# Supplementary material for: NF-YA transcription factors suppress jasmonic acid-mediated antiviral defense and facilitate viral infection in rice
Source: PLoS Pathog. 2022 May 13;18(5):e1010548. doi: 10.1371/journal.ppat.1010548 (PMC9132283; doi:10.1371/journal.ppat.1010548)
Supplement: S1 Table — (XLSX) [file ppat.1010548.s011.xlsx]

## Sheet: Sheet1
Table S1. Primers used in this study.
qRT-PCR
Gene	Forward Primer (5’→3’)	Reverse Primer (5’→3’)
ACTIN	ACCACTTCGACCGCCACTACT	ACGCCTAAGCCTGCTGGTT
OsNF-YA1	TGAAGTGTCTGGAATGAGCG	CAGCACCACCATAGAACGAA
OsNF-YA2	ATCAGGTGGTCGGTTCCTTA	GTTCTGGTTCATTGTGGGGT
OsNF-YA3	GGTGCTGAAATTCTCGGTGT	TGATTTCATCGCGTAGGTGG
OsNF-YA4	TGCCGTTGCCTCTTGAAATA	TGTTTGGTTCGGCTTTCTCA
OsNF-YA5	TGCCATGAAGTTCCCAATCA	TTTGAGCTCCATAGGGGGAG
OsNF-YA6	CTGCAGCAGAAGAGCCAATA	AAGGCATGTCCTATTGCCAG
OsNF-YA7	ATACGTGGCCTCTCTAGGAC	CAGCTTTTGCACGAGATTGG
OsNF-YA8	CCTGAGTGCAACCAACCTAT	ATGCTAATAAACCGTCCGCC
OsNF-YA9	ATGCAGCTTATGGTGGACAG	TTAAGAAATCGGCCTCCAGC
OsNF-YA10	GCCTTGGTCAATCTGTGGTT	TGCATGAAGATGGCGTGATT
OsNF-YA11	AGGAGTTTGGGCATCCTACA	AACTTAGCACGCAGTTGTCT
RSV CP	AGGCAATCAATGACATCTCC	ATCTCTCACAAAGCCAGTGC
RSV P2	ACGGGTTTCAGTTTGCTACA	CACTCATGTGCTCCAACCAA
SRBSDV S2	CATCGACCAAGTTCAACCCG	AAGAAGTCTGCGGGTGAAGA
SRBSDV S4	AAAGTGAACCCGTTGCTGAC	TGCAACGCTAGATCCTATGC
SRBSDV S6	ATCTGCTTTTCCCCTTCCGA	GATTCCGCGTTTGAAGAGTCA
OsJAZ8	GATCAGCAAAGCGACGAAAG	ATCGCCTGTGCTTACGATTT
OsJAZ9	GCGTCGACGGATCCCAT	GAGGAGTTGGCCTTGACGTA
OsJAZ11	GACCATGGAGCTCTTCCCT	GGGAAATCGTCGAACACCA
OsJAZ12	TCTTCTACGACGGGAGGATG	TTGTCGTGATCCTGTGCTTC
OsLOX2	ATGGCCGGAACAAGGATAG	TCAGATGGATGTGCTGTTGG
JiOsPR10	GACAAGTGCGAGTGCAAGTC	AGGGACTCCTTAGCCTTGGT
NbUBC	TTTCGGTCCTGATGATACTCCC	CACAGAGCAAAGACTGGATTGA
OsMYC3	GAACAAGCTGGTGGTCAAGA	TTTTGGAACAACGGCTCTCA
OsMED25	ACTTGGTCACAAATCACCCC	AAACCATGGGCGGTAAAGTT
OsMYC2	CATAAACGCAATCATCCGGC	GGTATACAGTGCGGCATTCA
Vector Construction
Construct	Forward Primer (5’→3’)	Reverse Primer (5’→3’)
Primer for LIC
OsNF-YA1-FLAG/-nYFP	CGACGACAAGACCGTCACCATGCTCCCTCCTCATCTCA	GAGGAGAAGAGCCGTCGAGCGCCCTCTTTCGCA
OsNF-YA2-MYC/-GFP/-nYFP	CGACGACAAGACCGTCACCATGATAATGCTGTTGCAAGAA	GAGGAGAAGAGCCGTCGCCTCATGACGGGGACA
cYFP-OsNF-YA1	CGACGACAAGACCGTCACCATGCTCCCTCCTCATCTCA	GAGGAGAAGAGCCGTCGTTAAGCGCCCTCTTTCGCA
cYFP-OsNF-YA2	CGACGACAAGACCGTCACCATGATAATGCTGTTGCAAGAA	GAGGAGAAGAGCCGTCGTTACCTCATGACGGGGACA
OsMYC2-MYC/-cYFP	CGACGACAAGACCGTCACCATGTGGGTTTTGTTATCTCCT	GAGGAGAAGAGCCGTCGCCGGGCGGCGGTGCC
OsMYC3-MYC/-cYFP	CGACGACAAGACCGTCACCATGTCGTGGTCCGAGACG	GAGGAGAAGAGCCGTCGTGGAGATGGTGTAGTAAC
OsMED25-nYFP	CgACgACAAgACCgTCACCATGGCGGCGGCGGCGG	GAGGAGAAGAGCCGTCGAGATAGGTAGCCACCC
Primer for Yeast Two-Hybrid (Y2H)
BK-OsNF-YA1	ATCTCAGAGGAGGACCTGCATATGCTCCCTCCTCATCTCA	GCCGCTGCAGGTCGACGGATCCTTAAGCGCCCTCTTTCGCA
BK-OsNF-YA2	ATCTCAGAGGAGGACCTGCATATGATAATGCTGTTGCAAGAA	GCCGCTGCAGGTCGACGGATCCTTACCTCATGACGGGGACA
BK-OsNF-YA10	ATCTCAGAGGAGGACCTGCATATGAGCTTCAACAAGAGC	GCCGCTGCAGGTCGACGGATCCTTATGCTTTGAGGAGGTCAC
BK-OsNF-YA11	ATCTCAGAGGAGGACCTGCATATGCTTCTCCCCTCATCGT	GCCGCTGCAGGTCGACGGATCCTTATCTCATAGCAGGAAC
AD-MYC2	GACGTACCAGATTACGCTCATATGTGGGTTTTGTTATCTCCT	GCAGCTCGAGCTCGATGGATCCTTACCGGGCGGCGGTGC
AD-MYC3	GACGTACCAGATTACGCTCATATGTCTTGGTCTGAAACTG	GCAGCTCGAGCTCGATGGATCCTTATGGAGAT GGTGTAGTAA
AD-MYC4	GACGTACCAGATTACGCTCATATGGTGATGAAGATGGAGGC	GCAGCTCGAGCTCGATGGATCCTTACCCTGAGTTCATCACGC
AD-MYC3N	GACGTACCAGATTACGCTCATATGTCTTGGTCTGAAACTG	GCAGCTCGAGCTCGATGGATCCTTATGGTGACAAGTCCTTAC
AD-OsMYC3TAD123	GACGTACCAGATTACGCTCATATGGATGAAGATGGTGCAG	GCAGCTCGAGCTCGATGGATCCTTAGCTGGTT TTCTACCTCT
AD-OsMYC3TAD23	GACGTACCAGATTACGCTCATATGCCAGGTTGGTATGTTAG	GCAGCTCGAGCTCGATGGATCCTTAATTAGCTGGTTTTCTACCTCT
AD-MYC3C	GACGTACCAGATTACGCTCATATGGGTAGACCATCTCAACC	GCAGCTCGAGCTCGATGGATCCTTATGGAGATGGTGTAGTAAC
Primer for For LCI
OsNF-YA1-cLUC	GTACGCGTCCCGGGGCGGTACCATGCTCCCTCCTCATCTCA	GAACGAAAGCTCTGCAGGTCGACTTAAGCGCCCTCTTTCGCA
OsNF-YA2-cLUC	GTACGCGTCCCGGGGCGGTACCATGATAATGCTGTTGCAAGAA	GAACGAAAGCTCTGCAGGTCGACTTACCTCATGACGGGGACA
OsMYC2-nLUC	ACGAGCTCGGTACCCGGGATCCATGTGGGTTTTGTTATCTCCT	GACGCGTACGAGATCTGGTCGACCCGGGCGGCGGTGC
OsMYC3-nLUC	ACGAGCTCGGTACCCGGGATCCATGTCTTGGTCTGAAACTGAT	GACGCGTACGAGATCTGGTCGACTGGAGATGGTGTAGTAACAG
OsMED25-cLUC	GTACGCGTCCCGGGGCGGTACCATGGCGGCGGCGGCGG	GAACGAAAGCTCTGCAGGTCGACTTAAGATAGGTAGCCACCC
Primer for for dual-LUC	GTTGACTGTATCGCCGGTCGAC	CGATCGGGGAATTCGAGCTC
PCV-OsMYC2	GTTGACTGTATCGCCGGTCGACATGTGGGTTTTGTTATCTCCT	CGATCGGGGAATTCGAGCTCTTACCGGGCGGCGGTGC
PCV-OsMYC3	GTTGACTGTATCGCCGGTCGACATGTCTTGGTCTGAAACTGAT	CGATCGGGGAATTCGAGCTCTTATGGAGATGGTGTAGTAAC
Primer for RNAi- Plants
RNAi-OsNF-YA	GATTTTCAGATCGATACTAGTCACATGCTATTATGCAT	CGATCGGGGAAATTCGAGCTCTTGGTCTCTTTCTTCGTGTT
