# Supplementary material for: NF-YA transcription factors suppress jasmonic acid-mediated antiviral defense and facilitate viral infection in rice
Source: PLoS Pathog. 2022 May 13;18(5):e1010548. doi: 10.1371/journal.ppat.1010548 (PMC9132283; doi:10.1371/journal.ppat.1010548)
Supplement: S2 Table — (XLS) [file ppat.1010548.s012.xls]

## Sheet: OE-OsNF-YA2-CKvsNIP-CK
The differentially down-regulated genes in OE-OsNF-YA2-CK versus NIP-CK
gene_id	gene_name	transcript_id	GO	KEGG	KO_ENTRY	EC	Description	trans_type	FPKM.TA_CK1	FPKM.TA_CK2	FPKM.TA_CK3	FPKM.NTA_CK1	FPKM.NTA_CK2	FPKM.NTA_CK3	fc	log2(fc)	pval	qval	regulation	significant
LOC_Os03g02470	LOC_Os03g02470	LOC_Os03g02470.3;LOC_Os03g02470.1;LOC_Os03g02470.2	NA	NA	NA	NA	expressed protein	NA	85.9225	71.9045	84.787	0.0001	0.0305472	0.0001	7890.6	12.9459	1.28673e-242	2.56406e-238	up	yes
LOC_Os03g18779	LOC_Os03g18779	LOC_Os03g18779.1	NA	NA	NA	NA	expressed protein	NA	22.2117	35.0005	21.6785	0.0001	0.0001	0.0001	262969	18.0045	3.52032e-116	3.50747e-112	up	yes
LOC_Os11g11920	LOC_Os11g11920	LOC_Os11g11920.1	GO:0005515(protein binding);GO:0042802(identical protein binding)	04626(Plant-pathogen interaction)	K13457	NA	resistance protein, putative, expressed	NA	5.5466	5.01841	5.0909	0.0001	0.0001	0.0001	52186.4	15.6714	2.75289e-107	1.82856e-103	up	yes
LOC_Os07g06300	LOC_Os07g06300	LOC_Os07g06300.1	GO:0004601(peroxidase activity);GO:0009505(plant-type cell wall);GO:0009664(plant-type cell wall organization)	04075(Plant hormone signal transduction)	K14513	NA	ethylene-insensitive protein 2, putative, expressed	NA	4.32849	4.59684	4.7396	0.0001	0.0001	0.0001	45549.8	15.4752	1.06737e-106	5.31739e-103	up	yes
LOC_Os11g43990	LOC_Os11g43990	LOC_Os11g43990.1	NA	NA	NA	NA	expressed protein	NA	33.0957	28.6079	29.1786	0.829273	1.09663	0.9121	32.0233	5.00105	4.8555e-106	1.93511e-102	up	yes
LOC_Os06g01760	LOC_Os06g01760	LOC_Os06g01760.2;LOC_Os06g01760.1	GO:0004650(polygalacturonase activity);GO:0005576(extracellular region);GO:0005975(carbohydrate metabolic process);GO:0071555(cell wall organization);GO:0071555(cell wall organization)	00040(Pentose and glucuronate interconversions);00500(Starch and sucrose metabolism);00500(Starch and sucrose metabolism)	K01213	EC:3.2.1.67	ligA, putative, expressed	NA	29.5541	25.82	19.8898	0.509972	0.345602	0.369249	61.4487	5.94131	5.05449e-101	1.67868e-97	up	yes
LOC_Os11g21804	LOC_Os11g21804	LOC_Os11g21804.1;LOC_Os11g21804.2	GO:0003674(molecular_function);GO:0005739(mitochondrion);GO:0008150(biological_process);GO:0008150(biological_process)	NA	NA	NA	expressed protein	NA	199.625	210.22	192.315	7.39267	8.35744	8.05137	25.2993	4.66102	2.10215e-98	5.98423e-95	up	yes
LOC_Os11g07830	LOC_Os11g07830	LOC_Os11g07830.1	GO:0009699(phenylpropanoid biosynthetic process);GO:0042349(guiding stereospecific synthesis activity)	00970(Aminoacyl-tRNA biosynthesis)	K01870	EC:6.1.1.5	dirigent, putative, expressed	NA	23.1787	29.7979	18.5301	0.0001	0.089384	0.0001	798.209	9.64062	2.38555e-89	5.28186e-86	up	yes
LOC_Os12g11660	LOC_Os12g11660	LOC_Os12g11660.1	NA	NA	NA	NA	RALFL45 - Rapid ALkalinization Factor RALF family protein precursor, expressed	NA	143.215	142.616	150.559	8.30073	9.35061	8.84268	16.4713	4.04188	4.28063e-87	8.53001e-84	up	yes
LOC_Os05g01570	LOC_Os05g01570	LOC_Os05g01570.1	GO:0005886(plasma membrane);GO:0006810(transport);GO:0022857(transmembrane transporter activity)	NA	NA	NA	auxin-induced protein 5NG4, putative, expressed	NA	59.7593	59.1099	67.1932	3.73536	3.32416	3.12772	18.2643	4.19095	1.13342e-84	2.05324e-81	up	yes
LOC_Os11g11810	LOC_Os11g11810	LOC_Os11g11810.1	GO:0005515(protein binding);GO:0042802(identical protein binding)	04626(Plant-pathogen interaction)	K13457	NA	NBS-LRR disease resistance protein, putative, expressed	NA	3.14638	3.41823	3.34051	0.0001	0.0001	0.0001	33017.1	15.0109	2.30795e-81	3.83254e-78	up	yes
LOC_Os03g02750	LOC_Os03g02750	LOC_Os03g02750.1	GO:0004252(serine-type endopeptidase activity);GO:0005618(cell wall)	04144(Endocytosis)	K18443	NA	OsSub25 - Putative Subtilisin homologue, expressed	NA	31.7582	27.3618	29.1771	2.20752	1.91123	1.66594	15.2639	3.93205	5.31781e-73	7.56914e-70	up	yes
LOC_Os10g41999	LOC_Os10g41999	LOC_Os10g41999.1	NA	NA	NA	NA	RALFL27 - Rapid ALkalinization Factor RALF family protein precursor, expressed	NA	137.25	130.424	134.222	7.90681	6.63227	5.26077	20.2979	4.34326	9.68818e-72	1.28704e-68	up	yes
LOC_Os03g43100	LOC_Os03g43100	LOC_Os03g43100.2;LOC_Os03g43100.1	NA	NA	NA	NA	expressed protein	NA	13.8146	12.5845	13.8437	0.0001	0.091396	0.0001	439.352	8.77923	4.40943e-70	5.49168e-67	up	yes
LOC_Os10g13850	LOC_Os10g13850	LOC_Os10g13850.1	GO:0003674(molecular_function);GO:0008150(biological_process);GO:0016021(integral component of membrane)	NA	NA	NA	POEI17 - Pollen Ole e I allergen and extensin family protein precursor, expressed	NA	20.5304	23.6513	19.3157	0.497275	0.255475	0.438216	53.3159	5.73649	2.52453e-62	2.6477e-59	up	yes
LOC_Os07g06834	LOC_Os07g06834	LOC_Os07g06834.1	NA	NA	NA	NA	expressed protein	NA	17.5716	41.3292	16.7293	0.047532	0.042293	0.0001	841.036	9.71602	1.84009e-61	1.83337e-58	up	yes
LOC_Os04g35140	LOC_Os04g35140	LOC_Os04g35140.1	GO:0004252(serine-type endopeptidase activity);GO:0005618(cell wall)	04144(Endocytosis)	K18443	NA	OsSub41 - Putative Subtilisin homologue, expressed	NA	30.7812	23.3873	25.0777	2.07425	2.10283	2.61775	11.6627	3.54383	5.47241e-61	5.1928e-58	up	yes
LOC_Os06g30370	LOC_Os06g30370	LOC_Os06g30370.1	GO:0005634(nucleus);GO:0005737(cytoplasm);GO:0008429(phosphatidylethanolamine binding);GO:0009737(response to abscisic acid);GO:0009738(abscisic acid-activated signaling pathway);GO:0010030(positive regulation of seed germination)	04712(Circadian rhythm - plant)	K16223	NA	osMFT1 MFT-Like1 homologous to Mother of FT and TFL1 gene; contains Pfam profile PF01161: Phosphatidylethanolamine-binding protein, expressed	NA	10.776	8.93115	11.7176	0.0001	0.0001	0.0001	104749	16.6766	6.2247e-56	4.96159e-53	up	yes
LOC_Os05g10670	LOC_Os05g10670	LOC_Os05g10670.1	GO:0005634(nucleus);GO:0008270(zinc ion binding);GO:0009867(jasmonic acid mediated signaling pathway);GO:0010150(leaf senescence)	NA	NA	NA	zinc finger CCCH type family protein, putative, expressed	NA	20.5031	20.4903	21.3763	1.62095	0.990062	1.16605	16.5127	4.04551	9.947e-56	7.62361e-53	up	yes
LOC_Os11g11940	LOC_Os11g11940	LOC_Os11g11940.1	GO:0005515(protein binding);GO:0042802(identical protein binding)	04626(Plant-pathogen interaction)	K13457	NA	MLA10, putative, expressed	NA	2.65747	1.78609	2.67668	0.0001	0.0001	0.0001	23734.1	14.5347	2.41267e-51	1.55088e-48	up	yes
LOC_Os10g41980	LOC_Os10g41980	LOC_Os10g41980.1	NA	NA	NA	NA	RALFL26 - Rapid ALkalinization Factor RALF family protein precursor, expressed	NA	1891.01	1540.73	1937.66	152.743	126.494	116.356	13.573	3.76267	2.85297e-51	1.7766e-48	up	yes
LOC_Os04g45810	LOC_Os04g45810	LOC_Os04g45810.1	GO:0003700(transcription factor activity, sequence-specific DNA binding);GO:0005634(nucleus);GO:0006351(transcription, DNA-templated);GO:0006355(regulation of transcription, DNA-templated);GO:0009414(response to water deprivation);GO:0009737(response to abscisic acid);GO:0009738(abscisic acid-activated signaling pathway);GO:0043565(sequence-specific DNA binding);GO:0045893(positive regulation of …	00750(Vitamin B6 metabolism)	K05275	EC:1.1.1.65	homeobox associated leucine zipper, putative, expressed	NA	39.5887	32.791	43.3269	2.62755	1.37165	2.22899	18.5779	4.21552	7.57331e-50	4.57313e-47	up	yes
LOC_Os01g55240	LOC_Os01g55240	LOC_Os01g55240.1	GO:0009416(response to light stimulus);GO:0009685(gibberellin metabolic process);GO:0045487(gibberellin catabolic process);GO:0052634(C-19 gibberellin 2-beta-dioxygenase activity)	00904(Diterpenoid biosynthesis)	K04125	EC:1.14.11.13	gibberellin 2-beta-dioxygenase, putative, expressed	NA	20.1733	20.5633	25.8443	1.44233	1.96183	1.77449	12.8568	3.68446	1.26515e-49	7.41492e-47	up	yes
LOC_Os04g24300	LOC_Os04g24300	LOC_Os04g24300.1	GO:0004674(protein serine/threonine kinase activity);GO:0005886(plasma membrane);GO:0007166(cell surface receptor signaling pathway)	04933(AGE-RAGE signaling pathway in diabetic complications)	K04447	EC:2.7.10.2	OsWAK35a - OsWAK short gene, expressed	NA	32.0995	18.947	26.4362	2.10576	2.04931	1.60221	13.4582	3.75042	1.61399e-48	8.69241e-46	up	yes
LOC_Os11g33270	LOC_Os11g33270	LOC_Os11g33270.1	GO:0004553(hydrolase activity, hydrolyzing O-glycosyl compounds);GO:0005576(extracellular region);GO:0005618(cell wall);GO:0010411(xyloglucan metabolic process);GO:0016762(xyloglucan:xyloglucosyl transferase activity);GO:0016798(hydrolase activity, acting on glycosyl bonds);GO:0042546(cell wall biogenesis);GO:0048046(apoplast);GO:0071555(cell wall organization)	04075(Plant hormone signal transduction)	K14504	EC:2.4.1.207	glycosyl hydrolases family 16, putative, expressed	NA	33.4598	28.0161	31.111	0.77314	1.49451	0.560304	32.7399	5.03298	2.96821e-48	1.55651e-45	up	yes
LOC_Os06g51050	LOC_Os06g51050	LOC_Os06g51050.1	GO:0004568(chitinase activity);GO:0006040(amino sugar metabolic process);GO:0008061(chitin binding);GO:0008843(endochitinase activity);GO:0016231(beta-N-acetylglucosaminidase activity);GO:0050832(defense response to fungus)	00520(Amino sugar and nucleotide sugar metabolism)	K01183	EC:3.2.1.14	CHIT7 - Chitinase family protein precursor, expressed	NA	7.06325	10.3987	6.31567	0.047192	0.0001	0.0001	501.721	8.97074	4.61063e-48	2.35579e-45	up	yes
LOC_Os09g30414	LOC_Os09g30414	LOC_Os09g30414.1	GO:0004190(aspartic-type endopeptidase activity);GO:0006508(proteolysis);GO:0030163(protein catabolic process)	NA	NA	NA	aspartic proteinase nepenthesin-2 precursor, putative, expressed	NA	96.8445	82.904	84.2129	9.81303	9.88949	8.8267	9.25232	3.20981	8.54966e-47	4.25923e-44	up	yes
LOC_Os07g18990	LOC_Os07g18990	LOC_Os07g18990.1	NA	NA	NA	NA	LTPL40 - Protease inhibitor/seed storage/LTP family protein precursor, expressed	NA	363.452	346.931	445.674	36.4466	36.5016	29.7716	11.2545	3.49243	8.91426e-47	4.33255e-44	up	yes
LOC_Os09g30438	LOC_Os09g30438	LOC_Os09g30438.2;LOC_Os09g30438.1	NA	NA	NA	NA	expressed protein	NA	69.1423	41.9009	68.7465	4.28426	5.03454	4.31077	13.1912	3.7215	1.17805e-45	5.21665e-43	up	yes
LOC_Os11g09830	LOC_Os11g09830	LOC_Os11g09830.1	NA	NA	NA	NA	expressed protein	NA	10.684	13.7327	10.1612	0.261554	0.161784	0.369013	43.6397	5.44757	2.76115e-45	1.19612e-42	up	yes
LOC_Os08g01520	LOC_Os08g01520	LOC_Os08g01520.1	GO:0016020(membrane);GO:0016709(oxidoreductase activity, acting on paired donors, with incorporation or reduction of molecular oxygen, NAD(P)H as one donor, and incorporation of one atom of oxygen);GO:0044550(secondary metabolite biosynthetic process)	00402(Benzoxazinoid biosynthesis)	K13223	EC:1.14.13.137	cytochrome P450, putative, expressed	NA	5.76934	3.86579	11.5882	0.0001	0.0001	0.0001	70744.5	16.1103	2.92403e-44	1.23973e-41	up	yes
LOC_Os07g28850	LOC_Os07g28850	LOC_Os07g28850.1	GO:0005515(protein binding)	00500(Starch and sucrose metabolism);00460(Cyanoamino acid metabolism);00940(Phenylpropanoid biosynthesis)	K01188	EC:3.2.1.21	retrotransposon protein, putative, unclassified, expressed	NA	7.6638	5.0707	5.83256	0.336222	0.328204	0.26913	19.8885	4.31386	5.59196e-44	2.23669e-41	up	yes
LOC_Os07g46846	LOC_Os07g46846	LOC_Os07g46846.1	GO:0005575(cellular_component);GO:0016491(oxidoreductase activity);GO:0055114(oxidation-reduction process)	00904(Diterpenoid biosynthesis)	K13070	EC:1.1.1.295	sex determination protein tasselseed-2, putative, expressed	NA	45.1963	58.5462	48.3115	4.46507	5.51498	6.4397	9.26043	3.21108	8.85606e-44	3.39374e-41	up	yes
LOC_Os03g04060	LOC_Os03g04060	LOC_Os03g04060.1	GO:0004568(chitinase activity);GO:0005576(extracellular region);GO:0008061(chitin binding);GO:0016998(cell wall macromolecule catabolic process);GO:0050832(defense response to fungus)	00520(Amino sugar and nucleotide sugar metabolism)	K01183	EC:3.2.1.14	CHIT16 - Chitinase family protein precursor, expressed	NA	109.024	80.704	105.112	10.5168	9.32575	6.64156	11.1327	3.47674	3.65561e-42	1.30081e-39	up	yes
LOC_Os11g09979	LOC_Os11g09979	LOC_Os11g09979.1;LOC_Os11g09979.2	NA	NA	NA	NA	expressed protein	NA	109.191	97.6092	92.9248	0.071118	0.268457	0.0001	882.386	9.78527	4.4815e-42	1.5397e-39	up	yes
LOC_Os04g44320	LOC_Os04g44320	LOC_Os04g44320.1	GO:0005886(plasma membrane);GO:0006857(oligopeptide transport);GO:0015198(oligopeptide transporter activity);GO:0016021(integral component of membrane);GO:0055085(transmembrane transport)	01200(Carbon metabolism);01230(Biosynthesis of amino acids);00030(Pentose phosphate pathway);00710(Carbon fixation in photosynthetic organisms)	K01807	EC:5.3.1.6	transposon protein, putative, unclassified, expressed	NA	25.6687	21.7484	20.7143	2.87362	3.49335	2.92553	7.33188	2.87418	3.3631e-40	1.04713e-37	up	yes
LOC_Os02g57720	LOC_Os02g57720	LOC_Os02g57720.1	GO:0005773(vacuole);GO:0005887(integral component of plasma membrane);GO:0009506(plasmodesma);GO:0009992(cellular water homeostasis);GO:0015250(water channel activity);GO:0015254(glycerol channel activity);GO:0034220(ion transmembrane transport)	00531(Glycosaminoglycan degradation)	K10532	EC:2.3.1.78	aquaporin protein, putative, expressed	NA	119.158	80.6534	107.214	11.282	11.9532	9.87953	9.27155	3.21281	1.12092e-39	3.38432e-37	up	yes
LOC_Os01g71350	LOC_Os01g71350	LOC_Os01g71350.1	GO:0004553(hydrolase activity, hydrolyzing O-glycosyl compounds);GO:0030247(polysaccharide binding);GO:0046658(anchored component of plasma membrane)	00500(Starch and sucrose metabolism)	K19891	EC:3.2.1.39	glycosyl hydrolases family 17, putative, expressed	NA	90.2311	74.456	69.3066	1.79049	0.406949	0.549724	85.1765	6.41238	1.723e-38	4.97597e-36	up	yes
LOC_Os10g38040	LOC_Os10g38040	LOC_Os10g38040.1	GO:0008839(4-hydroxy-tetrahydrodipicolinate reductase);GO:0009570(chloroplast stroma);GO:0019684(photosynthesis, light reaction);GO:0019877(diaminopimelate biosynthetic process)	04120(Ubiquitin mediated proteolysis)	K03363	NA	lysM domain containing protein, putative, expressed	NA	97.9257	103.998	113.553	14.0106	10.8813	9.28586	9.23046	3.2064	2.28925e-37	6.00235e-35	up	yes
LOC_Os03g50160	LOC_Os03g50160	LOC_Os03g50160.1	GO:0046658(anchored component of plasma membrane)	NA	NA	NA	plastocyanin-like domain containing protein, putative, expressed	NA	30.6499	20.8908	26.8936	1.8293	1.28656	1.16573	18.319	4.19527	2.56481e-37	6.63752e-35	up	yes
LOC_Os04g02580	LOC_Os04g02580	LOC_Os04g02580.1	GO:0005829(cytosol);GO:0009903(chloroplast avoidance movement);GO:0009904(chloroplast accumulation movement)	NA	NA	NA	expressed protein	NA	39.5812	21.9805	36.7062	2.74666	2.23181	1.75018	14.6044	3.86833	6.31264e-37	1.5923e-34	up	yes
LOC_Os04g27790	LOC_Os04g27790	LOC_Os04g27790.1	GO:0047461((+)-delta-cadinene synthase activity);GO:1901928(cadinene biosynthetic process)	00909(Sesquiterpenoid and triterpenoid biosynthesis)	K15803	EC:4.2.3.22 4.2.3.75	terpene synthase, putative, expressed	NA	154.25	156.381	202.586	20.192	18.9571	22.7918	8.28559	3.0506	9.1931e-37	2.28989e-34	up	yes
LOC_Os04g25060	LOC_Os04g25060	LOC_Os04g25060.1	GO:0004674(protein serine/threonine kinase activity);GO:0005886(plasma membrane);GO:0006468(protein phosphorylation);GO:0006952(defense response);GO:0009506(plasmodesma)	NA	NA	NA	cysteine-rich receptor-like protein kinase, putative, expressed	NA	13.2233	11.5484	15.3105	0.594285	0.453248	0.206581	31.9606	4.99822	1.1218e-36	2.75978e-34	up	yes
LOC_Os10g35950	LOC_Os10g35950	LOC_Os10g35950.1	GO:0005737(cytoplasm);GO:0016747(transferase activity, transferring acyl groups other than amino-acyl groups)	00592(alpha-Linolenic acid metabolism)	K18858	EC:2.3.1.195	transferase family protein, putative, expressed	NA	85.9413	21.8941	107.854	0.786318	0.459728	0.406765	130.498	7.02789	1.92133e-36	4.5579e-34	up	yes
LOC_Os11g11990	LOC_Os11g11990	LOC_Os11g11990.1	GO:0005524(ATP binding);GO:0005634(nucleus);GO:0005737(cytoplasm);GO:0005886(plasma membrane);GO:0006952(defense response);GO:0009626(plant-type hypersensitive response);GO:0009814(defense response, incompatible interaction);GO:0043531(ADP binding)	04626(Plant-pathogen interaction)	K13457	NA	NB-ARC domain containing protein, expressed	NA	5.68164	4.61938	4.14729	0.313225	0.401603	0.267444	14.7091	3.87863	2.88978e-36	6.77467e-34	up	yes
LOC_Os12g13910	LOC_Os12g13910	LOC_Os12g13910.1	NA	NA	NA	NA	expressed protein	NA	29.5526	19.6847	28.1506	3.04625	2.5655	2.21967	9.88172	3.30476	2.99108e-36	6.93061e-34	up	yes
LOC_Os09g38320	LOC_Os09g38320	LOC_Os09g38320.1	GO:0009536(plastid)	00906(Carotenoid biosynthesis)	K02291	EC:2.5.1.32	phytoene synthase, chloroplast precursor, putative, expressed	NA	52.5125	39.0936	62.514	6.46397	6.69449	6.43539	7.86573	2.97558	4.00356e-36	8.96394e-34	up	yes
LOC_Os12g32360	LOC_Os12g32360	LOC_Os12g32360.1	GO:0003674(molecular_function);GO:0005575(cellular_component);GO:0008150(biological_process)	NA	NA	NA	expressed protein	NA	32.7984	36.7484	33.2309	4.14481	3.8757	2.96099	9.35917	3.22638	4.14374e-36	9.17469e-34	up	yes
LOC_Os03g02685	LOC_Os03g02685	LOC_Os03g02685.1	GO:0003674(molecular_function);GO:0005739(mitochondrion);GO:0016998(cell wall macromolecule catabolic process)	04120(Ubiquitin mediated proteolysis)	K03363	NA	lysM domain containing protein, putative, expressed	NA	144.839	118.787	142.007	21.7621	22.4649	20.3292	6.2834	2.65155	7.68274e-36	1.68235e-33	up	yes
LOC_Os02g07830	LOC_Os02g07830	LOC_Os02g07830.1	GO:0005886(plasma membrane);GO:0015081(sodium ion transmembrane transporter activity);GO:0035725(sodium ion transmembrane transport)	NA	NA	NA	OsHKT1;3 - Na+ transporter, expressed	NA	27.6093	18.0977	30.7318	2.36451	2.21101	1.50925	12.5623	3.65103	1.09235e-35	2.34057e-33	up	yes
LOC_Os03g53660	LOC_Os03g53660	LOC_Os03g53660.1	GO:0046740(transport of virus in host, cell to cell)	03440(Homologous recombination)	K03165	EC:5.99.1.2	Myosin head domain containing protein, expressed	NA	15.2833	10.2013	11.5475	1.41877	1.81427	1.64945	7.58466	2.92309	1.13636e-35	2.40896e-33	up	yes
LOC_Os12g11710	LOC_Os12g11710	LOC_Os12g11710.1	NA	NA	NA	NA	expressed protein	NA	21.8321	13.0545	11.7094	0.198984	0.089157	0.0001	161.656	7.33679	1.96067e-35	4.06983e-33	up	yes
LOC_Os12g05260	LOC_Os12g05260	LOC_Os12g05260.1	NA	NA	NA	NA	phytosulfokines precursor, putative, expressed	NA	128.304	78.2155	100.693	12.34	12.7283	9.71457	8.8323	3.14279	4.62935e-35	9.31808e-33	up	yes
LOC_Os01g49320	LOC_Os01g49320	LOC_Os01g49320.1	GO:0004568(chitinase activity);GO:0005576(extracellular region);GO:0006032(chitin catabolic process);GO:0008061(chitin binding)	00520(Amino sugar and nucleotide sugar metabolism)	K01183	EC:3.2.1.14	glycosyl hydrolase, putative, expressed	NA	14.1137	14.4211	16.6153	1.12074	0.545287	0.844788	17.9823	4.1685	1.18554e-34	2.33903e-32	up	yes
LOC_Os06g39110	LOC_Os06g39110	LOC_Os06g39110.1	NA	NA	NA	NA	expressed protein	NA	311.95	274.235	258.387	21.2826	9.29693	9.53884	21.052	4.39589	1.51258e-34	2.95501e-32	up	yes
LOC_Os10g42030	LOC_Os10g42030	LOC_Os10g42030.1	NA	NA	NA	NA	expressed protein	NA	25.2572	20.1385	23.8915	1.41398	2.0184	2.11834	12.4826	3.64184	1.534e-34	2.96776e-32	up	yes
LOC_Os01g10590	LOC_Os01g10590	LOC_Os01g10590.1	GO:0008429(phosphatidylethanolamine binding);GO:0009909(regulation of flower development);GO:0010229(inflorescence development);GO:0048510(regulation of timing of transition from vegetative to reproductive phase);GO:0048572(short-day photoperiodism);GO:0048575(short-day photoperiodism, flowering)	04712(Circadian rhythm - plant)	K16223	NA	osFTL8 FT-Like8 homologous to Flowering Locus T gene; contains Pfam profile PF01161: Phosphatidylethanolamine-binding protein, expressed	NA	55.5973	23.4646	92.3435	0.363223	0.175804	0.0001	317.931	8.31257	1.95716e-34	3.71432e-32	up	yes
LOC_Os11g10800	LOC_Os11g10800	LOC_Os11g10800.1	GO:0009699(phenylpropanoid biosynthetic process);GO:0042349(guiding stereospecific synthesis activity)	NA	NA	NA	dirigent, putative, expressed	NA	5.97537	4.4191	5.83463	0.0001	0.0001	0.0001	54097	15.7233	3.23777e-34	6.08671e-32	up	yes
LOC_Os02g40784	LOC_Os02g40784	LOC_Os02g40784.1;LOC_Os02g40784.3	GO:0005783(endoplasmic reticulum);GO:0010025(wax biosynthetic process);GO:0010143(cutin biosynthetic process);GO:0043668(exine);GO:0048653(anther development);GO:0048653(anther development)	00073(Cutin, suberine and wax biosynthesis);00073(Cutin, suberine and wax biosynthesis)	K15404	EC:4.1.99.5	WAX2, putative, expressed	NA	10.9916	14.2798	20.1466	0.685515	1.08943	1.24516	15.0385	3.91059	4.19127e-34	7.73328e-32	up	yes
LOC_Os11g45180	LOC_Os11g45180	LOC_Os11g45180.1	GO:0005515(protein binding);GO:0005524(ATP binding);GO:0005576(extracellular region);GO:0006952(defense response);GO:0043531(ADP binding)	04626(Plant-pathogen interaction)	K13457	NA	NBS-LRR disease resistance protein, putative, expressed	NA	1.80565	1.87418	2.15547	0.022286	0.005718	0.0001	207.633	7.69789	4.39e-34	7.95268e-32	up	yes
LOC_Os05g27010	LOC_Os05g27010	LOC_Os05g27010.1	GO:0005215(transporter activity);GO:0005886(plasma membrane);GO:0006810(transport);GO:0006857(oligopeptide transport);GO:0009624(response to nematode);GO:0016020(membrane);GO:0016021(integral component of membrane)	NA	NA	NA	peptide transporter PTR3-A, putative, expressed	NA	13.2895	11.6541	12.3568	1.0034	1.15578	1.37921	10.5416	3.39802	8.43203e-34	1.51374e-31	up	yes
LOC_Os01g11660	LOC_Os01g11660	LOC_Os01g11660.1	GO:0005576(extracellular region);GO:0016042(lipid catabolic process);GO:0016788(hydrolase activity, acting on ester bonds);GO:0052689(carboxylic ester hydrolase activity)	00511(Other glycan degradation)	K01206	EC:3.2.1.51	GDSL-like lipase/acylhydrolase, putative, expressed	NA	36.8678	26.8959	34.4434	4.9762	4.53837	4.42174	7.04685	2.81698	1.52052e-33	2.7053e-31	up	yes
LOC_Os09g21180	LOC_Os09g21180	LOC_Os09g21180.1	GO:0001558(regulation of cell growth);GO:0003677(DNA binding);GO:0003700(transcription factor activity, sequence-specific DNA binding);GO:0005634(nucleus);GO:0006351(transcription, DNA-templated);GO:0006355(regulation of transcription, DNA-templated);GO:0009637(response to blue light);GO:0009651(response to salt stress);GO:0009965(leaf morphogenesis);GO:0042803(protein homodimerization activity);…	00750(Vitamin B6 metabolism)	K05275	EC:1.1.1.65	homeobox associated leucine zipper, putative, expressed	NA	37.4014	29.5576	37.2834	5.49626	6.18333	5.73169	5.98706	2.58185	1.98838e-33	3.47566e-31	up	yes
LOC_Os03g29760	LOC_Os03g29760	LOC_Os03g29760.2;LOC_Os03g29760.1;LOC_Os03g29760.3	GO:0003677(DNA binding);GO:0003700(transcription factor activity, sequence-specific DNA binding);GO:0005634(nucleus);GO:0006351(transcription, DNA-templated);GO:0006355(regulation of transcription, DNA-templated);GO:0009793(embryo development ending in seed dormancy);GO:0010262(somatic embryogenesis);GO:0016602(CCAAT-binding factor complex);GO:0048316(seed development);GO:0048316(seed development)	00970(Aminoacyl-tRNA biosynthesis);00970(Aminoacyl-tRNA biosynthesis)	K01883	EC:6.1.1.16	nuclear transcription factor Y subunit, putative, expressed	NA	225.346	228.052	225.571	29.828	37.2885	33.5333	6.74586	2.754	3.17788e-33	5.45911e-31	up	yes
LOC_Os06g43350	LOC_Os06g43350	LOC_Os06g43350.1	GO:0016020(membrane);GO:0016709(oxidoreductase activity, acting on paired donors, with incorporation or reduction of molecular oxygen, NAD(P)H as one donor, and incorporation of one atom of oxygen);GO:0044550(secondary metabolite biosynthetic process)	00909(Sesquiterpenoid and triterpenoid biosynthesis)	K15472	EC:1.14.13.121	cytochrome P450, putative, expressed	NA	38.9336	39.9362	42.238	7.20908	5.93164	7.49061	5.87009	2.55338	3.63927e-33	6.19827e-31	up	yes
LOC_Os03g05910	LOC_Os03g05910	LOC_Os03g05910.1;LOC_Os03g05910.2;LOC_Os03g05910.3	GO:0004497(monooxygenase activity);GO:0044550(secondary metabolite biosynthetic process);GO:0044550(secondary metabolite biosynthetic process)	NA	NA	NA	expressed protein	NA	10.5225	10.41	9.80557	0.763381	0.902148	0.584691	13.66	3.77188	5.6127e-33	9.47832e-31	up	yes
LOC_Os02g50330	LOC_Os02g50330	LOC_Os02g50330.1	GO:0000166(nucleotide binding);GO:0003676(nucleic acid binding);GO:0003723(RNA binding);GO:0003968(RNA-directed RNA polymerase activity);GO:0005634(nucleus);GO:0006952(defense response);GO:0009615(response to virus);GO:0009751(response to salicylic acid);GO:0010025(wax biosynthetic process);GO:0016441(posttranscriptional gene silencing);GO:0060148(positive regulation of posttranscriptional gene s…	NA	NA	NA	RNA-dependent RNA polymerase, putative, expressed	NA	10.4886	10.1599	9.1979	0.969429	1.32693	0.753206	9.78709	3.29088	1.10934e-32	1.82693e-30	up	yes
LOC_Os02g46460	LOC_Os02g46460	LOC_Os02g46460.1;LOC_Os02g46460.2	GO:0005215(transporter activity);GO:0005886(plasma membrane);GO:0006857(oligopeptide transport);GO:0010150(leaf senescence);GO:0010167(response to nitrate);GO:0015112(nitrate transmembrane transporter activity);GO:0015293(symporter activity);GO:0015706(nitrate transport);GO:0016020(membrane);GO:0016021(integral component of membrane);GO:0042128(nitrate assimilation);GO:0055075(potassium ion homeo…	NA	NA	NA	peptide transporter PTR2, putative, expressed	NA	1.67051	2.94518	1.56246	0.0001	0.0001	0.0001	20593.9	14.3299	2.0089e-32	3.25458e-30	up	yes
LOC_Os12g27440	LOC_Os12g27440	LOC_Os12g27440.1	NA	NA	NA	NA	expressed protein	NA	66.6503	64.5518	86.22	11.0056	10.6566	12.6173	6.34262	2.66508	2.71167e-32	4.32283e-30	up	yes
LOC_Os10g34840	LOC_Os10g34840	LOC_Os10g34840.1	NA	NA	NA	NA	RIPER6 - Ripening-related family protein precursor, expressed	NA	33.8915	26.8072	37.2738	3.76006	3.96355	3.11214	9.04159	3.17658	2.80186e-32	4.43117e-30	up	yes
LOC_Os03g22620	LOC_Os03g22620	LOC_Os03g22620.1	GO:0010334(sesquiterpene synthase activity);GO:0045338(farnesyl diphosphate metabolic process);GO:0051762(sesquiterpene biosynthetic process)	00909(Sesquiterpenoid and triterpenoid biosynthesis)	K15803	EC:4.2.3.22 4.2.3.75	terpene synthase family, metal binding domain containing protein, expressed	NA	3.80765	7.1148	3.99768	0.213072	0.142411	0.236606	25.1991	4.6553	3.00244e-32	4.71099e-30	up	yes
LOC_Os04g15690	LOC_Os04g15690	LOC_Os04g15690.1	GO:0005618(cell wall);GO:0005773(vacuole);GO:0008150(biological_process)	NA	NA	NA	DSBA-like thioredoxin domain containing protein, expressed	NA	24.6199	21.5806	22.6844	2.69235	2.73313	3.12594	8.05537	3.00995	4.01671e-32	6.2532e-30	up	yes
LOC_Os09g04310	LOC_Os09g04310	LOC_Os09g04310.1	NA	NA	NA	NA	expressed protein	NA	10.5999	10.5539	10.9535	0.395572	0.71924	0.347697	21.9535	4.45638	4.28491e-32	6.61902e-30	up	yes
LOC_Os07g09190	LOC_Os07g09190	LOC_Os07g09190.1	GO:0005515(protein binding);GO:0008661(1-deoxy-D-xylulose-5-phosphate synthase activity);GO:0009228(thiamine biosynthetic process);GO:0009507(chloroplast);GO:0009570(chloroplast stroma);GO:0015995(chlorophyll biosynthetic process);GO:0016114(terpenoid biosynthetic process);GO:0019288(isopentenyl diphosphate biosynthetic process, methylerythritol 4-phosphate pathway);GO:0046872(metal ion binding);…	00730(Thiamine metabolism);00900(Terpenoid backbone biosynthesis)	K01662	EC:2.2.1.7	transketolase, putative, expressed	NA	18.3816	17.0768	27.4223	2.75126	2.69065	2.14173	8.29164	3.05166	1.04218e-31	1.5853e-29	up	yes
LOC_Os03g10100	LOC_Os03g10100	LOC_Os03g10100.1	GO:0005351(sugar:proton symporter activity);GO:0005355(glucose transmembrane transporter activity);GO:0005887(integral component of plasma membrane);GO:0035428(hexose transmembrane transport);GO:0046323(glucose import)	NA	NA	NA	transporter family protein, putative, expressed	NA	10.6089	6.84664	8.58274	0.77046	0.557602	0.559313	13.796	3.78618	1.43714e-31	2.13715e-29	up	yes
LOC_Os02g01210	LOC_Os02g01210	LOC_Os02g01210.1	GO:0003333(amino acid transmembrane transport);GO:0005886(plasma membrane);GO:0015171(amino acid transmembrane transporter activity)	NA	NA	NA	amino acid transporter, putative, expressed	NA	148.147	143.86	146.953	25.2783	20.8423	22.0148	6.44246	2.68761	1.53521e-31	2.26608e-29	up	yes
LOC_Os09g39940	LOC_Os09g39940	LOC_Os09g39940.1	GO:0046658(anchored component of plasma membrane)	NA	NA	NA	plastocyanin-like domain containing protein, putative, expressed	NA	98.4939	76.5035	98.7334	15.9113	10.7856	12.2537	7.02762	2.81304	1.75333e-31	2.56901e-29	up	yes
LOC_Os10g30410	LOC_Os10g30410	LOC_Os10g30410.1	GO:0016020(membrane);GO:0016709(oxidoreductase activity, acting on paired donors, with incorporation or reduction of molecular oxygen, NAD(P)H as one donor, and incorporation of one atom of oxygen);GO:0044550(secondary metabolite biosynthetic process)	00904(Diterpenoid biosynthesis)	K16083	EC:1.14.13.143	cytochrome P450 71D7, putative, expressed	NA	16.2194	10.833	18.9004	1.21404	0.601722	0.683721	18.385	4.20045	2.20845e-31	3.18897e-29	up	yes
LOC_Os10g42040	LOC_Os10g42040	LOC_Os10g42040.1	NA	NA	NA	NA	expressed protein	NA	126.123	71.9985	104.156	9.85173	8.58668	4.95305	12.9226	3.69182	2.63424e-31	3.74947e-29	up	yes
LOC_Os01g15270	LOC_Os01g15270	LOC_Os01g15270.1	NA	NA	NA	NA	expressed protein	NA	565.159	614.056	693.581	96.7794	95.4957	91.2385	6.60566	2.7237	2.67097e-31	3.77478e-29	up	yes
LOC_Os01g43460	LOC_Os01g43460	LOC_Os01g43460.2;LOC_Os01g43460.1	GO:0005215(transporter activity);GO:0005886(plasma membrane);GO:0006811(ion transport);GO:0006873(cellular ion homeostasis);GO:0008308(voltage-gated anion channel activity);GO:0016021(integral component of membrane);GO:0055085(transmembrane transport);GO:0055085(transmembrane transport)	NA	NA	NA	C4-dicarboxylate transporter/malic acid transport protein, expressed	NA	16.4006	10.3876	13.3715	1.40861	1.39029	1.86884	8.60367	3.10495	4.24915e-31	5.92117e-29	up	yes
LOC_Os04g21350	LOC_Os04g21350	LOC_Os04g21350.1;LOC_Os04g21350.2	GO:0003674(molecular_function);GO:0005739(mitochondrion);GO:0005739(mitochondrion)	03015(mRNA surveillance pathway);03015(mRNA surveillance pathway)	K14416	NA	flowering promoting factor-like 1, putative, expressed	NA	164.5	217.266	201.429	24.4857	19.7045	13.5692	10.097	3.33585	6.53726e-31	8.984e-29	up	yes
LOC_Os09g39650	LOC_Os09g39650	LOC_Os09g39650.3;LOC_Os09g39650.2;LOC_Os09g39650.1	GO:0004674(protein serine/threonine kinase activity);GO:0004842(ubiquitin-protein transferase activity);GO:0005524(ATP binding);GO:0005886(plasma membrane);GO:0006468(protein phosphorylation);GO:0016301(kinase activity);GO:0016567(protein ubiquitination);GO:0016874(ligase activity);GO:0016874(ligase activity)	04626(Plant-pathogen interaction);04626(Plant-pathogen interaction)	K16224	NA	protein kinase family protein, putative, expressed	NA	15.7525	11.0716	15.7729	1.04714	1.55885	1.80218	9.66319	3.2725	7.09393e-31	9.68224e-29	up	yes
LOC_Os03g11550	LOC_Os03g11550	LOC_Os03g11550.1;LOC_Os03g11550.2	GO:0005515(protein binding);GO:0005634(nucleus);GO:0007165(signal transduction);GO:0009414(response to water deprivation);GO:0009737(response to abscisic acid);GO:0009737(response to abscisic acid)	04144(Endocytosis);04144(Endocytosis)	K05747	NA	protein of unknown function DUF1675 domain containing protein, expressed	NA	22.5164	22.915	25.4143	4.05891	2.93913	3.06374	7.04107	2.8158	1.5131e-30	2.02359e-28	up	yes
LOC_Os03g20120	LOC_Os03g20120	LOC_Os03g20120.1	GO:0005737(cytoplasm);GO:0006012(galactose metabolic process);GO:0006979(response to oxidative stress);GO:0009408(response to heat);GO:0009409(response to cold);GO:0009414(response to water deprivation);GO:0009644(response to high light intensity);GO:0009651(response to salt stress);GO:0009737(response to abscisic acid);GO:0016051(carbohydrate biosynthetic process);GO:0016758(transferase activity…	00052(Galactose metabolism)	K18819	EC:2.4.1.123	glycosyl transferase 8 domain containing protein, putative, expressed	NA	69.185	72.3942	68.7205	8.75334	4.5167	4.11897	12.0938	3.5962	2.34127e-30	3.1103e-28	up	yes
LOC_Os06g37080	LOC_Os06g37080	LOC_Os06g37080.1	GO:0005507(copper ion binding);GO:0016722(oxidoreductase activity, oxidizing metal ions)	00053(Ascorbate and aldarate metabolism)	K00423	EC:1.10.3.3	L-ascorbate oxidase precursor, putative, expressed	NA	34.4599	27.883	35.1984	4.43905	2.12988	2.67955	10.5467	3.39873	2.36439e-30	3.12021e-28	up	yes
LOC_Os04g10940	LOC_Os04g10940	LOC_Os04g10940.1	NA	NA	NA	NA	expressed protein	NA	73.3721	80.2563	107.112	6.27094	11.6931	9.88997	9.36096	3.22666	3.10766e-30	4.04747e-28	up	yes
LOC_Os03g09230	LOC_Os03g09230	LOC_Os03g09230.1;LOC_Os03g09230.2	GO:0005886(plasma membrane);GO:0006508(proteolysis);GO:0006869(lipid transport);GO:0008233(peptidase activity);GO:0008289(lipid binding);GO:0031225(anchored component of membrane);GO:0031225(anchored component of membrane)	NA	NA	NA	LTPL69 - Protease inhibitor/seed storage/LTP family protein precursor, expressed	NA	75.0657	57.8807	65.391	10.6493	11.8538	8.54739	6.3876	2.67527	3.69986e-30	4.69599e-28	up	yes
LOC_Os01g62540	LOC_Os01g62540	LOC_Os01g62540.1	NA	NA	NA	NA	expressed protein	NA	4.34331	3.81794	3.59248	0.0001	0.0001	0.0001	39179.1	15.2578	4.95063e-30	6.24375e-28	up	yes
LOC_Os12g12000	LOC_Os12g12000	LOC_Os12g12000.1	NA	NA	NA	NA	RALFL46 - Rapid ALkalinization Factor RALF family protein precursor, expressed	NA	138.406	136.947	149.019	22.962	28.2153	23.8194	5.65854	2.50043	5.33524e-30	6.64471e-28	up	yes
LOC_Os11g37860	LOC_Os11g37860	LOC_Os11g37860.1	GO:0005515(protein binding);GO:0042802(identical protein binding)	04626(Plant-pathogen interaction)	K13457	NA	stripe rust resistance protein Yr10, putative, expressed	NA	8.14395	8.59208	8.53164	1.16453	1.32658	1.43117	6.44209	2.68753	9.40296e-30	1.14953e-27	up	yes
LOC_Os01g19170	LOC_Os01g19170	LOC_Os01g19170.1	GO:0004650(polygalacturonase activity);GO:0005576(extracellular region);GO:0005975(carbohydrate metabolic process);GO:0016829(lyase activity);GO:0071555(cell wall organization)	00040(Pentose and glucuronate interconversions);00500(Starch and sucrose metabolism)	K01213	EC:3.2.1.67	polygalacturonase, putative, expressed	NA	36.1963	29.6927	34.1415	6.64346	6.14703	6.2282	5.25959	2.39495	1.21937e-29	1.4816e-27	up	yes
LOC_Os03g03370	LOC_Os03g03370	LOC_Os03g03370.1;LOC_Os03g03370.2	GO:0009507(chloroplast);GO:0016119(carotene metabolic process);GO:0016123(xanthophyll biosynthetic process);GO:0016123(xanthophyll biosynthetic process)	00906(Carotenoid biosynthesis);00906(Carotenoid biosynthesis)	K15746	EC:1.14.13.129	fatty acid hydroxylase, putative, expressed	NA	46.6983	38.0782	59.8202	5.63183	7.77479	7.41993	6.9429	2.79554	2.77443e-29	3.25212e-27	up	yes
LOC_Os05g38290	LOC_Os05g38290	LOC_Os05g38290.2;LOC_Os05g38290.1	GO:0004722(protein serine/threonine phosphatase activity);GO:0005267(potassium channel activity);GO:0005886(plasma membrane);GO:0006470(protein dephosphorylation);GO:0009788(negative regulation of abscisic acid-activated signaling pathway);GO:0009939(positive regulation of gibberellic acid mediated signaling pathway);GO:0010030(positive regulation of seed germination);GO:0046872(metal ion binding…	04075(Plant hormone signal transduction);04931(Insulin resistance);04931(Insulin resistance)	K14497	EC:3.1.3.16	protein phosphatase 2C, putative, expressed	NA	13.6108	12.378	16.5595	1.13165	0.63148	1.39057	13.4915	3.75398	6.11993e-29	6.96868e-27	up	yes
LOC_Os04g43390	LOC_Os04g43390	LOC_Os04g43390.2;LOC_Os04g43390.1	GO:0008422(beta-glucosidase activity);GO:1901657(glycosyl compound metabolic process);GO:1901657(glycosyl compound metabolic process)	00500(Starch and sucrose metabolism);00460(Cyanoamino acid metabolism);00940(Phenylpropanoid biosynthesis);00940(Phenylpropanoid biosynthesis)	K05350	EC:3.2.1.21	Os4bglu16 - monolignol beta-glucoside homologue, expressed	NA	112.778	87.6595	97.6912	16.9901	15.3085	12.4157	6.66742	2.73713	6.31801e-29	7.15335e-27	up	yes
LOC_Os06g11860	LOC_Os06g11860	LOC_Os06g11860.1	GO:0003677(DNA binding);GO:0003700(transcription factor activity, sequence-specific DNA binding);GO:0005515(protein binding);GO:0005634(nucleus);GO:0006351(transcription, DNA-templated);GO:0006355(regulation of transcription, DNA-templated);GO:0006970(response to osmotic stress);GO:0009409(response to cold);GO:0009414(response to water deprivation);GO:0009416(response to light stimulus);GO:000961…	04626(Plant-pathogen interaction)	K13434	NA	ethylene-responsive transcription factor, putative, expressed	NA	29.0206	17.0245	25.8496	3.40746	2.24608	2.88899	8.41609	3.07315	9.36386e-29	1.03663e-26	up	yes
LOC_Os02g44870	LOC_Os02g44870	LOC_Os02g44870.1	GO:0005829(cytosol);GO:0009414(response to water deprivation);GO:0009631(cold acclimation);GO:0009737(response to abscisic acid);GO:0016020(membrane)	NA	NA	NA	dehydrin, putative, expressed	NA	90.3529	100.305	102.346	17.655	13.0714	12.5435	6.77152	2.75948	9.88491e-29	1.08827e-26	up	yes
LOC_Os07g47750	LOC_Os07g47750	LOC_Os07g47750.1	GO:0003674(molecular_function);GO:0005576(extracellular region);GO:0008150(biological_process);GO:0016021(integral component of membrane)	NA	NA	NA	POEI49 - Pollen Ole e I allergen and extensin family protein precursor, expressed	NA	41.4337	41.4256	35.326	2.2281	4.69896	2.55252	12.4673	3.64008	1.04467e-28	1.1438e-26	up	yes
LOC_Os10g40934	LOC_Os10g40934	LOC_Os10g40934.9;LOC_Os10g40934.7;LOC_Os10g40934.10;LOC_Os10g40934.2;LOC_Os10g40934.11;LOC_Os10g40934.3;LOC_Os10g40934.12;LOC_Os10g40934.1	GO:0051213(dioxygenase activity);GO:0051213(dioxygenase activity)	00941(Flavonoid biosynthesis);00941(Flavonoid biosynthesis)	K05278;K05277	EC:1.14.11.23;EC:1.14.11.19	flavonol synthase/flavanone 3-hydroxylase, putative, expressed	NA	7.2775	9.00309	7.44506	1.297	0.953689	0.913443	7.4983	2.90656	1.91319e-28	2.07197e-26	up	yes
LOC_Os06g11130	LOC_Os06g11130	LOC_Os06g11130.1	GO:0009717(isoflavonoid biosynthetic process);GO:0033987(2-hydroxyisoflavanone dehydratase activity);GO:0046287(isoflavonoid metabolic process);GO:0052689(carboxylic ester hydrolase activity)	03410(Base excision repair)	K03575	EC:3.2.2.-	gibberellin receptor GID1L2, putative, expressed	NA	29.4503	20.9116	26.4748	3.72655	3.50869	4.6212	6.48059	2.69612	2.11845e-28	2.26958e-26	up	yes
LOC_Os04g40040	LOC_Os04g40040	LOC_Os04g40040.1	GO:0005507(copper ion binding);GO:0005777(peroxisome);GO:0008131(primary amine oxidase activity);GO:0009507(chloroplast);GO:0048038(quinone binding);GO:0055114(oxidation-reduction process)	00260(Glycine, serine and threonine metabolism);00350(Tyrosine metabolism);00360(Phenylalanine metabolism);00410(beta-Alanine metabolism);00950(Isoquinoline alkaloid biosynthesis);00960(Tropane, piperidine and pyridine alkaloid biosynthesis)	K00276	EC:1.4.3.21	copper methylamine oxidase precursor, putative, expressed	NA	66.858	75.3138	56.5111	10.2551	11.1571	11.1271	6.10593	2.61021	2.56486e-28	2.70423e-26	up	yes
LOC_Os09g15670	LOC_Os09g15670	LOC_Os09g15670.1	GO:0004722(protein serine/threonine phosphatase activity);GO:0005886(plasma membrane);GO:0006470(protein dephosphorylation);GO:0046872(metal ion binding)	04075(Plant hormone signal transduction);04931(Insulin resistance)	K14497	EC:3.1.3.16	protein phosphatase 2C, putative, expressed	NA	18.1321	13.7431	22.478	1.26022	2.01254	1.81977	10.6731	3.41591	2.90847e-28	3.05037e-26	up	yes
LOC_Os11g09180	LOC_Os11g09180	LOC_Os11g09180.1;LOC_Os11g09180.2	NA	NA	NA	NA	expressed protein	NA	1.96204	2.25091	3.52615	0.0001	0.0001	0.0001	25797	14.6549	3.15171e-28	3.2541e-26	up	yes
LOC_Os08g06170	LOC_Os08g06170	LOC_Os08g06170.1	GO:0005618(cell wall);GO:0005737(cytoplasm);GO:0009055(electron carrier activity);GO:0009506(plasmodesma);GO:0016614(oxidoreductase activity, acting on CH-OH group of donors);GO:0050660(flavin adenine dinucleotide binding);GO:0055114(oxidation-reduction process)	NA	NA	NA	berberine and berberine like domain containing protein, expressed	NA	20.5901	15.3664	15.0483	2.52537	2.10726	2.30464	7.35227	2.87819	3.83041e-28	3.89431e-26	up	yes
LOC_Os11g09280	LOC_Os11g09280	LOC_Os11g09280.1;LOC_Os11g09280.2	GO:0003756(protein disulfide isomerase activity);GO:0005788(endoplasmic reticulum lumen);GO:0009960(endosperm development);GO:0034975(protein folding in endoplasmic reticulum);GO:0034976(response to endoplasmic reticulum stress);GO:0034976(response to endoplasmic reticulum stress)	04141(Protein processing in endoplasmic reticulum);04141(Protein processing in endoplasmic reticulum)	K09580	EC:5.3.4.1	OsPDIL1-1 protein disulfide isomerase PDIL1-1, expressed	NA	432.965	338.527	462.933	67.0129	60.2362	53.7522	6.81998	2.76977	4.02955e-28	4.07598e-26	up	yes
LOC_Os07g12890	LOC_Os07g12890	LOC_Os07g12890.1;LOC_Os07g12890.2	GO:0005385(zinc ion transmembrane transporter activity);GO:0005886(plasma membrane);GO:0071577(zinc II ion transmembrane transport);GO:0006829(zinc II ion transport);GO:0006829(zinc II ion transport)	NA	NA	NA	metal cation transporter, putative, expressed	NA	142.804	94.1925	113.682	18.538	12.438	15.3158	7.57538	2.92132	4.26469e-28	4.29204e-26	up	yes
LOC_Os06g46770	LOC_Os06g46770	LOC_Os06g46770.3;LOC_Os06g46770.5;LOC_Os06g46770.6;LOC_Os06g46770.4;LOC_Os06g46770.1;LOC_Os06g46770.2	GO:0000902(cell morphogenesis);GO:0005886(plasma membrane);GO:0009405(pathogenesis);GO:0016567(protein ubiquitination);GO:0031386(protein tag);GO:0034605(cellular response to heat);GO:0036166(phenotypic switching);GO:0044182(filamentous growth of a population of unicellular organisms);GO:1990429(peroxisomal importomer complex);GO:0005634(nucleus);GO:0005737(cytoplasm);GO:0006464(cellular protein …	03010(Ribosome);03010(Ribosome)	K02977	NA	ubiquitin family protein, putative, expressed	NA	836.649	720.582	710.686	92.7353	92.9139	52.6169	9.51842	3.25072	5.00479e-28	4.98652e-26	up	yes
LOC_Os03g02530	LOC_Os03g02530	LOC_Os03g02530.1	GO:0004252(serine-type endopeptidase activity);GO:0016485(protein processing)	NA	NA	NA	OsRhmbd7 - Putative Rhomboid homologue, expressed	NA	2.34997	2.15414	2.63916	0.0001	0.0001	0.0001	23810.9	14.5393	5.6497e-28	5.60107e-26	up	yes
LOC_Os03g12030	LOC_Os03g12030	LOC_Os03g12030.1	GO:0000038(very long-chain fatty acid metabolic process);GO:0005783(endoplasmic reticulum);GO:0005789(endoplasmic reticulum membrane);GO:0006633(fatty acid biosynthetic process);GO:0009409(response to cold);GO:0009416(response to light stimulus);GO:0009826(unidimensional cell growth);GO:0010025(wax biosynthetic process);GO:0016021(integral component of membrane);GO:0016747(transferase activity, t…	00062(Fatty acid elongation)	K15397	EC:2.3.1.199	3-ketoacyl-CoA synthase, putative, expressed	NA	43.0843	35.0677	46.1676	7.39027	7.64957	5.79638	5.96652	2.57689	7.12722e-28	6.96197e-26	up	yes
LOC_Os05g41460	LOC_Os05g41460	LOC_Os05g41460.1;LOC_Os05g41460.2	GO:0042802(identical protein binding);GO:0042802(identical protein binding)	NA	NA	NA	cysteine proteinase inhibitor precursor protein, putative, expressed	NA	382.418	308.391	384.954	55.2985	62.3798	63.0196	5.95337	2.57371	7.19342e-28	6.99236e-26	up	yes
LOC_Os03g57640	LOC_Os03g57640	LOC_Os03g57640.1	GO:0005634(nucleus);GO:0008152(metabolic process);GO:0052689(carboxylic ester hydrolase activity)	04075(Plant hormone signal transduction)	K14493	EC:3.-.-.-	gibberellin receptor GID1L2, putative, expressed	NA	10.6927	4.48017	12.5335	0.131046	0.038867	0.0001	162.966	7.34843	7.26816e-28	7.03071e-26	up	yes
LOC_Os04g51460	LOC_Os04g51460	LOC_Os04g51460.1	GO:0004553(hydrolase activity, hydrolyzing O-glycosyl compounds);GO:0005576(extracellular region);GO:0005618(cell wall);GO:0005737(cytoplasm);GO:0005794(Golgi apparatus);GO:0005886(plasma membrane);GO:0007568(aging);GO:0009505(plant-type cell wall);GO:0009739(response to gibberellin);GO:0009740(gibberellic acid mediated signaling pathway);GO:0009741(response to brassinosteroid);GO:0009828(plant-t…	04075(Plant hormone signal transduction)	K14504	EC:2.4.1.207	glycosyl hydrolases family 16, putative, expressed	NA	12.2146	18.5482	19.5154	0.371059	0.997965	0.342655	29.3736	4.87645	1.09195e-27	1.04612e-25	up	yes
LOC_Os03g50960	LOC_Os03g50960	LOC_Os03g50960.1;LOC_Os03g50960.2	GO:0005515(protein binding);GO:0005576(extracellular region);GO:0005618(cell wall);GO:0005783(endoplasmic reticulum);GO:0006869(lipid transport);GO:0008289(lipid binding);GO:0009506(plasmodesma);GO:0009626(plant-type hypersensitive response);GO:0009627(systemic acquired resistance);GO:0009631(cold acclimation);GO:0009682(induced systemic resistance);GO:0009707(chloroplast outer membrane);GO:00436…	NA	NA	NA	LTPL118 - Protease inhibitor/seed storage/LTP family protein precursor, expressed	NA	248.274	132.262	243.481	7.95985	2.89934	1.91576	48.8469	5.6102	1.23355e-27	1.17612e-25	up	yes
LOC_Os05g50610	LOC_Os05g50610	LOC_Os05g50610.2;LOC_Os05g50610.1	GO:0003700(transcription factor activity, sequence-specific DNA binding);GO:0005634(nucleus);GO:0006351(transcription, DNA-templated);GO:0006355(regulation of transcription, DNA-templated);GO:0043565(sequence-specific DNA binding);GO:0009624(response to nematode);GO:0009733(response to auxin);GO:0009733(response to auxin)	04626(Plant-pathogen interaction);04626(Plant-pathogen interaction)	K18835	NA	WRKY8, expressed	NA	10.9319	4.88018	15.4977	0.252377	0.188275	0.431712	35.8907	5.16554	1.57945e-27	1.49164e-25	up	yes
LOC_Os03g01880	LOC_Os03g01880	LOC_Os03g01880.1;LOC_Os03g01880.2	GO:0005634(nucleus);GO:0005829(cytosol);GO:0009691(cytokinin biosynthetic process);GO:0016799(hydrolase activity, hydrolyzing N-glycosyl compounds);GO:0016799(hydrolase activity, hydrolyzing N-glycosyl compounds)	NA	NA	NA	possible lysine decarboxylase domain containing protein, expressed	NA	18.1582	22.2622	25.9325	2.75209	2.91467	3.54389	7.20393	2.84878	2.52443e-27	2.33974e-25	up	yes
LOC_Os01g73200	LOC_Os01g73200	LOC_Os01g73200.1	GO:0004601(peroxidase activity);GO:0009505(plant-type cell wall);GO:0009664(plant-type cell wall organization)	00940(Phenylpropanoid biosynthesis)	K00430	EC:1.11.1.7	peroxidase precursor, putative, expressed	NA	48.2975	35.415	30.7784	6.08716	4.29562	3.95698	7.98416	2.99714	3.01179e-27	2.77668e-25	up	yes
LOC_Os04g58710	LOC_Os04g58710	LOC_Os04g58710.1	GO:0005524(ATP binding);GO:0005737(cytoplasm);GO:0005739(mitochondrion);GO:0005829(cytosol);GO:0009506(plasmodesma);GO:0009507(chloroplast);GO:0009570(chloroplast stroma);GO:0009735(response to cytokinin);GO:0010030(positive regulation of seed germination);GO:0010214(seed coat development);GO:0016208(AMP binding);GO:0033611(oxalate catabolic process);GO:0046686(response to cadmium ion);GO:0048046…	04146(Peroxisome)	K12261	EC:4.1.-.-	AMP-binding domain containing protein, expressed	NA	36.8668	22.1616	27.8919	4.77161	3.22701	3.76765	7.38724	2.88504	3.27015e-27	2.98919e-25	up	yes
LOC_Os12g37970	LOC_Os12g37970	LOC_Os12g37970.2;LOC_Os12g37970.1;LOC_Os12g37970.3	GO:0003677(DNA binding);GO:0003700(transcription factor activity, sequence-specific DNA binding);GO:0005634(nucleus);GO:0006351(transcription, DNA-templated);GO:0006355(regulation of transcription, DNA-templated);GO:0009723(response to ethylene);GO:0009739(response to gibberellin);GO:0009751(response to salicylic acid);GO:0009753(response to jasmonic acid);GO:0010200(response to chitin);GO:004668…	00190(Oxidative phosphorylation);00860(Porphyrin and chlorophyll metabolism);04626(Plant-pathogen interaction);04626(Plant-pathogen interaction)	K09422;K02259	NA	MYB family transcription factor, putative, expressed	NA	24.2145	27.0976	18.395	2.94438	2.74153	3.73777	7.39701	2.88694	4.1015e-27	3.71503e-25	up	yes
LOC_Os08g38900	LOC_Os08g38900	LOC_Os08g38900.1;LOC_Os08g38900.3;LOC_Os08g38900.2	GO:0005634(nucleus);GO:0008757(S-adenosylmethionine-dependent methyltransferase activity);GO:0032259(methylation);GO:0032259(methylation)	00360(Phenylalanine metabolism);00940(Phenylpropanoid biosynthesis);00945(Stilbenoid, diarylheptanoid and gingerol biosynthesis);00941(Flavonoid biosynthesis);00941(Flavonoid biosynthesis)	K00588	EC:2.1.1.104	caffeoyl-CoA O-methyltransferase, putative, expressed	NA	63.9156	35.4133	79.9848	6.46779	7.12215	6.73237	8.82349	3.14135	1.10245e-26	9.76381e-25	up	yes
LOC_Os12g11680	LOC_Os12g11680	LOC_Os12g11680.1	GO:0006952(defense response);GO:0007165(signal transduction);GO:0016020(membrane);GO:0016021(integral component of membrane)	04626(Plant-pathogen interaction)	K13466	NA	verticillium wilt disease resistance protein precursor, putative, expressed	NA	3.70763	3.09471	3.70583	0.264	0.313628	0.232256	12.9749	3.69765	1.18839e-26	1.04322e-24	up	yes
LOC_Os02g39330	LOC_Os02g39330	LOC_Os02g39330.1	GO:0000272(polysaccharide catabolic process);GO:0004568(chitinase activity);GO:0005576(extracellular region);GO:0005618(cell wall);GO:0006032(chitin catabolic process);GO:0006952(defense response);GO:0008061(chitin binding);GO:0009611(response to wounding);GO:0009617(response to bacterium);GO:0009626(plant-type hypersensitive response);GO:0010262(somatic embryogenesis);GO:0016998(cell wall macrom…	00520(Amino sugar and nucleotide sugar metabolism)	K01183	EC:3.2.1.14	CHIT1 - Chitinase family protein precursor, expressed	NA	32.2546	30.7802	34.4821	5.80617	6.44063	5.88287	5.37885	2.4273	1.41612e-26	1.23768e-24	up	yes
LOC_Os08g13920	LOC_Os08g13920	LOC_Os08g13920.1	GO:0004553(hydrolase activity, hydrolyzing O-glycosyl compounds);GO:0005576(extracellular region);GO:0005618(cell wall);GO:0009832(plant-type cell wall biogenesis);GO:0010411(xyloglucan metabolic process);GO:0016762(xyloglucan:xyloglucosyl transferase activity);GO:0016798(hydrolase activity, acting on glycosyl bonds);GO:0048046(apoplast);GO:0071555(cell wall organization)	04075(Plant hormone signal transduction)	K14504	EC:2.4.1.207	glycosyl hydrolases family 16, putative, expressed	NA	52.7809	46.377	51.8772	10.6022	10.4188	11.7943	4.60258	2.20244	1.69923e-26	1.47863e-24	up	yes
LOC_Os09g35910	LOC_Os09g35910	LOC_Os09g35910.1	GO:0003700(transcription factor activity, sequence-specific DNA binding);GO:0005634(nucleus);GO:0006351(transcription, DNA-templated);GO:0006355(regulation of transcription, DNA-templated);GO:0009414(response to water deprivation);GO:0009737(response to abscisic acid);GO:0009738(abscisic acid-activated signaling pathway);GO:0043565(sequence-specific DNA binding);GO:0045893(positive regulation of …	00750(Vitamin B6 metabolism)	K05275	EC:1.1.1.65	homeobox associated leucine zipper, putative, expressed	NA	43.6241	44.3571	53.1104	9.9535	9.37727	9.55703	4.88413	2.2881	1.91535e-26	1.64514e-24	up	yes
LOC_Os01g22370	LOC_Os01g22370	LOC_Os01g22370.1	GO:0004601(peroxidase activity);GO:0009505(plant-type cell wall);GO:0009664(plant-type cell wall organization)	00940(Phenylpropanoid biosynthesis)	K00430	EC:1.11.1.7	peroxidase precursor, putative, expressed	NA	19.716	15.1698	17.6164	2.24856	1.49828	2.33434	8.63356	3.10996	2.02307e-26	1.7302e-24	up	yes
LOC_Os05g03610	LOC_Os05g03610	LOC_Os05g03610.1	GO:0004435(phosphatidylinositol phospholipase C activity);GO:0004629(phospholipase C activity);GO:0004871(signal transducer activity);GO:0005886(plasma membrane);GO:0007165(signal transduction);GO:0009553(embryo sac development);GO:0009556(microsporogenesis);GO:0010601(positive regulation of auxin biosynthetic process);GO:0016042(lipid catabolic process);GO:0035556(intracellular signal transducti…	00562(Inositol phosphate metabolism);04070(Phosphatidylinositol signaling system);04933(AGE-RAGE signaling pathway in diabetic complications)	K05857	EC:3.1.4.11	phospholipase C, putative, expressed	NA	29.7898	9.69726	28.5343	1.45798	0.97961	1.0921	19.2712	4.26838	2.82393e-26	2.39458e-24	up	yes
LOC_Os10g39710	LOC_Os10g39710	LOC_Os10g39710.1;LOC_Os10g39710.2	GO:0005783(endoplasmic reticulum);GO:0016020(membrane);GO:0016788(hydrolase activity, acting on ester bonds);GO:0016788(hydrolase activity, acting on ester bonds)	NA	NA	NA	strictosidine synthase, putative, expressed	NA	14.9685	10.5291	18.01	1.36532	1.29535	1.97153	9.39242	3.2315	3.06997e-26	2.59217e-24	up	yes
LOC_Os09g24900	LOC_Os09g24900	LOC_Os09g24900.1;LOC_Os09g24900.2	GO:0005768(endosome);GO:0005774(vacuolar membrane);GO:0005802(trans-Golgi network);GO:0008757(S-adenosylmethionine-dependent methyltransferase activity);GO:0032259(methylation);GO:0032259(methylation)	NA	NA	NA	methyltransferase, putative, expressed	NA	25.7695	22.7834	24.7689	5.13421	4.91949	5.73459	4.64406	2.21539	4.67067e-26	3.86193e-24	up	yes
LOC_Os12g35340	LOC_Os12g35340	LOC_Os12g35340.1	GO:0005737(cytoplasm);GO:0009055(electron carrier activity);GO:0015035(protein disulfide oxidoreductase activity);GO:0045454(cell redox homeostasis);GO:0055114(oxidation-reduction process)	NA	NA	NA	OsGrx_C11 - glutaredoxin subgroup III, expressed	NA	35.769	26.9528	24.7165	4.1377	3.45754	4.4009	7.28887	2.8657	5.65659e-26	4.6578e-24	up	yes
LOC_Os03g63270	LOC_Os03g63270	LOC_Os03g63270.1	GO:0005737(cytoplasm);GO:0008150(biological_process);GO:0016740(transferase activity)	NA	NA	NA	regulatory protein, putative, expressed	NA	15.7904	13.521	14.7294	2.44303	2.7161	2.56093	5.70472	2.51216	5.73579e-26	4.70358e-24	up	yes
LOC_Os02g54790	LOC_Os02g54790	LOC_Os02g54790.1	NA	NA	NA	NA	expressed protein	NA	1.20439	1.06938	1.63487	0.0001	0.0001	0.0001	13028.8	13.6694	5.76874e-26	4.71122e-24	up	yes
LOC_Os04g15920	LOC_Os04g15920	LOC_Os04g15920.1	GO:0005737(cytoplasm);GO:0008270(zinc ion binding);GO:0009735(response to cytokinin);GO:0009809(lignin biosynthetic process);GO:0045551(cinnamyl-alcohol dehydrogenase activity);GO:0048046(apoplast);GO:0052747(sinapyl alcohol dehydrogenase activity);GO:0055114(oxidation-reduction process)	00940(Phenylpropanoid biosynthesis)	K00083	EC:1.1.1.195	dehydrogenase, putative, expressed	NA	37.3456	11.8513	75.4791	0.530032	0.82937	0.719042	59.9852	5.90654	6.78652e-26	5.51979e-24	up	yes
LOC_Os04g44950	LOC_Os04g44950	LOC_Os04g44950.1	GO:0047037(salutaridine reductase (NADPH) activity);GO:0050661(NADP binding);GO:0097295(morphine biosynthetic process)	00902(Monoterpenoid biosynthesis)	K15095	EC:1.1.1.208	short-chain dehydrogenase/reductase, putative, expressed	NA	55.8528	52.4158	61.1369	12.8208	11.6678	10.575	4.83138	2.27244	7.57333e-26	6.08523e-24	up	yes
LOC_Os04g52310	LOC_Os04g52310	LOC_Os04g52310.1	GO:0005385(zinc ion transmembrane transporter activity);GO:0005886(plasma membrane);GO:0006829(zinc II ion transport);GO:0071577(zinc II ion transmembrane transport)	NA	NA	NA	metal cation transporter, putative, expressed	NA	6.71269	6.49979	5.90172	0.159615	0.0001	0.122247	67.79	6.083	1.49541e-25	1.16859e-23	up	yes
LOC_Os06g39120	LOC_Os06g39120	LOC_Os06g39120.1	NA	NA	NA	NA	expressed protein	NA	1592.14	1139.84	1261.62	208.475	143.384	122.738	8.41471	3.07291	1.6471e-25	1.26725e-23	up	yes
LOC_Os04g34180	LOC_Os04g34180	LOC_Os04g34180.1	NA	NA	NA	NA	expressed protein	NA	4.36741	1.70587	2.83055	0.0001	0.0001	0.0001	29679.4	14.8572	1.81072e-25	1.37719e-23	up	yes
LOC_Os10g04270	LOC_Os10g04270	LOC_Os10g04270.1	GO:0009699(phenylpropanoid biosynthetic process);GO:0042349(guiding stereospecific synthesis activity)	NA	NA	NA	jacalin-like lectin domain containing protein, expressed	NA	32.9305	26.9681	37.919	3.24783	3.19571	2.57798	10.8427	3.43865	2.5597e-25	1.90325e-23	up	yes
LOC_Os01g02500	LOC_Os01g02500	LOC_Os01g02500.1	GO:0004040(amidase activity);GO:0016884(carbon-nitrogen ligase activity, with glutamine as amido-N-donor)	00330(Arginine and proline metabolism);00360(Phenylalanine metabolism);00380(Tryptophan metabolism)	K01426	EC:3.5.1.4	glutamyl-tRNA amidotransferase, putative, expressed	NA	33.9211	30.786	27.0591	3.06432	3.70217	2.15402	10.2871	3.36277	2.6972e-25	1.99803e-23	up	yes
LOC_Os01g06876	LOC_Os01g06876	LOC_Os01g06876.1	GO:0005886(plasma membrane);GO:0006952(defense response);GO:0007165(signal transduction);GO:0009507(chloroplast);GO:0016021(integral component of membrane);GO:0016301(kinase activity)	00190(Oxidative phosphorylation);04145(Phagosome)	K02146	NA	Cf-2, putative, expressed	NA	13.2691	29.5585	19.6932	1.68011	1.31832	1.44629	14.0663	3.81417	3.90986e-25	2.8435e-23	up	yes
LOC_Os01g43480	LOC_Os01g43480	LOC_Os01g43480.1;LOC_Os01g43480.2;LOC_Os01g43480.3	GO:0005634(nucleus);GO:0008568(microtubule-severing ATPase activity);GO:0031122(cytoplasmic microtubule organization);GO:0031122(cytoplasmic microtubule organization)	00760(Nicotinate and nicotinamide metabolism);00760(Nicotinate and nicotinamide metabolism)	K00323	EC:1.6.1.2	AAA-type ATPase family protein, putative, expressed	NA	19.2138	9.18096	17.6943	1.77199	2.0445	1.83804	8.15083	3.02695	4.03211e-25	2.92174e-23	up	yes
LOC_Os01g71624	LOC_Os01g71624	LOC_Os01g71624.3;LOC_Os01g71624.4;LOC_Os01g71624.1;LOC_Os01g71624.5;LOC_Os01g71624.2	NA	NA	NA	NA	expressed protein	NA	20.8565	17.4998	17.1385	3.29881	2.68855	3.635	5.76728	2.52789	8.41444e-25	5.98838e-23	up	yes
LOC_Os02g41680	LOC_Os02g41680	LOC_Os02g41680.1	GO:0005515(protein binding);GO:0005737(cytoplasm);GO:0006559(L-phenylalanine catabolic process);GO:0006952(defense response);GO:0006979(response to oxidative stress);GO:0009555(pollen development);GO:0009611(response to wounding);GO:0009699(phenylpropanoid biosynthetic process);GO:0009800(cinnamic acid biosynthetic process);GO:0009819(drought recovery);GO:0010224(response to UV-B);GO:0045548(phen…	00360(Phenylalanine metabolism);00940(Phenylpropanoid biosynthesis)	K10775	EC:4.3.1.24	phenylalanine ammonia-lyase, putative, expressed	NA	11.9292	2.50935	22.8251	0.070173	0.041625	0.092574	182.333	7.51043	1.16627e-24	8.24121e-23	up	yes
LOC_Os08g07080	LOC_Os08g07080	LOC_Os08g07080.1	GO:0010334(sesquiterpene synthase activity);GO:0045338(farnesyl diphosphate metabolic process);GO:0051762(sesquiterpene biosynthetic process)	00909(Sesquiterpenoid and triterpenoid biosynthesis)	K14174	EC:4.2.3.47	terpene synthase, putative, expressed	NA	49.3147	19.5493	63.8459	0.840759	0.230744	0.135059	109.99	6.78123	1.20746e-24	8.50212e-23	up	yes
LOC_Os06g05480	LOC_Os06g05480	LOC_Os06g05480.1	NA	NA	NA	NA	expressed protein	NA	66.3324	46.4288	71.2537	11.0384	11.9748	10.3793	5.51066	2.46222	1.23434e-24	8.66079e-23	up	yes
LOC_Os11g28540	LOC_Os11g28540	LOC_Os11g28540.1	NA	NA	NA	NA	expressed protein	NA	5.4	2.98035	3.46139	0.0001	0.0001	0.0001	39472.5	15.2686	1.25476e-24	8.77318e-23	up	yes
LOC_Os05g33940	LOC_Os05g33940	LOC_Os05g33940.1	GO:0005515(protein binding);GO:0005634(nucleus);GO:0008152(metabolic process);GO:0009739(response to gibberellin);GO:0009740(gibberellic acid mediated signaling pathway);GO:0009939(positive regulation of gibberellic acid mediated signaling pathway);GO:0010325(raffinose family oligosaccharide biosynthetic process);GO:0010476(gibberellin mediated signaling pathway);GO:0016787(hydrolase activity);GO…	04075(Plant hormone signal transduction)	K14493	EC:3.-.-.-	alpha/beta hydrolase fold, putative, expressed	NA	29.7167	17.206	33.0013	3.7758	3.79114	3.08337	7.50438	2.90773	1.33423e-24	9.29625e-23	up	yes
LOC_Os01g61610	LOC_Os01g61610	LOC_Os01g61610.3;LOC_Os01g61610.2;LOC_Os01g61610.1;LOC_Os01g61610.4	GO:0051213(dioxygenase activity);GO:0051213(dioxygenase activity)	00941(Flavonoid biosynthesis);00941(Flavonoid biosynthesis)	K05278	EC:1.14.11.23	flavonol synthase/flavanone 3-hydroxylase, putative, expressed	NA	1.88353	0.924724	2.30783	0.0001	0.0001	0.0001	17053.6	14.0578	1.38914e-24	9.64506e-23	up	yes
LOC_Os11g06770	LOC_Os11g06770	LOC_Os11g06770.1;LOC_Os11g06770.2	GO:0003677(DNA binding);GO:0003700(transcription factor activity, sequence-specific DNA binding);GO:0005634(nucleus);GO:0006351(transcription, DNA-templated);GO:0006355(regulation of transcription, DNA-templated);GO:0009873(ethylene-activated signaling pathway);GO:0045893(positive regulation of transcription, DNA-templated);GO:0048510(regulation of timing of transition from vegetative to reproduc…	04626(Plant-pathogen interaction);04626(Plant-pathogen interaction)	K13434	NA	ethylene-responsive transcription factor ERF110, putative, expressed	NA	2.64176	0.744422	3.25746	0.0001	0.0001	0.0001	22145.5	14.4347	1.45497e-24	1.00671e-22	up	yes
LOC_Os06g38764	LOC_Os06g38764	LOC_Os06g38764.1	NA	NA	NA	NA	expressed protein	NA	73.9523	23.8767	55.4725	3.06026	1.28306	1.43304	26.5395	4.73007	1.869e-24	1.27985e-22	up	yes
LOC_Os09g09930	LOC_Os09g09930	LOC_Os09g09930.1	GO:0005737(cytoplasm);GO:0030001(metal ion transport);GO:0046914(transition metal ion binding);GO:0046916(cellular transition metal ion homeostasis)	NA	NA	NA	heavy metal transport/detoxification protein, putative, expressed	NA	56.1551	46.2932	62.4078	10.7736	7.40301	6.30587	6.73363	2.75138	2.28113e-24	1.5514e-22	up	yes
LOC_Os04g14150	LOC_Os04g14150	LOC_Os04g14150.1	GO:0005768(endosome);GO:0005774(vacuolar membrane);GO:0005802(trans-Golgi network);GO:0008757(S-adenosylmethionine-dependent methyltransferase activity);GO:0032259(methylation)	NA	NA	NA	dehydration response related protein, putative, expressed	NA	71.2089	47.6687	52.4391	10.6704	11.6171	11.584	5.05784	2.33852	2.7236e-24	1.83355e-22	up	yes
LOC_Os05g33380	LOC_Os05g33380	LOC_Os05g33380.1	GO:0004332(fructose-bisphosphate aldolase activity);GO:0005737(cytoplasm);GO:0006096(glycolytic process)	01200(Carbon metabolism);01230(Biosynthesis of amino acids);00010(Glycolysis / Gluconeogenesis);00030(Pentose phosphate pathway);00051(Fructose and mannose metabolism);00710(Carbon fixation in photosynthetic organisms)	K01623	EC:4.1.2.13	fructose-bisphospate aldolase isozyme, putative, expressed	NA	97.3484	79.5601	87.4669	18.9793	17.5028	16.3647	5.00268	2.3227	2.91017e-24	1.95256e-22	up	yes
LOC_Os05g46470	LOC_Os05g46470	LOC_Os05g46470.1	NA	NA	NA	NA	expressed protein	NA	48.4869	56.8037	44.8514	6.10935	9.2904	5.97731	7.02351	2.81219	3.17289e-24	2.12169e-22	up	yes
LOC_Os11g30760	LOC_Os11g30760	LOC_Os11g30760.2;LOC_Os11g30760.1	NA	NA	NA	NA	expressed protein	NA	16.0756	13.6566	19.2336	1.555	1.59037	0.869322	12.1966	3.60841	5.30173e-24	3.50989e-22	up	yes
LOC_Os11g11960	LOC_Os11g11960	LOC_Os11g11960.1	GO:0005524(ATP binding);GO:0005634(nucleus);GO:0006952(defense response);GO:0043531(ADP binding)	04626(Plant-pathogen interaction)	K13457	NA	disease resistance protein RPM1, putative, expressed	NA	22.4765	18.9206	24.6474	4.77214	4.46585	5.09492	4.60789	2.20411	8.16357e-24	5.33362e-22	up	yes
LOC_Os02g08230	LOC_Os02g08230	LOC_Os02g08230.1;LOC_Os02g08230.2	GO:0010025(wax biosynthetic process);GO:0043447(alkane biosynthetic process);GO:0046184(aldehyde biosynthetic process);GO:0046184(aldehyde biosynthetic process)	00073(Cutin, suberine and wax biosynthesis);00073(Cutin, suberine and wax biosynthesis)	K15404	EC:4.1.99.5	WAX2, putative, expressed	NA	5.07159	6.49305	5.98247	0.535793	0.684679	0.604251	9.61631	3.26548	8.29517e-24	5.3843e-22	up	yes
LOC_Os05g01380	LOC_Os05g01380	LOC_Os05g01380.1	GO:0005576(extracellular region);GO:0005618(cell wall);GO:0005829(cytosol);GO:0006952(defense response);GO:0007165(signal transduction);GO:0009505(plant-type cell wall);GO:0009506(plasmodesma);GO:0016020(membrane);GO:0090353(polygalacturonase inhibitor activity)	00500(Starch and sucrose metabolism);00460(Cyanoamino acid metabolism);00940(Phenylpropanoid biosynthesis)	K01188	EC:3.2.1.21	polygalacturonase inhibitor precursor, putative, expressed	NA	2.87186	2.55201	1.58796	0.0001	0.0001	0.0001	23372.8	14.5125	8.90756e-24	5.74437e-22	up	yes
LOC_Os06g03580	LOC_Os06g03580	LOC_Os06g03580.2;LOC_Os06g03580.3;LOC_Os06g03580.4;LOC_Os06g03580.1	GO:0043161(proteasome-mediated ubiquitin-dependent protein catabolic process);GO:0061630(ubiquitin protein ligase activity);GO:0061630(ubiquitin protein ligase activity)	NA	NA	NA	zinc RING finger protein, putative, expressed	NA	46.4462	37.4632	47.5519	10.064	8.05316	8.02225	5.02924	2.33034	9.84961e-24	6.31103e-22	up	yes
LOC_Os10g34930	LOC_Os10g34930	LOC_Os10g34930.1	GO:0005576(extracellular region);GO:0006952(defense response)	NA	NA	NA	secretory protein, putative, expressed	NA	37.699	35.0642	50.6617	6.17994	4.25677	2.99054	9.19213	3.2004	1.19668e-23	7.52246e-22	up	yes
LOC_Os04g34600	LOC_Os04g34600	LOC_Os04g34600.1	NA	NA	NA	NA	abscisic stress-ripening, putative, expressed	NA	181.443	170.243	199.505	39.8272	34.7392	34.9151	5.03455	2.33186	1.23827e-23	7.75945e-22	up	yes
LOC_Os07g44780	LOC_Os07g44780	LOC_Os07g44780.1	GO:0005576(extracellular region);GO:0005618(cell wall);GO:0016042(lipid catabolic process);GO:0016788(hydrolase activity, acting on ester bonds);GO:0052689(carboxylic ester hydrolase activity)	04144(Endocytosis)	K10396	NA	GDSL-like lipase/acylhydrolase, putative, expressed	NA	14.5742	4.74814	13.8827	0.380679	0.492624	0.26557	29.1561	4.86572	1.35071e-23	8.43752e-22	up	yes
LOC_Os06g37300	LOC_Os06g37300	LOC_Os06g37300.1;LOC_Os06g37300.2	GO:0005783(endoplasmic reticulum);GO:0009686(gibberellin biosynthetic process);GO:0009707(chloroplast outer membrane);GO:0009740(gibberellic acid mediated signaling pathway);GO:0010241(ent-kaurene oxidation to kaurenoic acid);GO:0016709(oxidoreductase activity, acting on paired donors, with incorporation or reduction of molecular oxygen, NAD(P)H as one donor, and incorporation of one atom of oxyg…	00904(Diterpenoid biosynthesis);00904(Diterpenoid biosynthesis)	K04122	EC:1.14.13.78	cytochrome P450, putative, expressed	NA	60.205	63.3007	64.7005	13.7829	13.0469	13.3834	4.68021	2.22657	1.54478e-23	9.55989e-22	up	yes
LOC_Os10g28080	LOC_Os10g28080	LOC_Os10g28080.1	GO:0004568(chitinase activity);GO:0005576(extracellular region);GO:0006032(chitin catabolic process);GO:0008061(chitin binding)	NA	NA	NA	glycosyl hydrolase, putative, expressed	NA	5.36889	4.51075	5.02543	0.045807	0.198441	0.036643	53.0635	5.72965	2.33518e-23	1.42413e-21	up	yes
LOC_Os11g09200	LOC_Os11g09200	LOC_Os11g09200.1	GO:0007165(signal transduction);GO:0016020(membrane)	NA	NA	NA	expressed protein	NA	2.69261	2.13745	2.04862	0.0001	0.0001	0.0001	22928.9	14.4849	2.33698e-23	1.42413e-21	up	yes
LOC_Os04g35100	LOC_Os04g35100	LOC_Os04g35100.1	GO:0005886(plasma membrane);GO:0006629(lipid metabolic process);GO:0008081(phosphoric diester hydrolase activity);GO:0009506(plasmodesma)	NA	NA	NA	phospholipase C, putative, expressed	NA	9.30294	9.4454	11.8626	1.35783	1.17849	1.32466	7.92828	2.98701	3.17931e-23	1.90253e-21	up	yes
LOC_Os11g11770	LOC_Os11g11770	LOC_Os11g11770.1	GO:0000166(nucleotide binding);GO:0005515(protein binding);GO:0005524(ATP binding);GO:0005886(plasma membrane);GO:0006952(defense response);GO:0009626(plant-type hypersensitive response);GO:0012505(endomembrane system);GO:0043531(ADP binding)	04626(Plant-pathogen interaction)	K13457	NA	disease resistance protein RPM1, putative, expressed	NA	1.59351	1.38129	1.26864	0.0001	0.023564	0.0001	178.566	7.48031	3.21541e-23	1.91837e-21	up	yes
LOC_Os01g61070	LOC_Os01g61070	LOC_Os01g61070.1	GO:0005737(cytoplasm);GO:0030001(metal ion transport);GO:0046914(transition metal ion binding);GO:0046916(cellular transition metal ion homeostasis)	00562(Inositol phosphate metabolism);04070(Phosphatidylinositol signaling system)	K18081	EC:3.1.3.64 3.1.3.95	heavy metal-associated domain containing protein, expressed	NA	64.131	33.7469	53.1892	5.50886	6.73262	5.54779	8.49204	3.08611	3.9887e-23	2.37262e-21	up	yes
LOC_Os09g10010	LOC_Os09g10010	LOC_Os09g10010.1	NA	NA	NA	NA	expressed protein	NA	26.4721	31.5375	20.5401	2.0006	0.599668	1.01925	21.7017	4.43974	4.77444e-23	2.82316e-21	up	yes
LOC_Os04g33370	LOC_Os04g33370	LOC_Os04g33370.1	GO:0010143(cutin biosynthetic process);GO:0016020(membrane);GO:0016709(oxidoreductase activity, acting on paired donors, with incorporation or reduction of molecular oxygen, NAD(P)H as one donor, and incorporation of one atom of oxygen);GO:0044550(secondary metabolite biosynthetic process);GO:0052722(fatty acid in-chain hydroxylase activity)	00903(Limonene and pinene degradation);00945(Stilbenoid, diarylheptanoid and gingerol biosynthesis)	K00517	NA	cytochrome P450, putative, expressed	NA	12.3734	9.25108	10.8611	0.704332	1.48241	1.16408	9.69482	3.27721	5.13028e-23	3.02459e-21	up	yes
LOC_Os04g10000	LOC_Os04g10000	LOC_Os04g10000.1	GO:0004022(alcohol dehydrogenase (NAD) activity);GO:0005829(cytosol);GO:0006561(proline biosynthetic process);GO:0009408(response to heat);GO:0009414(response to water deprivation);GO:0009688(abscisic acid biosynthetic process);GO:0009750(response to fructose);GO:0010115(regulation of abscisic acid biosynthetic process);GO:0010182(sugar mediated signaling pathway);GO:0010301(xanthoxin dehydrogena…	00904(Diterpenoid biosynthesis)	K13070	EC:1.1.1.295	sex determination protein tasselseed-2, putative, expressed	NA	9.98532	8.18295	9.2014	0.903001	0.713437	0.796722	11.3418	3.50358	6.08292e-23	3.57564e-21	up	yes
LOC_Os08g36320	LOC_Os08g36320	LOC_Os08g36320.3;LOC_Os08g36320.5;LOC_Os08g36320.1;LOC_Os08g36320.2;LOC_Os08g36320.4	GO:0004351(glutamate decarboxylase activity);GO:0005516(calmodulin binding);GO:0005829(cytosol);GO:0006536(glutamate metabolic process);GO:0030170(pyridoxal phosphate binding);GO:0046686(response to cadmium ion);GO:0046686(response to cadmium ion)	00650(Butanoate metabolism);00250(Alanine, aspartate and glutamate metabolism);00410(beta-Alanine metabolism);00430(Taurine and hypotaurine metabolism);00430(Taurine and hypotaurine metabolism)	K01580	EC:4.1.1.15	decarboxylase, putative, expressed	NA	40.1285	33.2881	34.5709	7.71714	6.71856	8.8	4.64748	2.21645	6.26886e-23	3.6741e-21	up	yes
LOC_Os03g16670	LOC_Os03g16670	LOC_Os03g16670.1	GO:0008152(metabolic process);GO:0016787(hydrolase activity)	00760(Nicotinate and nicotinamide metabolism)	K18551	EC:3.1.3.-	haloacid dehalogenase-like hydrolase family protein, putative, expressed	NA	41.8329	41.063	42.8668	9.62054	8.73379	6.6309	5.03348	2.33156	7.71295e-23	4.45496e-21	up	yes
LOC_Os07g29750	LOC_Os07g29750	LOC_Os07g29750.1	GO:0004553(hydrolase activity, hydrolyzing O-glycosyl compounds);GO:0005576(extracellular region);GO:0005618(cell wall);GO:0005975(carbohydrate metabolic process);GO:0010411(xyloglucan metabolic process);GO:0016762(xyloglucan:xyloglucosyl transferase activity);GO:0016798(hydrolase activity, acting on glycosyl bonds);GO:0016998(cell wall macromolecule catabolic process);GO:0042546(cell wall biogen…	04075(Plant hormone signal transduction)	K14504	EC:2.4.1.207	glycosyl hydrolases family 16, putative, expressed	NA	18.7958	15.1102	23.6775	3.17212	3.18606	3.36988	5.91932	2.56543	8.38687e-23	4.83021e-21	up	yes
LOC_Os04g48930	LOC_Os04g48930	LOC_Os04g48930.4;LOC_Os04g48930.3;LOC_Os04g48930.2;LOC_Os04g48930.1	GO:0000293(ferric-chelate reductase activity);GO:0005886(plasma membrane);GO:0006811(ion transport);GO:0016020(membrane);GO:0016021(integral component of membrane);GO:0046872(metal ion binding);GO:0055114(oxidation-reduction process);GO:0055114(oxidation-reduction process)	04626(Plant-pathogen interaction);04626(Plant-pathogen interaction)	K13447	EC:1.6.3.- 1.11.1.-	ferric-chelate reductase, putative, expressed	NA	82.1426	109.609	80.1101	10.3916	16.986	10.7889	7.12303	2.83249	1.08153e-22	6.1401e-21	up	yes
LOC_Os01g38359	LOC_Os01g38359	LOC_Os01g38359.1;LOC_Os01g38359.2	GO:0003755(peptidyl-prolyl cis-trans isomerase activity);GO:0005528(FK506 binding);GO:0005789(endoplasmic reticulum membrane);GO:0061077(chaperone-mediated protein folding);GO:0061077(chaperone-mediated protein folding)	NA	NA	NA	peptidyl-prolyl cis-trans isomerase, FKBP-type, putative, expressed	NA	18.4555	19.9839	16.2932	3.13944	3.08114	2.01721	6.64408	2.73207	1.47566e-22	8.28321e-21	up	yes
LOC_Os10g42900	LOC_Os10g42900	LOC_Os10g42900.1	GO:0000325(plant-type vacuole);GO:0005215(transporter activity);GO:0005773(vacuole);GO:0005774(vacuolar membrane);GO:0005794(Golgi apparatus);GO:0005886(plasma membrane);GO:0009705(plant-type vacuole membrane);GO:0015031(protein transport);GO:0015112(nitrate transmembrane transporter activity);GO:0015197(peptide transporter activity);GO:0015334(high-affinity oligopeptide transporter activity);GO:…	NA	NA	NA	peptide transporter PTR2, putative, expressed	NA	29.7493	19.4713	26.8646	5.37311	4.6912	5.38715	4.92414	2.29987	1.52094e-22	8.48957e-21	up	yes
LOC_Os04g59040	LOC_Os04g59040	LOC_Os04g59040.1;LOC_Os04g59040.2;LOC_Os04g59040.3	GO:0000287(magnesium ion binding);GO:0004427(inorganic diphosphatase activity);GO:0005737(cytoplasm);GO:0006796(phosphate-containing compound metabolic process);GO:0016020(membrane);GO:0016462(pyrophosphatase activity);GO:0016462(pyrophosphatase activity)	00190(Oxidative phosphorylation);00190(Oxidative phosphorylation)	K01507	EC:3.6.1.1	soluble inorganic pyrophosphatase, putative, expressed	NA	74.9169	64.8483	65.1718	15.8831	17.3963	15.1765	4.22934	2.08043	1.70817e-22	9.48151e-21	up	yes
LOC_Os01g18170	LOC_Os01g18170	LOC_Os01g18170.1	GO:0005618(cell wall);GO:0009506(plasmodesma);GO:0010497(plasmodesmata-mediated intercellular transport);GO:0033609(oxalate metabolic process);GO:0046564(oxalate decarboxylase activity);GO:2000280(regulation of root development)	NA	NA	NA	Cupin domain containing protein, expressed	NA	1.3962	2.3489	1.99977	0.0001	0.0001	0.0001	19149.6	14.225	1.98424e-22	1.09529e-20	up	yes
LOC_Os01g36580	LOC_Os01g36580	LOC_Os01g36580.1	GO:0005886(plasma membrane);GO:0006810(transport);GO:0022857(transmembrane transporter activity)	01200(Carbon metabolism);01230(Biosynthesis of amino acids);00010(Glycolysis / Gluconeogenesis);00030(Pentose phosphate pathway);00051(Fructose and mannose metabolism);00710(Carbon fixation in photosynthetic organisms)	K01623	EC:4.1.2.13	auxin-induced protein 5NG4, putative, expressed	NA	2.12226	1.44109	1.40063	0.0001	0.0001	0.0001	16546.6	14.0142	1.99824e-22	1.09997e-20	up	yes
LOC_Os03g53050	LOC_Os03g53050	LOC_Os03g53050.1	GO:0005515(protein binding)	04626(Plant-pathogen interaction)	K13425	NA	WRKY121, expressed	NA	31.2582	27.1354	24.6846	6.69085	5.63363	5.63234	4.62655	2.20994	2.2708e-22	1.24314e-20	up	yes
LOC_Os06g38660	LOC_Os06g38660	LOC_Os06g38660.1	NA	NA	NA	NA	expressed protein	NA	90.4968	35.7564	103.26	5.40987	2.98339	2.1412	21.7869	4.44539	2.29847e-22	1.25484e-20	up	yes
LOC_Os08g02120	LOC_Os08g02120	LOC_Os08g02120.1	GO:0004747(ribokinase activity);GO:0005524(ATP binding);GO:0006014(D-ribose metabolic process);GO:0008865(fructokinase activity);GO:0009507(chloroplast);GO:0016301(kinase activity);GO:0019252(starch biosynthetic process)	00051(Fructose and mannose metabolism);00500(Starch and sucrose metabolism);00520(Amino sugar and nucleotide sugar metabolism)	K00847	EC:2.7.1.4	kinase, pfkB family, putative, expressed	NA	123.604	100.111	104.411	23.8738	23.5846	23.1981	4.64396	2.21536	2.30973e-22	1.25754e-20	up	yes
LOC_Os01g04050	LOC_Os01g04050	LOC_Os01g04050.1	NA	NA	NA	NA	BBTI12 - Bowman-Birk type bran trypsin inhibitor precursor, expressed	NA	423.695	121.117	697.096	12.368	9.94267	6.09057	43.7273	5.45046	2.55088e-22	1.38129e-20	up	yes
LOC_Os03g03790	LOC_Os03g03790	LOC_Os03g03790.1	GO:0005739(mitochondrion);GO:0005777(peroxisome);GO:0006631(fatty acid metabolic process);GO:0016874(ligase activity)	00360(Phenylalanine metabolism);00130(Ubiquinone and other terpenoid-quinone biosynthesis);00940(Phenylpropanoid biosynthesis)	K01904	EC:6.2.1.12	AMP-binding domain containing protein, expressed	NA	12.9427	5.73172	29.238	0.543481	0.44687	0.339947	36.0163	5.17058	2.89985e-22	1.55755e-20	up	yes
LOC_Os09g39050	LOC_Os09g39050	LOC_Os09g39050.1	GO:0000724(double-strand break repair via homologous recombination);GO:0003677(DNA binding);GO:0005634(nucleus);GO:0005694(chromosome);GO:0005737(cytoplasm);GO:0009378(four-way junction helicase activity);GO:0043140(ATP-dependent 3'-5' DNA helicase activity)	NA	NA	NA	OsFBX342 - F-box domain containing protein, expressed	NA	12.1404	10.2669	14.4782	0.7963	1.38865	1.5443	9.89082	3.30609	3.27101e-22	1.74282e-20	up	yes
LOC_Os02g36264	LOC_Os02g36264	LOC_Os02g36264.1	GO:0000287(magnesium ion binding);GO:0009507(chloroplast);GO:0009536(plastid);GO:0009570(chloroplast stroma);GO:0009686(gibberellin biosynthetic process);GO:0009740(gibberellic acid mediated signaling pathway);GO:0009899(ent-kaurene synthase activity)	00904(Diterpenoid biosynthesis)	K16082	EC:4.2.3.103	terpene synthase, putative, expressed	NA	16.2028	15.6373	12.7221	3.04964	3.32816	2.66434	4.92828	2.30108	3.68294e-22	1.94668e-20	up	yes
LOC_Os11g40810	LOC_Os11g40810	LOC_Os11g40810.1	GO:0005515(protein binding)	04626(Plant-pathogen interaction)	K13428	EC:2.7.11.1	receptor kinase, putative, expressed	NA	13.6042	9.37961	11.0128	1.93019	1.81953	1.72803	6.20631	2.63374	6.17772e-22	3.23106e-20	up	yes
LOC_Os11g44960	LOC_Os11g44960	LOC_Os11g44960.1	GO:0005515(protein binding);GO:0005524(ATP binding);GO:0005576(extracellular region);GO:0006952(defense response);GO:0043531(ADP binding)	03040(Spliceosome)	K12818	EC:3.6.4.13	NBS-LRR disease resistance protein, putative, expressed	NA	0.711372	0.5325	0.906076	0.0001	0.0001	0.0001	7166.49	12.8071	7.13731e-22	3.67507e-20	up	yes
LOC_Os09g25070	LOC_Os09g25070	LOC_Os09g25070.1;LOC_Os09g25070.2	GO:0003700(transcription factor activity, sequence-specific DNA binding);GO:0005634(nucleus);GO:0006952(defense response);GO:0009685(gibberellin metabolic process);GO:0009685(gibberellin metabolic process)	04626(Plant-pathogen interaction);04626(Plant-pathogen interaction)	K18834	NA	WRKY62, expressed	NA	14.5588	5.93671	25.2063	0.320061	0.071899	0.34612	61.9199	5.95233	8.29712e-22	4.2503e-20	up	yes
LOC_Os12g02980	LOC_Os12g02980	LOC_Os12g02980.1;LOC_Os12g02980.2	GO:0005886(plasma membrane);GO:0009877(nodulation);GO:0017110(nucleoside-diphosphatase activity);GO:0043273(CTPase activity);GO:0043273(CTPase activity)	00230(Purine metabolism);00240(Pyrimidine metabolism);00240(Pyrimidine metabolism)	K14641	EC:3.6.1.5	nucleoside-triphosphatase, putative, expressed	NA	199.434	128.805	191.171	29.8021	33.0906	26.8957	5.78482	2.53227	8.42529e-22	4.30489e-20	up	yes
LOC_Os05g45170	LOC_Os05g45170	LOC_Os05g45170.1	GO:0009813(flavonoid biosynthetic process);GO:0043231(intracellular membrane-bounded organelle);GO:0052696(flavonoid glucuronidation);GO:0080043(quercetin 3-O-glucosyltransferase activity);GO:0080044(quercetin 7-O-glucosyltransferase activity)	NA	NA	NA	glucosyl transferase, putative, expressed	NA	1.78248	2.4556	3.18022	0.0001	0.0001	0.0001	24727.7	14.5938	9.22065e-22	4.66345e-20	up	yes
LOC_Os10g22520	LOC_Os10g22520	LOC_Os10g22520.1	GO:0000935(barrier septum);GO:0004338(glucan exo-1,3-beta-glucosidase activity);GO:0005576(extracellular region);GO:0009277(fungal-type cell wall);GO:0009986(cell surface);GO:0031589(cell-substrate adhesion);GO:0044011(single-species biofilm formation on inanimate substrate);GO:0044407(single-species biofilm formation in or on host organism);GO:0046557(glucan endo-1,6-beta-glucosidase activity);G…	NA	NA	NA	cellulase, putative, expressed	NA	36.8964	34.4621	32.3489	5.90035	5.593	2.86862	7.22097	2.85219	9.57641e-22	4.83111e-20	up	yes
LOC_Os11g05490	LOC_Os11g05490	LOC_Os11g05490.1	GO:0003674(molecular_function);GO:0005634(nucleus);GO:0008150(biological_process)	NA	NA	NA	expressed protein	NA	49.6378	45.2755	62.0667	10.5828	11.4216	9.04186	5.05633	2.33809	1.05089e-21	5.27485e-20	up	yes
LOC_Os10g42130	LOC_Os10g42130	LOC_Os10g42130.1	GO:0003700(transcription factor activity, sequence-specific DNA binding);GO:0005634(nucleus);GO:0006351(transcription, DNA-templated);GO:0006355(regulation of transcription, DNA-templated);GO:0007275(multicellular organism development);GO:0008283(cell proliferation);GO:0043565(sequence-specific DNA binding);GO:0071365(cellular response to auxin stimulus)	03018(RNA degradation)	K12581	NA	no apical meristem protein, putative, expressed	NA	8.26074	4.01278	4.15768	0.206156	0.06753	0.029717	54.1564	5.75906	1.05773e-21	5.29583e-20	up	yes
LOC_Os01g01660	LOC_Os01g01660	LOC_Os01g01660.1	GO:0005737(cytoplasm);GO:0005886(plasma membrane);GO:0006979(response to oxidative stress);GO:0016491(oxidoreductase activity);GO:0046686(response to cadmium ion);GO:0055114(oxidation-reduction process)	00941(Flavonoid biosynthesis)	K13081	EC:1.17.1.3	isoflavone reductase, putative, expressed	NA	13.5656	24.3612	18.8191	1.71673	1.357	2.46942	10.2371	3.35574	1.07942e-21	5.36399e-20	up	yes
LOC_Os03g63390	LOC_Os03g63390	LOC_Os03g63390.1	GO:0046658(anchored component of plasma membrane)	NA	NA	NA	plastocyanin-like domain containing protein, putative, expressed	NA	2.60825	2.5261	3.19014	0.0001	0.0001	0.0001	27748.3	14.7601	1.10142e-21	5.43266e-20	up	yes
LOC_Os12g36880	LOC_Os12g36880	LOC_Os12g36880.1	GO:0004864(protein phosphatase inhibitor activity);GO:0004872(receptor activity);GO:0005634(nucleus);GO:0005737(cytoplasm);GO:0009738(abscisic acid-activated signaling pathway);GO:0010427(abscisic acid binding);GO:0080163(regulation of protein serine/threonine phosphatase activity)	NA	NA	NA	pathogenesis-related Bet v I family protein, putative, expressed	NA	125.903	102.891	243.955	18.8097	16.1034	15.7377	9.33351	3.22242	1.18478e-21	5.78656e-20	up	yes
LOC_Os05g35140	LOC_Os05g35140	LOC_Os05g35140.1	GO:0005887(integral component of plasma membrane);GO:0008643(carbohydrate transport);GO:0016021(integral component of membrane);GO:0051119(sugar transmembrane transporter activity)	NA	NA	NA	nodulin MtN3 family protein, putative, expressed	NA	164.531	158.975	157.194	36.6663	35.1175	31.3329	4.66171	2.22086	1.28677e-21	6.26933e-20	up	yes
LOC_Os01g21250	LOC_Os01g21250	LOC_Os01g21250.1	GO:0000302(response to reactive oxygen species);GO:0003674(molecular_function);GO:0005739(mitochondrion);GO:0006952(defense response);GO:0006979(response to oxidative stress);GO:0009409(response to cold);GO:0009414(response to water deprivation);GO:0009416(response to light stimulus);GO:0009507(chloroplast);GO:0009625(response to insect);GO:0009646(response to absence of light);GO:0009723(respons…	NA	NA	NA	late embryogenesis abundant protein, putative, expressed	NA	147.043	48.8992	168.468	8.12028	5.40395	4.42529	20.302	4.34355	1.43367e-21	6.91737e-20	up	yes
LOC_Os06g11310	LOC_Os06g11310	LOC_Os06g11310.1	NA	NA	NA	NA	plastocyanin-like domain containing protein, putative, expressed	NA	25.4347	19.8914	19.3846	1.00444	2.59959	1.98671	11.5746	3.53289	1.62641e-21	7.8095e-20	up	yes
LOC_Os01g60930	LOC_Os01g60930	LOC_Os01g60930.1	NA	NA	NA	NA	expressed protein	NA	10.5407	7.92225	8.46999	1.15545	1.13726	1.33064	7.43314	2.89397	1.73477e-21	8.28989e-20	up	yes
LOC_Os10g04730	LOC_Os10g04730	LOC_Os10g04730.1	GO:0004674(protein serine/threonine kinase activity);GO:0005886(plasma membrane);GO:0006468(protein phosphorylation);GO:0006952(defense response);GO:0009506(plasmodesma)	00520(Amino sugar and nucleotide sugar metabolism)	K01183	EC:3.2.1.14	TKL_IRAK_DUF26-la.6 - DUF26 kinases have homology to DUF26 containing loci, expressed	NA	39.2483	30.4497	37.1002	7.96629	7.27547	8.93257	4.41783	2.14334	1.86765e-21	8.9035e-20	up	yes
LOC_Os01g19260	LOC_Os01g19260	LOC_Os01g19260.1	GO:0005524(ATP binding);GO:0005739(mitochondrion);GO:0005783(endoplasmic reticulum);GO:0005886(plasma membrane);GO:0009409(response to cold);GO:0009414(response to water deprivation);GO:0009651(response to salt stress);GO:0009737(response to abscisic acid);GO:0010154(fruit development);GO:0010431(seed maturation);GO:0016021(integral component of membrane);GO:0016887(ATPase activity);GO:0031966(mi…	NA	NA	NA	ATPase, putative, expressed	NA	1.6531	1.00734	4.26138	0.0001	0.0001	0.0001	23072.7	14.4939	2.65667e-21	1.24271e-19	up	yes
LOC_Os07g03810	LOC_Os07g03810	LOC_Os07g03810.1	GO:0004674(protein serine/threonine kinase activity);GO:0005524(ATP binding);GO:0005886(plasma membrane);GO:0006468(protein phosphorylation);GO:0009751(response to salicylic acid);GO:0016021(integral component of membrane);GO:0016301(kinase activity);GO:0030246(carbohydrate binding)	00500(Starch and sucrose metabolism)	K01176	EC:3.2.1.1	lectin-like receptor kinase 7, putative, expressed	NA	4.36505	3.65061	4.00005	0.441049	0.485723	0.472358	8.58799	3.10232	2.78588e-21	1.3001e-19	up	yes
LOC_Os03g21510	LOC_Os03g21510	LOC_Os03g21510.2;LOC_Os03g21510.1;LOC_Os03g21510.3	GO:0004672(protein kinase activity);GO:0004674(protein serine/threonine kinase activity);GO:0005524(ATP binding);GO:0005886(plasma membrane);GO:0006468(protein phosphorylation);GO:0007169(transmembrane receptor protein tyrosine kinase signaling pathway);GO:0016021(integral component of membrane);GO:0016301(kinase activity);GO:0016301(kinase activity)	04075(Plant hormone signal transduction);04075(Plant hormone signal transduction)	K13415	EC:2.7.10.1 2.7.11.1	inactive receptor kinase At2g26730 precursor, putative, expressed	NA	7.73772	4.26591	6.4922	0.545332	0.74565	0.557718	10.0048	3.32262	3.4131e-21	1.58538e-19	up	yes
LOC_Os12g15314	LOC_Os12g15314	LOC_Os12g15314.1	GO:0004518(nuclease activity);GO:0004520(endodeoxyribonuclease activity);GO:0004521(endoribonuclease activity);GO:0005886(plasma membrane);GO:0006308(DNA catabolic process);GO:0006401(RNA catabolic process);GO:0046872(metal ion binding)	NA	NA	NA	staphylococcal nuclease homologue, putative, expressed	NA	18.4942	17.3813	17.2072	2.62773	4.0569	3.28745	5.32314	2.41228	3.77489e-21	1.74936e-19	up	yes
LOC_Os09g25150	LOC_Os09g25150	LOC_Os09g25150.1;LOC_Os09g25150.2;LOC_Os09g25150.3	GO:0009809(lignin biosynthetic process);GO:0009809(lignin biosynthetic process)	00940(Phenylpropanoid biosynthesis);00940(Phenylpropanoid biosynthesis)	K09753	EC:1.2.1.44	cinnamoyl-CoA reductase, putative, expressed	NA	69.4257	57.1425	65.2795	12.0658	15.735	12.2294	4.79257	2.2608	3.7915e-21	1.75297e-19	up	yes
LOC_Os02g36210	LOC_Os02g36210	LOC_Os02g36210.1	GO:0009685(gibberellin metabolic process)	00904(Diterpenoid biosynthesis)	K04120	EC:5.5.1.13	ent-kaurene synthase, chloroplast precursor, putative, expressed	NA	39.1923	44.5683	40.8792	8.98373	9.41623	9.95008	4.39646	2.13634	3.9698e-21	1.83116e-19	up	yes
LOC_Os04g59150	LOC_Os04g59150	LOC_Os04g59150.1;LOC_Os04g59150.2	GO:0004601(peroxidase activity);GO:0009505(plant-type cell wall);GO:0009664(plant-type cell wall organization);GO:0009664(plant-type cell wall organization)	00940(Phenylpropanoid biosynthesis);00940(Phenylpropanoid biosynthesis)	K00430	EC:1.11.1.7	peroxidase precursor, putative, expressed	NA	24.1325	36.6915	30.9649	6.22806	5.92193	4.94172	5.37037	2.42502	5.05388e-21	2.29405e-19	up	yes
LOC_Os02g37610	LOC_Os02g37610	LOC_Os02g37610.1	NA	NA	NA	NA	expressed protein	NA	39.2362	40.772	46.9094	8.23908	10.2522	10.6582	4.35402	2.12235	5.2612e-21	2.38272e-19	up	yes
LOC_Os01g42520	LOC_Os01g42520	LOC_Os01g42520.1	GO:0003674(molecular_function);GO:0005576(extracellular region);GO:0008150(biological_process);GO:0009505(plant-type cell wall)	NA	NA	NA	expressed protein	NA	176.406	197.183	224.375	32.0999	40.2583	44.6448	5.11067	2.35351	5.51181e-21	2.48493e-19	up	yes
LOC_Os01g66840	LOC_Os01g66840	LOC_Os01g66840.1	GO:0005576(extracellular region);GO:0005618(cell wall);GO:0016787(hydrolase activity);GO:0052689(carboxylic ester hydrolase activity);GO:0071555(cell wall organization)	NA	NA	NA	pectinacetylesterase domain containing protein, expressed	NA	12.3642	5.8584	11.9579	0.320343	0.155687	0.613655	27.6965	4.79163	5.97428e-21	2.6813e-19	up	yes
LOC_Os03g16334	LOC_Os03g16334	LOC_Os03g16334.1	GO:0005794(Golgi apparatus);GO:0008150(biological_process);GO:0016021(integral component of membrane);GO:0016740(transferase activity);GO:0016757(transferase activity, transferring glycosyl groups)	NA	NA	NA	fringe-related protein, putative, expressed	NA	28.5571	21.2505	24.0458	6.00555	4.60227	5.43601	4.60322	2.20264	6.54263e-21	2.92838e-19	up	yes
LOC_Os01g65790	LOC_Os01g65790	LOC_Os01g65790.1	GO:0030599(pectinesterase activity);GO:0046910(pectinesterase inhibitor activity);GO:0071944(cell periphery)	00040(Pentose and glucuronate interconversions);00500(Starch and sucrose metabolism)	K01051	EC:3.1.1.11	pectinesterase, putative, expressed	NA	6.46462	7.45177	6.0191	0.849944	0.865521	0.796089	7.93751	2.98869	6.65093e-21	2.96284e-19	up	yes
LOC_Os09g29710	LOC_Os09g29710	LOC_Os09g29710.1	GO:0003674(molecular_function);GO:0005576(extracellular region);GO:0071456(cellular response to hypoxia)	NA	NA	NA	beta-expansin precursor, putative, expressed	NA	2.03345	3.08495	2.89732	0.0001	0.0001	0.0001	26719.1	14.7056	8.27853e-21	3.65779e-19	up	yes
LOC_Os06g05160	LOC_Os06g05160	LOC_Os06g05160.1	GO:0005887(integral component of plasma membrane);GO:0015116(sulfate transmembrane transporter activity)	NA	NA	NA	sulfate transporter, putative, expressed	NA	29.3272	31.8163	27.8223	6.76217	6.801	8.19503	4.08884	2.03169	9.23375e-21	4.06507e-19	up	yes
LOC_Os08g29150	LOC_Os08g29150	LOC_Os08g29150.1	GO:0004012(phospholipid-translocating ATPase activity);GO:0005802(trans-Golgi network);GO:0005886(plasma membrane);GO:0048194(Golgi vesicle budding)	NA	NA	NA	phospholipid-transporting ATPase, putative, expressed	NA	13.4714	10.0267	10.7369	2.57649	1.77405	2.40955	5.06429	2.34036	9.42059e-21	4.13489e-19	up	yes
LOC_Os03g18850	LOC_Os03g18850	LOC_Os03g18850.1	GO:0004864(protein phosphatase inhibitor activity);GO:0004872(receptor activity);GO:0005634(nucleus);GO:0005737(cytoplasm);GO:0009738(abscisic acid-activated signaling pathway);GO:0010427(abscisic acid binding);GO:0080163(regulation of protein serine/threonine phosphatase activity)	NA	NA	NA	pathogenesis-related Bet v I family protein, putative, expressed	NA	8.87523	9.55722	7.59948	0.134665	0.31846	0.58115	25.1693	4.65359	1.30907e-20	5.70804e-19	up	yes
LOC_Os09g29200	LOC_Os09g29200	LOC_Os09g29200.1	GO:0004364(glutathione transferase activity);GO:0005737(cytoplasm);GO:0006749(glutathione metabolic process);GO:0009407(toxin catabolic process)	00480(Glutathione metabolism)	K00799	EC:2.5.1.18	glutathione S-transferase, putative, expressed	NA	448.944	359.505	468.548	89.7183	91.5757	87.8168	4.74525	2.24648	1.31576e-20	5.7247e-19	up	yes
LOC_Os11g43700	LOC_Os11g43700	LOC_Os11g43700.1	GO:0005515(protein binding);GO:0042802(identical protein binding)	04626(Plant-pathogen interaction)	K13457	NA	RGH1A, putative, expressed	NA	4.9909	4.19557	5.28256	0.388684	0.676948	0.675685	8.30924	3.05472	1.34414e-20	5.82277e-19	up	yes
LOC_Os04g30030	LOC_Os04g30030	LOC_Os04g30030.1	GO:0004674(protein serine/threonine kinase activity);GO:0005886(plasma membrane);GO:0006468(protein phosphorylation);GO:0006952(defense response);GO:0009506(plasmodesma)	04626(Plant-pathogen interaction)	K13457	NA	cysteine-rich receptor-like protein kinase 12 precursor, putative, expressed	NA	11.0808	18.3561	11.6498	0.965694	0.892645	1.73027	11.4492	3.51718	1.44365e-20	6.22675e-19	up	yes
LOC_Os03g58320	LOC_Os03g58320	LOC_Os03g58320.1	GO:0000162(tryptophan biosynthetic process);GO:0004834(tryptophan synthase activity);GO:0005737(cytoplasm);GO:0009507(chloroplast);GO:0030170(pyridoxal phosphate binding)	00402(Benzoxazinoid)	K13222	EC:4.1.2.8	indole-3-glycerol phosphate lyase, chloroplast precursor, putative, expressed	NA	8.16984	1.44575	38.1935	0.0001	0.0001	0.0001	159364	17.282	1.53151e-20	6.56311e-19	up	yes
LOC_Os10g06630	LOC_Os10g06630	LOC_Os10g06630.1	GO:0003755(peptidyl-prolyl cis-trans isomerase activity)	03040(Spliceosome)	K09567	EC:5.2.1.8	peptidyl-prolyl cis-trans isomerase, putative, expressed	NA	37.1095	13.9344	29.5497	0.457391	0.985809	0.115649	51.7007	5.69211	1.62881e-20	6.95015e-19	up	yes
LOC_Os03g05290	LOC_Os03g05290	LOC_Os03g05290.1	GO:0005887(integral component of plasma membrane);GO:0009705(plant-type vacuole membrane);GO:0009992(cellular water homeostasis);GO:0015250(water channel activity);GO:0015254(glycerol channel activity);GO:0034220(ion transmembrane transport);GO:0042807(central vacuole)	NA	NA	NA	aquaporin protein, putative, expressed	NA	885.183	762.201	777.494	166.979	93.7267	122.745	6.32383	2.6608	1.87373e-20	7.94422e-19	up	yes
LOC_Os06g04230	LOC_Os06g04230	LOC_Os06g04230.1	NA	NA	NA	NA	expressed protein	NA	15.7834	14.1599	20.8155	1.55508	1.46476	1.21656	11.9816	3.58275	2.25282e-20	9.41131e-19	up	yes
LOC_Os01g57040	LOC_Os01g57040	LOC_Os01g57040.1	NA	NA	NA	NA	expressed protein	NA	6.70636	8.55085	8.40225	0.106486	0.109504	0.243535	51.4868	5.68613	2.3459e-20	9.73892e-19	up	yes
LOC_Os05g03960	LOC_Os05g03960	LOC_Os05g03960.1	NA	NA	NA	NA	expressed protein	NA	33.4986	14.1667	28.7429	0.925925	0.577278	0.768742	33.6312	5.07173	2.42357e-20	1.00196e-18	up	yes
LOC_Os07g01904	LOC_Os07g01904	LOC_Os07g01904.1;LOC_Os07g01904.2	NA	NA	NA	NA	expressed protein	NA	63.7197	69.1122	68.3342	14.0805	16.3516	14.1567	4.51158	2.17363	2.5243e-20	1.04144e-18	up	yes
LOC_Os03g09840	LOC_Os03g09840	LOC_Os03g09840.2;LOC_Os03g09840.1	GO:0003674(molecular_function);GO:0005634(nucleus);GO:0008150(biological_process);GO:0008150(biological_process)	NA	NA	NA	C2 domain containing protein, putative, expressed	NA	24.0754	18.0124	21.295	4.65227	4.52734	4.45812	4.6476	2.21649	2.7356e-20	1.12629e-18	up	yes
LOC_Os03g27590	LOC_Os03g27590	LOC_Os03g27590.1;LOC_Os03g27590.3;LOC_Os03g27590.2	GO:0004185(serine-type carboxypeptidase activity);GO:0051603(proteolysis involved in cellular protein catabolic process);GO:0051603(proteolysis involved in cellular protein catabolic process)	00460(Cyanoamino acid metabolism);00460(Cyanoamino acid metabolism)	K08249	EC:4.1.2.11	OsSCP18 - Putative Serine Carboxypeptidase homologue, expressed	NA	8.06694	6.7844	8.43375	1.46897	1.59044	1.10303	5.5941	2.4839	3.73246e-20	1.521e-18	up	yes
LOC_Os09g28690	LOC_Os09g28690	LOC_Os09g28690.1	GO:0005634(nucleus);GO:0008152(metabolic process);GO:0052689(carboxylic ester hydrolase activity)	00943(Isoflavonoid biosynthesis)	K13258	EC:4.2.1.105	gibberellin receptor GID1L2, putative, expressed	NA	9.15798	8.46042	10.2417	1.09169	1.06392	1.55406	7.51013	2.90884	4.06954e-20	1.65498e-18	up	yes
LOC_Os09g31080	LOC_Os09g31080	LOC_Os09g31080.1;LOC_Os09g31080.3;LOC_Os09g31080.4	NA	NA	NA	NA	induced stolen tip protein TUB8, putative, expressed	NA	36.5671	49.6163	55.4935	6.48574	9.46267	9.87336	5.48672	2.45594	4.8956e-20	1.9708e-18	up	yes
LOC_Os10g35460	LOC_Os10g35460	LOC_Os10g35460.1	GO:0003674(molecular_function);GO:0005886(plasma membrane);GO:0009505(plant-type cell wall);GO:0009651(response to salt stress);GO:0009825(multidimensional cell growth);GO:0009897(external side of plasma membrane);GO:0009930(longitudinal side of cell surface);GO:0010215(cellulose microfibril organization);GO:0016328(lateral plasma membrane);GO:0031225(anchored component of membrane);GO:0046658(an…	NA	NA	NA	COBRA, putative, expressed	NA	34.7881	18.0273	20.44	2.65629	2.17227	0.989666	12.5907	3.65428	6.00897e-20	2.39003e-18	up	yes
LOC_Os10g33140	LOC_Os10g33140	LOC_Os10g33140.1	GO:0004252(serine-type endopeptidase activity);GO:0005618(cell wall)	04626(Plant-pathogen interaction)	K13466	NA	hcrVf2 protein, putative, expressed	NA	28.9908	19.611	28.3941	5.87429	4.34052	4.92284	5.08638	2.34664	6.76296e-20	2.67392e-18	up	yes
LOC_Os03g14730	LOC_Os03g14730	LOC_Os03g14730.1	GO:0005634(nucleus);GO:0008152(metabolic process);GO:0052689(carboxylic ester hydrolase activity)	04075(Plant hormone signal transduction)	K14493	EC:3.-.-.-	gibberellin receptor GID1L2, putative, expressed	NA	57.026	49.849	64.5172	11.9846	9.6999	14.6166	4.7214	2.23922	7.40596e-20	2.91657e-18	up	yes
LOC_Os06g46149	LOC_Os06g46149	LOC_Os06g46149.1;LOC_Os06g46149.2	NA	NA	NA	NA	serine/arginine repetitive matrix protein 1, putative, expressed	NA	58.7215	42.4554	56.7884	12.768	12.5683	12.4723	4.17802	2.06282	7.55051e-20	2.96763e-18	up	yes
LOC_Os06g10510	LOC_Os06g10510	LOC_Os06g10510.1	NA	NA	NA	NA	oxidoreductase/ transition metal ion binding protein, putative, expressed	NA	154.177	134.702	158.523	34.257	33.7616	25.4822	4.78501	2.25852	8.27341e-20	3.22631e-18	up	yes
LOC_Os03g53800	LOC_Os03g53800	LOC_Os03g53800.1;LOC_Os03g53800.2;LOC_Os03g53800.5;LOC_Os03g53800.3;LOC_Os03g53800.4	GO:0008422(beta-glucosidase activity);GO:0009251(glucan catabolic process);GO:0009251(glucan catabolic process)	00500(Starch and sucrose metabolism);00460(Cyanoamino acid metabolism);00940(Phenylpropanoid biosynthesis);00940(Phenylpropanoid biosynthesis)	K05349	EC:3.2.1.21	periplasmic beta-glucosidase precursor, putative, expressed	NA	62.8431	42.8392	57.9305	11.9764	8.79933	8.05446	5.67505	2.50463	8.30111e-20	3.23079e-18	up	yes
LOC_Os05g44210	LOC_Os05g44210	LOC_Os05g44210.2;LOC_Os05g44210.1	GO:0003825(alpha,alpha-trehalose-phosphate synthase (UDP-forming) activity);GO:0005576(extracellular region);GO:0005618(cell wall);GO:0005737(cytoplasm);GO:0005773(vacuole);GO:0005991(trehalose metabolic process);GO:0005992(trehalose biosynthetic process);GO:0009793(embryo development ending in seed dormancy);GO:0009832(plant-type cell wall biogenesis);GO:0010182(sugar mediated signaling pathway)…	00500(Starch and sucrose metabolism);00500(Starch and sucrose metabolism)	K16055	EC:2.4.1.15 3.1.3.12	trehalose-6-phosphate synthase, putative, expressed	NA	67.1954	41.7672	52.6779	11.0835	10.6533	9.86118	5.11553	2.35488	1.02774e-19	3.90837e-18	up	yes
LOC_Os12g17430	LOC_Os12g17430	LOC_Os12g17430.1	GO:0005524(ATP binding);GO:0006952(defense response);GO:0043531(ADP binding)	04626(Plant-pathogen interaction)	K13457	NA	NBS-LRR disease resistance protein, putative, expressed	NA	21.3453	11.0838	19.6117	2.13068	1.73542	2.53548	8.12936	3.02314	1.03387e-19	3.92417e-18	up	yes
LOC_Os11g34920	LOC_Os11g34920	LOC_Os11g34920.1	GO:0005515(protein binding);GO:0042802(identical protein binding)	04626(Plant-pathogen interaction)	K13457	NA	stripe rust resistance protein Yr10, putative, expressed	NA	5.7113	4.82089	5.96593	0.822704	0.995482	0.862032	6.15552	2.62188	1.34153e-19	5.0328e-18	up	yes
LOC_Os10g37660	LOC_Os10g37660	LOC_Os10g37660.1	GO:0004555(alpha,alpha-trehalase activity);GO:0005993(trehalose catabolic process)	00500(Starch and sucrose metabolism)	K01194	EC:3.2.1.28	trehalase precursor, putative, expressed	NA	5.73099	4.04981	6.29857	0.621213	0.478052	0.550922	9.74396	3.28451	1.345e-19	5.0328e-18	up	yes
LOC_Os12g36680	LOC_Os12g36680	LOC_Os12g36680.1	NA	NA	NA	NA	expressed protein	NA	13.3467	13.3118	14.1355	3.08443	2.29664	2.87783	4.9394	2.30434	1.34616e-19	5.0328e-18	up	yes
LOC_Os06g15750	LOC_Os06g15750	LOC_Os06g15750.1	GO:0005515(protein binding);GO:0005524(ATP binding);GO:0005576(extracellular region);GO:0006952(defense response);GO:0043531(ADP binding)	03040(Spliceosome)	K12818	EC:3.6.4.13	NB-ARC domain containing protein, expressed	NA	0.583588	0.668835	0.467892	0.0001	0.0001	0.0001	5734.38	12.4854	1.37477e-19	5.11102e-18	up	yes
LOC_Os02g44930	LOC_Os02g44930	LOC_Os02g44930.1	GO:0000785(chromatin);GO:0003677(DNA binding);GO:0003682(chromatin binding);GO:0003700(transcription factor activity, sequence-specific DNA binding);GO:0005634(nucleus);GO:0005737(cytoplasm);GO:0005829(cytosol);GO:0006333(chromatin assembly or disassembly);GO:0030527(structural constituent of chromatin)	03410(Base excision repair)	K10802	NA	HMG1/2, putative, expressed	NA	33.8795	31.0573	35.1868	8.45086	7.32417	7.56844	4.28915	2.10069	1.67918e-19	6.18504e-18	up	yes
LOC_Os05g43240	LOC_Os05g43240	LOC_Os05g43240.2;LOC_Os05g43240.3;LOC_Os05g43240.1	GO:0005576(extracellular region);GO:0030246(carbohydrate binding);GO:0030246(carbohydrate binding)	04626(Plant-pathogen interaction);04626(Plant-pathogen interaction)	K13457	NA	jacalin-like lectin domain containing protein, expressed	NA	21.2173	10.7283	20.8977	2.7148	1.38886	1.49624	9.43646	3.23825	1.88813e-19	6.90362e-18	up	yes
LOC_Os05g35930	LOC_Os05g35930	LOC_Os05g35930.1	NA	NA	NA	NA	expressed protein	NA	24.0662	25.1448	29.149	3.97516	5.15699	4.20748	5.87422	2.5544	1.98159e-19	7.23206e-18	up	yes
LOC_Os01g37750	LOC_Os01g37750	LOC_Os01g37750.1	GO:0004364(glutathione transferase activity);GO:0005737(cytoplasm);GO:0006749(glutathione metabolic process);GO:0009407(toxin catabolic process)	00480(Glutathione metabolism)	K00799	EC:2.5.1.18	glutathione S-transferase, putative, expressed	NA	22.7655	13.4666	27.4065	2.67001	2.90065	2.47011	7.9145	2.9845	2.07725e-19	7.55353e-18	up	yes
LOC_Os10g32810	LOC_Os10g32810	LOC_Os10g32810.1	GO:0005634(nucleus);GO:0005829(cytosol);GO:0005983(starch catabolic process);GO:0009414(response to water deprivation);GO:0009507(chloroplast);GO:0016161(beta-amylase activity)	00500(Starch and sucrose metabolism)	K01177	EC:3.2.1.2	beta-amylase, putative, expressed	NA	6.70486	9.30514	11.5275	1.24612	1.28376	0.798204	8.27427	3.04863	3.00796e-19	1.07999e-17	up	yes
LOC_Os03g44740	LOC_Os03g44740	LOC_Os03g44740.1	GO:0016020(membrane);GO:0016709(oxidoreductase activity, acting on paired donors, with incorporation or reduction of molecular oxygen, NAD(P)H as one donor, and incorporation of one atom of oxygen);GO:0044550(secondary metabolite biosynthetic process)	00941(Flavonoid biosynthesis);00944(Flavone and flavonol biosynthesis)	K05280	EC:1.14.13.21	cytochrome P450, putative, expressed	NA	6.26546	2.36245	4.41898	0.128849	0.114544	0.252248	26.3233	4.71827	3.70659e-19	1.32368e-17	up	yes
LOC_Os10g38050	LOC_Os10g38050	LOC_Os10g38050.1	GO:0005576(extracellular region);GO:0016614(oxidoreductase activity, acting on CH-OH group of donors);GO:0016832(aldehyde-lyase activity);GO:0050660(flavin adenine dinucleotide binding);GO:0055114(oxidation-reduction process)	00260(Glycine, serine and threonine metabolism)	K00108	EC:1.1.99.1	HOTHEAD precursor, putative, expressed	NA	0.648278	0.571348	0.630257	0.0001	0.0001	0.0001	6166.28	12.5902	3.98741e-19	1.41888e-17	up	yes
LOC_Os01g12650	LOC_Os01g12650	LOC_Os01g12650.1	GO:0005773(vacuole);GO:0005783(endoplasmic reticulum);GO:0005789(endoplasmic reticulum membrane);GO:0005886(plasma membrane);GO:0071458(integral component of cytoplasmic side of endoplasmic reticulum membrane);GO:0071782(endoplasmic reticulum tubular network);GO:0071786(endoplasmic reticulum tubular network organization)	00740(Riboflavin metabolism)	K00861	EC:2.7.1.26	reticulon domain containing protein, putative, expressed	NA	26.498	28.323	23.6419	4.67097	6.47547	5.54065	4.70202	2.23328	4.20081e-19	1.49215e-17	up	yes
LOC_Os02g48770	LOC_Os02g48770	LOC_Os02g48770.1	GO:0005634(nucleus);GO:0005737(cytoplasm);GO:0009611(response to wounding);GO:0009694(jasmonic acid metabolic process);GO:0009695(jasmonic acid biosynthetic process);GO:0009867(jasmonic acid mediated signaling pathway);GO:0030795(jasmonate O-methyltransferase activity);GO:0031408(oxylipin biosynthetic process);GO:0032259(methylation)	00592(alpha-Linolenic acid metabolism)	K08241	EC:2.1.1.141	SAM dependent carboxyl methyltransferase, putative, expressed	NA	37.6375	10.7437	87.8362	0.980563	1.25941	1.10276	40.7502	5.34874	4.27089e-19	1.51434e-17	up	yes
LOC_Os06g33200	LOC_Os06g33200	LOC_Os06g33200.1	GO:0003674(molecular_function);GO:0005634(nucleus);GO:0008150(biological_process)	NA	NA	NA	expressed protein	NA	182.231	188.443	203.447	46.1436	47.979	40.5034	4.26457	2.0924	4.46111e-19	1.57898e-17	up	yes
LOC_Os01g07770	LOC_Os01g07770	LOC_Os01g07770.1	GO:0004601(peroxidase activity);GO:0009505(plant-type cell wall);GO:0009664(plant-type cell wall organization)	00940(Phenylpropanoid biosynthesis)	K00430	EC:1.11.1.7	peroxidase precursor, putative, expressed	NA	19.0359	17.8199	18.1271	2.97337	3.44627	3.01838	5.82568	2.54243	4.63605e-19	1.6322e-17	up	yes
LOC_Os05g27590	LOC_Os05g27590	LOC_Os05g27590.1	NA	NA	NA	NA	wound-induced protein WI12, putative, expressed	NA	9.2735	4.75069	13.6795	0.362591	0.35397	0.169453	31.2678	4.96661	5.04494e-19	1.7627e-17	up	yes
LOC_Os06g16040	LOC_Os06g16040	LOC_Os06g16040.1	NA	NA	NA	NA	expressed protein	NA	0.78441	1.06883	0.716141	0.0001	0.0001	0.0001	8564.61	13.0642	6.33884e-19	2.18915e-17	up	yes
LOC_Os11g08100	LOC_Os11g08100	LOC_Os11g08100.1	GO:0004190(aspartic-type endopeptidase activity);GO:0006508(proteolysis);GO:0030163(protein catabolic process)	NA	NA	NA	eukaryotic aspartyl protease domain containing protein, expressed	NA	14.0889	11.2826	12.6964	2.83197	2.10585	2.64672	5.01915	2.32744	7.63268e-19	2.59994e-17	up	yes
LOC_Os07g26690	LOC_Os07g26690	LOC_Os07g26690.1;LOC_Os07g26690.2	GO:0005773(vacuole);GO:0005887(integral component of plasma membrane);GO:0009506(plasmodesma);GO:0009992(cellular water homeostasis);GO:0015250(water channel activity);GO:0015254(glycerol channel activity);GO:0034220(ion transmembrane transport);GO:0034220(ion transmembrane transport)	00531(Glycosaminoglycan degradation);00531(Glycosaminoglycan degradation)	K10532	EC:2.3.1.78	aquaporin protein, putative, expressed	NA	204.158	169.815	211.508	47.7797	41.4679	42.183	4.45468	2.15532	7.70414e-19	2.6198e-17	up	yes
LOC_Os03g31510	LOC_Os03g31510	LOC_Os03g31510.1	GO:0004869(cysteine-type endopeptidase inhibitor activity);GO:0005576(extracellular region);GO:0005618(cell wall);GO:0006952(defense response)	NA	NA	NA	cysteine proteinase inhibitor 8 precursor, putative, expressed	NA	46.5479	27.0982	33.5535	7.06944	5.14084	5.17439	6.16633	2.62441	7.82323e-19	2.65577e-17	up	yes
LOC_Os01g50100	LOC_Os01g50100	LOC_Os01g50100.1	GO:0016021(integral component of membrane);GO:0042626(ATPase activity, coupled to transmembrane movement of substances);GO:0055085(transmembrane transport)	02010(ABC transporters)	K05658	EC:3.6.3.44	ABC transporter, ATP-binding protein, putative, expressed	NA	6.53787	3.49086	8.52937	0.774485	0.595594	0.608462	9.37969	3.22954	8.04966e-19	2.71874e-17	up	yes
LOC_Os03g51530	LOC_Os03g51530	LOC_Os03g51530.1	NA	NA	NA	NA	expressed protein	NA	66.1631	150.433	90.4401	7.19811	9.28269	2.79617	15.9276	3.99346	8.11529e-19	2.73575e-17	up	yes
LOC_Os08g35860	LOC_Os08g35860	LOC_Os08g35860.1	GO:0005576(extracellular region);GO:0009823(cytokinin catabolic process);GO:0016491(oxidoreductase activity);GO:0016614(oxidoreductase activity, acting on CH-OH group of donors);GO:0019139(cytokinin dehydrogenase activity);GO:0050660(flavin adenine dinucleotide binding);GO:0055114(oxidation-reduction process)	00908(Zeatin biosynthesis)	K00279	EC:1.5.99.12	cytokinin dehydrogenase precursor, putative, expressed	NA	11.9592	5.40046	9.13083	0.712425	1.04132	0.978698	9.6948	3.27721	8.76703e-19	2.93614e-17	up	yes
LOC_Os03g29240	LOC_Os03g29240	LOC_Os03g29240.1	GO:0005829(cytosol);GO:0009860(pollen tube growth);GO:0010183(pollen tube guidance);GO:0045454(cell redox homeostasis);GO:0046686(response to cadmium ion);GO:0047134(protein-disulfide reductase activity);GO:0055114(oxidation-reduction process);GO:0080092(regulation of pollen tube growth)	NA	NA	NA	PDI, putative, expressed	NA	15.7911	13.1742	17.0479	3.69271	3.02159	3.02764	4.72322	2.23977	9.01237e-19	3.01325e-17	up	yes
LOC_Os07g47450	LOC_Os07g47450	LOC_Os07g47450.1	GO:0005515(protein binding);GO:0005525(GTP binding);GO:0009733(response to auxin);GO:0045841(negative regulation of mitotic metaphase/anaphase transition);GO:0072686(mitotic spindle);GO:2000280(regulation of root development)	03015(mRNA surveillance pathway)	K14416	NA	flowering promoting factor-like 1, putative, expressed	NA	75.3797	24.2509	93.5502	2.17056	0.769373	0.342581	58.8515	5.87901	9.43311e-19	3.13812e-17	up	yes
LOC_Os09g26620	LOC_Os09g26620	LOC_Os09g26620.1;LOC_Os09g26620.5;LOC_Os09g26620.3;LOC_Os09g26620.4;LOC_Os09g26620.2	GO:0003674(molecular_function);GO:0005634(nucleus);GO:0005634(nucleus)	NA	NA	NA	auxin-repressed protein, putative, expressed	NA	191.108	220.072	251.575	48.7753	51.1203	48.3107	4.47184	2.16087	1.01893e-18	3.37842e-17	up	yes
LOC_Os03g21040	LOC_Os03g21040	LOC_Os03g21040.2;LOC_Os03g21040.3	GO:0005515(protein binding);GO:0005634(nucleus);GO:0005737(cytoplasm);GO:0030246(carbohydrate binding);GO:0042742(defense response to bacterium);GO:0090332(stomatal closure);GO:0090332(stomatal closure)	NA	NA	NA	stress responsive protein, putative, expressed	NA	6.60284	5.33942	6.43004	0.880567	0.915501	0.767131	7.16772	2.84152	1.04169e-18	3.44135e-17	up	yes
LOC_Os01g22010	LOC_Os01g22010	LOC_Os01g22010.1;LOC_Os01g22010.4;LOC_Os01g22010.3;LOC_Os01g22010.2	GO:0004478(methionine adenosyltransferase activity);GO:0005829(cytosol);GO:0005829(cytosol)	01230(Biosynthesis of amino acids);00270(Cysteine and methionine metabolism);00270(Cysteine and methionine metabolism)	K00789	EC:2.5.1.6	S-adenosylmethionine synthetase, putative, expressed	NA	54.0735	33.3808	49.4164	10.2616	9.01845	8.48002	4.9305	2.30173	1.0431e-18	3.44135e-17	up	yes
LOC_Os01g24490	LOC_Os01g24490	LOC_Os01g24490.1	NA	NA	NA	NA	expressed protein	NA	9.2917	6.62908	9.5302	1.20766	1.4744	1.14554	6.64933	2.73321	1.31496e-18	4.28158e-17	up	yes
LOC_Os01g67770	LOC_Os01g67770	LOC_Os01g67770.1	GO:0000156(phosphorelay response regulator activity);GO:0000160(phosphorelay signal transduction system);GO:0003677(DNA binding);GO:0003700(transcription factor activity, sequence-specific DNA binding);GO:0005515(protein binding);GO:0005634(nucleus);GO:0006351(transcription, DNA-templated);GO:0006355(regulation of transcription, DNA-templated);GO:0009735(response to cytokinin);GO:0009736(cytokini…	04075(Plant hormone signal transduction)	K14491	NA	two-component response regulator, putative, expressed	NA	35.1196	27.1438	33.1481	6.8943	8.89995	7.90704	4.02558	2.0092	1.40462e-18	4.55861e-17	up	yes
LOC_Os04g08550	LOC_Os04g08550	LOC_Os04g08550.1	GO:1901868(ecgonine methyl ester catabolic process);GO:1901869(ecgonine methyl ester biosynthetic process);GO:1901871(ecgonone methyl ester catabolic process);GO:1901872(ecgonone methyl ester biosynthetic process)	00040(Pentose and glucuronate interconversions);00051(Fructose and mannose metabolism);00052(Galactose metabolism);00561(Glycerolipid metabolism)	K00011	EC:1.1.1.21	oxidoreductase, aldo/keto reductase family protein, putative, expressed	NA	19.4508	16.9278	21.8475	4.04056	4.09532	2.88213	5.28463	2.4018	1.63747e-18	5.29706e-17	up	yes
LOC_Os06g16640	LOC_Os06g16640	LOC_Os06g16640.1	GO:0005576(extracellular region);GO:0008150(biological_process)	NA	NA	NA	carboxyl-terminal peptidase, putative, expressed	NA	2.24613	1.8423	0.732505	0.0001	0.0001	0.0001	16069.8	13.9721	1.86331e-18	5.9695e-17	up	yes
LOC_Os12g13340	LOC_Os12g13340	LOC_Os12g13340.1;LOC_Os12g13340.2	GO:0000059(protein import into nucleus, docking);GO:0006999(nuclear pore organization);GO:0017056(structural constituent of nuclear pore);GO:0044611(nuclear pore inner ring);GO:0044611(nuclear pore inner ring)	NA	NA	NA	expressed protein	NA	39.4558	100.307	37.9373	4.67067	5.60164	3.09892	13.2897	3.73224	2.11204e-18	6.73387e-17	up	yes
LOC_Os03g29850	LOC_Os03g29850	LOC_Os03g29850.1	GO:0005385(zinc ion transmembrane transporter activity);GO:0016020(membrane);GO:0071577(zinc II ion transmembrane transport)	NA	NA	NA	metal cation transporter, putative, expressed	NA	18.7186	19.4186	16.3964	3.77477	4.02929	3.4209	4.85824	2.28043	2.17348e-18	6.91867e-17	up	yes
LOC_Os10g26680	LOC_Os10g26680	LOC_Os10g26680.1;LOC_Os10g26680.2	GO:0005618(cell wall);GO:0005634(nucleus);GO:0009505(plant-type cell wall);GO:0030599(pectinesterase activity);GO:0042545(cell wall modification);GO:0045330(aspartyl esterase activity);GO:0045488(pectin metabolic process);GO:0045490(pectin catabolic process);GO:0050829(defense response to Gram-negative bacterium);GO:0050829(defense response to Gram-negative bacterium)	00040(Pentose and glucuronate interconversions);00500(Starch and sucrose metabolism);00500(Starch and sucrose metabolism)	K01051	EC:3.1.1.11	pectinesterase, putative, expressed	NA	122.618	100.539	121.711	23.2493	29.3706	28.7516	4.23819	2.08345	2.19225e-18	6.9562e-17	up	yes
LOC_Os03g26210	LOC_Os03g26210	LOC_Os03g26210.2;LOC_Os03g26210.3;LOC_Os03g26210.1	GO:0005634(nucleus);GO:0005634(nucleus)	NA	NA	NA	helix-loop-helix DNA-binding domain containing protein, expressed	NA	56.0047	91.0409	59.3821	10.7904	14.5093	9.05776	6.00823	2.58694	2.45893e-18	7.74076e-17	up	yes
LOC_Os10g38740	LOC_Os10g38740	LOC_Os10g38740.1	GO:0004364(glutathione transferase activity);GO:0005737(cytoplasm);GO:0006749(glutathione metabolic process);GO:0009407(toxin catabolic process)	00480(Glutathione metabolism)	K00799	EC:2.5.1.18	glutathione S-transferase, putative, expressed	NA	9.34467	10.4269	9.07086	1.36033	0.770769	0.545336	10.7764	3.42981	2.66306e-18	8.37015e-17	up	yes
LOC_Os01g40190	LOC_Os01g40190	LOC_Os01g40190.1	NA	04144(Endocytosis)	K05747	NA	retrotransposon protein, putative, unclassified, expressed	NA	3.09497	3.20993	3.05144	0.347042	0.356642	0.323151	9.11182	3.18774	2.68027e-18	8.41097e-17	up	yes
LOC_Os02g56810	LOC_Os02g56810	LOC_Os02g56810.1	NA	NA	NA	NA	OsFBX68 - F-box domain containing protein, expressed	NA	28.6766	30.2703	27.9839	4.9218	4.06859	5.50169	5.9985	2.5846	3.26288e-18	1.01593e-16	up	yes
LOC_Os04g13140	LOC_Os04g13140	LOC_Os04g13140.1	GO:0004197(cysteine-type endopeptidase activity);GO:0005615(extracellular space);GO:0005764(lysosome);GO:0051603(proteolysis involved in cellular protein catabolic process)	04145(Phagosome)	K01365	EC:3.4.22.15	vignain precursor, putative, expressed	NA	1.51238	1.52288	0.852143	0.0001	0.0001	0.0001	12958	13.6616	3.30278e-18	1.02675e-16	up	yes
LOC_Os05g36290	LOC_Os05g36290	LOC_Os05g36290.1;LOC_Os05g36290.2	GO:0005200(structural constituent of cytoskeleton);GO:0005515(protein binding);GO:0005524(ATP binding);GO:0005618(cell wall);GO:0005730(nucleolus);GO:0005737(cytoplasm);GO:0005739(mitochondrion);GO:0005829(cytosol);GO:0005856(cytoskeleton);GO:0005886(plasma membrane);GO:0007010(cytoskeleton organization);GO:0009416(response to light stimulus);GO:0009506(plasmodesma);GO:0009570(chloroplast stroma)…	04145(Phagosome);04145(Phagosome)	K05692	NA	actin, putative, expressed	NA	63.7076	56.5456	72.8945	16.0331	15.6214	13.6367	4.26458	2.0924	3.50237e-18	1.08541e-16	up	yes
LOC_Os10g31950	LOC_Os10g31950	LOC_Os10g31950.1	GO:0003988(acetyl-CoA C-acyltransferase activity);GO:0005730(nucleolus);GO:0005739(mitochondrion);GO:0005774(vacuolar membrane);GO:0005777(peroxisome);GO:0005829(cytosol);GO:0006635(fatty acid beta-oxidation);GO:0009507(chloroplast);GO:0009514(glyoxysome);GO:0009611(response to wounding);GO:0009695(jasmonic acid biosynthetic process);GO:0009789(positive regulation of abscisic acid-activated signa…	01212(Fatty acid metabolism);00071(Fatty acid degradation);00592(alpha-Linolenic acid metabolism);01040(Biosynthesis of unsaturated fatty acids);00280(Valine, leucine and isoleucine degradation);04146(Peroxisome)	K07513	EC:2.3.1.16	3-ketoacyl-CoA thiolase, peroxisomal precursor, putative, expressed	NA	125.762	67.9567	164.339	16.3356	17.6753	17.2357	6.98695	2.80466	3.55544e-18	1.10014e-16	up	yes
LOC_Os11g09230	LOC_Os11g09230	LOC_Os11g09230.1	GO:0007165(signal transduction);GO:0016020(membrane)	NA	NA	NA	ankyrin repeat family protein, putative, expressed	NA	0.798426	1.2366	1.00114	0.0001	0.0001	0.0001	10120.5	13.305	3.88099e-18	1.19531e-16	up	yes
LOC_Os07g43770	LOC_Os07g43770	LOC_Os07g43770.2;LOC_Os07g43770.3	NA	NA	NA	NA	expressed protein	NA	17.7097	21.2834	19.8833	4.15944	4.04031	4.92003	4.4876	2.16595	3.9355e-18	1.20836e-16	up	yes
LOC_Os01g60640	LOC_Os01g60640	LOC_Os01g60640.1	GO:0003677(DNA binding);GO:0003700(transcription factor activity, sequence-specific DNA binding);GO:0005634(nucleus);GO:0006351(transcription, DNA-templated);GO:0006355(regulation of transcription, DNA-templated);GO:0008270(zinc ion binding);GO:0043565(sequence-specific DNA binding)	04626(Plant-pathogen interaction)	K18835	NA	WRKY21, expressed	NA	4.42678	2.36043	5.49721	0.097236	0.105557	0.0001	60.5463	5.91997	4.34219e-18	1.3271e-16	up	yes
LOC_Os05g01140	LOC_Os05g01140	LOC_Os05g01140.1	GO:0005634(nucleus);GO:0005737(cytoplasm);GO:0009611(response to wounding);GO:0009694(jasmonic acid metabolic process);GO:0009695(jasmonic acid biosynthetic process);GO:0009867(jasmonic acid mediated signaling pathway);GO:0030795(jasmonate O-methyltransferase activity);GO:0031408(oxylipin biosynthetic process);GO:0032259(methylation)	00592(alpha-Linolenic acid metabolism)	K08241	EC:2.1.1.141	methyltransferase, putative, expressed	NA	1.85943	1.34545	2.53254	0.061856	0.027519	0.030601	47.8213	5.57958	4.42301e-18	1.34973e-16	up	yes
LOC_Os05g13630	LOC_Os05g13630	LOC_Os05g13630.1	GO:0000166(nucleotide binding);GO:0000380(alternative mRNA splicing, via spliceosome);GO:0003676(nucleic acid binding);GO:0003690(double-stranded DNA binding);GO:0003697(single-stranded DNA binding);GO:0003723(RNA binding);GO:0003729(mRNA binding);GO:0005515(protein binding);GO:0005634(nucleus);GO:0005737(cytoplasm);GO:0005739(mitochondrion);GO:0005777(peroxisome);GO:0005829(cytosol);GO:0006406(m…	03040(Spliceosome)	K12885	NA	RNA recognition motif containing protein, putative, expressed	NA	5.29767	2.48216	2.93317	0.0001	0.066142	0.0001	161.481	7.33522	4.72693e-18	1.43369e-16	up	yes
LOC_Os06g20150	LOC_Os06g20150	LOC_Os06g20150.1	GO:0004601(peroxidase activity);GO:0009505(plant-type cell wall);GO:0009664(plant-type cell wall organization)	00940(Phenylpropanoid biosynthesis)	K00430	EC:1.11.1.7	peroxidase precursor, putative, expressed	NA	110.459	173.975	148.169	30.0295	19.2333	26.1169	5.73898	2.52079	4.93809e-18	1.49319e-16	up	yes
LOC_Os01g64110	LOC_Os01g64110	LOC_Os01g64110.1	GO:0004568(chitinase activity);GO:0005576(extracellular region);GO:0006032(chitin catabolic process);GO:0008061(chitin binding)	00520(Amino sugar and nucleotide sugar metabolism)	K01183	EC:3.2.1.14	glycosyl hydrolase, putative, expressed	NA	16.855	15.6054	15.8914	3.05305	3.98463	3.97835	4.38922	2.13396	5.70724e-18	1.7102e-16	up	yes
LOC_Os11g02400	LOC_Os11g02400	LOC_Os11g02400.1;LOC_Os11g02400.2	GO:0009611(response to wounding);GO:0009723(response to ethylene);GO:0009751(response to salicylic acid);GO:0042542(response to hydrogen peroxide);GO:0042542(response to hydrogen peroxide)	NA	NA	NA	LTPL8 - Protease inhibitor/seed storage/LTP family protein precursor, expressed	NA	1957.02	1840.96	2237.45	464.032	472.849	470.21	4.2893	2.10074	6.02459e-18	1.79988e-16	up	yes
LOC_Os08g37840	LOC_Os08g37840	LOC_Os08g37840.1	GO:0003674(molecular_function);GO:0005615(extracellular space);GO:0005618(cell wall);GO:0005794(Golgi apparatus);GO:0005829(cytosol);GO:0008150(biological_process);GO:0009505(plant-type cell wall);GO:0009506(plasmodesma);GO:0009507(chloroplast);GO:0048046(apoplast)	NA	NA	NA	phosphate-induced protein 1 conserved region domain containing protein, expressed	NA	13.5611	4.84263	19.6432	0.761435	0.475533	0.606497	20.6388	4.36729	6.0779e-18	1.81038e-16	up	yes
LOC_Os04g04060	LOC_Os04g04060	LOC_Os04g04060.1	GO:0003924(GTPase activity);GO:0005525(GTP binding);GO:0005737(cytoplasm);GO:0005874(microtubule)	04144(Endocytosis)	K01528	EC:3.6.5.5	dynamin family protein, putative, expressed	NA	11.3115	11.3463	11.3365	2.27302	2.21479	3.14623	4.45299	2.15478	6.13164e-18	1.82366e-16	up	yes
LOC_Os05g32320	LOC_Os05g32320	LOC_Os05g32320.1	GO:0005215(transporter activity);GO:0006810(transport);GO:0009507(chloroplast);GO:0016020(membrane);GO:0016021(integral component of membrane)	NA	NA	NA	integral membrane transporter family protein, putative, expressed	NA	17.468	14.725	17.6163	4.23015	3.69441	3.51291	4.35491	2.12264	6.23846e-18	1.85266e-16	up	yes
LOC_Os01g09665	LOC_Os01g09665	LOC_Os01g09665.1	NA	NA	NA	NA	expressed protein	NA	6.70798	4.1528	3.91808	0.214479	0.248235	0.375935	17.6222	4.13932	6.60861e-18	1.95967e-16	up	yes
LOC_Os07g41060	LOC_Os07g41060	LOC_Os07g41060.1	GO:0009809(lignin biosynthetic process)	00941(Flavonoid biosynthesis)	K13082	EC:1.1.1.219 1.1.1.234	dihydroflavonol-4-reductase, putative, expressed	NA	1.95559	0.555759	2.73757	0.0001	0.0001	0.0001	17496.4	14.0948	6.94864e-18	2.04831e-16	up	yes
LOC_Os01g13090	LOC_Os01g13090	LOC_Os01g13090.2;LOC_Os01g13090.1;LOC_Os01g13090.4;LOC_Os01g13090.3	GO:0005737(cytoplasm);GO:0005737(cytoplasm)	NA	NA	NA	nucleic acid binding protein, putative, expressed	NA	29.4721	25.6516	25.3462	6.93995	6.68583	6.64389	3.96996	1.98913	7.39729e-18	2.17734e-16	up	yes
LOC_Os12g37560	LOC_Os12g37560	LOC_Os12g37560.1;LOC_Os12g37560.2	GO:0004435(phosphatidylinositol phospholipase C activity);GO:0004871(signal transducer activity);GO:0005622(intracellular);GO:0005634(nucleus);GO:0005886(plasma membrane);GO:0006629(lipid metabolic process);GO:0007165(signal transduction);GO:0016042(lipid catabolic process);GO:0035556(intracellular signal transduction);GO:0035556(intracellular signal transduction)	00562(Inositol phosphate metabolism);04070(Phosphatidylinositol signaling system);04933(AGE-RAGE signaling pathway in diabetic complications);04933(AGE-RAGE signaling pathway in diabetic complications)	K05857	EC:3.1.4.11	phospholipase C, putative, expressed	NA	9.18752	6.7462	8.48798	1.4982	1.47895	1.21025	5.8322	2.54404	7.61162e-18	2.23383e-16	up	yes
LOC_Os11g12000	LOC_Os11g12000	LOC_Os11g12000.1	GO:0000166(nucleotide binding);GO:0005515(protein binding);GO:0005524(ATP binding);GO:0005886(plasma membrane);GO:0006952(defense response);GO:0009626(plant-type hypersensitive response);GO:0012505(endomembrane system);GO:0043531(ADP binding)	04626(Plant-pathogen interaction)	K13457	NA	NBS-LRR disease resistance protein, putative, expressed	NA	14.1512	11.3021	14.351	3.38476	3.11798	2.35736	4.49253	2.16753	7.64694e-18	2.24089e-16	up	yes
LOC_Os05g46845	LOC_Os05g46845	LOC_Os05g46845.1	GO:0003677(DNA binding);GO:0003684(damaged DNA binding);GO:0003690(double-stranded DNA binding);GO:0005515(protein binding);GO:0005634(nucleus);GO:0005829(cytosol);GO:0006281(DNA repair);GO:0008150(biological_process);GO:0012501(programmed cell death)	NA	NA	NA	expressed protein	NA	2.95199	3.02603	3.79691	0.0001	0.0001	0.0001	32583.1	14.9918	7.76136e-18	2.27108e-16	up	yes
LOC_Os06g47910	LOC_Os06g47910	LOC_Os06g47910.1	GO:0005576(extracellular region);GO:0016042(lipid catabolic process);GO:0016298(lipase activity);GO:0016788(hydrolase activity, acting on ester bonds);GO:0052689(carboxylic ester hydrolase activity)	00906(Carotenoid biosynthesis)	K00514	EC:1.3.5.6	GDSL-like lipase/acylhydrolase, putative, expressed	NA	7.96073	4.96551	5.33885	0.444246	0.370814	0.735663	11.7784	3.55808	8.89e-18	2.58615e-16	up	yes
LOC_Os07g02460	LOC_Os07g02460	LOC_Os07g02460.1	NA	NA	NA	NA	expressed protein	NA	146.273	76.5574	116.162	24.0791	15.2691	19.5326	5.75727	2.52538	1.06924e-17	3.09242e-16	up	yes
LOC_Os03g08940	LOC_Os03g08940	LOC_Os03g08940.1	NA	NA	NA	NA	expressed protein	NA	13.0157	11.9183	13.0618	0.966413	1.23061	0.58867	13.6396	3.76973	1.25974e-17	3.59999e-16	up	yes
LOC_Os06g35560	LOC_Os06g35560	LOC_Os06g35560.1	GO:0005737(cytoplasm);GO:0009055(electron carrier activity);GO:0045551(cinnamyl-alcohol dehydrogenase activity);GO:0050660(flavin adenine dinucleotide binding);GO:0055114(oxidation-reduction process)	NA	NA	NA	reticuline oxidase-like protein precursor, putative, expressed	NA	31.3271	24.5438	26.5987	6.40242	3.0991	3.68434	6.2544	2.64487	1.28159e-17	3.64832e-16	up	yes
LOC_Os01g65770	LOC_Os01g65770	LOC_Os01g65770.1	NA	NA	NA	NA	expressed protein	NA	1.9701	3.90982	1.99089	0.0001	0.0001	0.0001	26236	14.6793	1.41254e-17	4.00395e-16	up	yes
LOC_Os07g10990	LOC_Os07g10990	LOC_Os07g10990.1	NA	NA	NA	NA	hypothetical protein	NA	5.24967	5.27575	4.9238	0.0001	0.0001	0.0001	51497.4	15.6522	1.55532e-17	4.39614e-16	up	yes
LOC_Os02g01510	LOC_Os02g01510	LOC_Os02g01510.1	GO:0004457(lactate dehydrogenase activity);GO:0004459(L-lactate dehydrogenase activity);GO:0005737(cytoplasm);GO:0005829(cytosol);GO:0005886(plasma membrane);GO:0005975(carbohydrate metabolic process);GO:0009651(response to salt stress);GO:0009737(response to abscisic acid);GO:0019752(carboxylic acid metabolic process);GO:0055114(oxidation-reduction process)	00010(Glycolysis / Gluconeogenesis);00620(Pyruvate metabolism);00640(Propanoate metabolism);00270(Cysteine and methionine metabolism)	K00016	EC:1.1.1.27	lactate/malate dehydrogenase, putative, expressed	NA	17.144	14.4338	14.548	3.4354	3.27953	3.39993	4.5602	2.1891	1.58931e-17	4.47319e-16	up	yes
LOC_Os03g24220	LOC_Os03g24220	LOC_Os03g24220.2;LOC_Os03g24220.1	GO:0003779(actin binding);GO:0005515(protein binding);GO:0005737(cytoplasm);GO:0005829(cytosol);GO:0005856(cytoskeleton);GO:0007010(cytoskeleton organization);GO:0051015(actin filament binding);GO:0051017(actin filament bundle assembly);GO:0051693(actin filament capping);GO:0051693(actin filament capping)	NA	NA	NA	villin protein, putative, expressed	NA	20.037	18.7956	20.3311	5.14597	6.01229	5.49495	3.55269	1.82891	1.90046e-17	5.31889e-16	up	yes
LOC_Os08g13440	LOC_Os08g13440	LOC_Os08g13440.2;LOC_Os08g13440.1;LOC_Os08g13440.3	GO:0005618(cell wall);GO:0033609(oxalate metabolic process);GO:0046564(oxalate decarboxylase activity);GO:0046564(oxalate decarboxylase activity)	NA	NA	NA	cupin domain containing protein, expressed	NA	116.081	146.632	138.107	32.942	20.8009	20.4155	5.40492	2.43427	1.92596e-17	5.37517e-16	up	yes
LOC_Os06g11980	LOC_Os06g11980	LOC_Os06g11980.1	NA	NA	NA	NA	DUF581 domain containing protein, expressed	NA	51.5852	37.6164	69.9113	10.1099	10.1931	11.4713	5.00759	2.32412	1.9658e-17	5.47101e-16	up	yes
LOC_Os07g34070	LOC_Os07g34070	LOC_Os07g34070.1	GO:0005886(plasma membrane);GO:0006810(transport);GO:0022857(transmembrane transporter activity)	01200(Carbon metabolism);01230(Biosynthesis of amino acids);00010(Glycolysis / Gluconeogenesis);00030(Pentose phosphate pathway);00051(Fructose and mannose metabolism);00710(Carbon fixation in photosynthetic organisms)	K01623	EC:4.1.2.13	auxin-induced protein 5NG4, putative, expressed	NA	19.1876	10.1839	31.0853	1.88582	2.24607	2.14345	9.63404	3.26814	2.32197e-17	6.3997e-16	up	yes
LOC_Os11g07600	LOC_Os11g07600	LOC_Os11g07600.1	GO:0005886(plasma membrane);GO:0016021(integral component of membrane);GO:0042626(ATPase activity, coupled to transmembrane movement of substances)	02010(ABC transporters)	K05681	NA	ABC-2 type transporter domain containing protein, expressed	NA	21.8469	22.434	22.1381	4.76388	6.3112	6.19797	3.84524	1.94307	2.4515e-17	6.69736e-16	up	yes
LOC_Os11g07280	LOC_Os11g07280	LOC_Os11g07280.1;LOC_Os11g07280.2	GO:0005198(structural molecule activity);GO:0005829(cytosol);GO:0006886(intracellular protein transport);GO:0016020(membrane);GO:0016192(vesicle-mediated transport);GO:0030126(COPI vesicle coat);GO:0030276(clathrin binding);GO:0030276(clathrin binding)	NA	NA	NA	coatomer subunit beta-1, putative, expressed	NA	21.1418	16.4604	21.554	4.87988	5.41866	5.17083	3.82408	1.93511	2.66795e-17	7.24308e-16	up	yes
LOC_Os02g08100	LOC_Os02g08100	LOC_Os02g08100.1	GO:0005524(ATP binding);GO:0005634(nucleus);GO:0005737(cytoplasm);GO:0008152(metabolic process);GO:0009411(response to UV);GO:0009611(response to wounding);GO:0009620(response to fungus);GO:0009698(phenylpropanoid metabolic process);GO:0016207(4-coumarate-CoA ligase activity);GO:0016874(ligase activity)	00360(Phenylalanine metabolism);00130(Ubiquinone and other terpenoid-quinone biosynthesis);00940(Phenylpropanoid biosynthesis)	K01904	EC:6.2.1.12	AMP-binding domain containing protein, expressed	NA	17.0349	11.5362	17.8167	1.93766	2.82442	3.39853	5.68435	2.507	2.83705e-17	7.68125e-16	up	yes
LOC_Os03g27019	LOC_Os03g27019	LOC_Os03g27019.2;LOC_Os03g27019.1;LOC_Os03g27019.6;LOC_Os03g27019.3;LOC_Os03g27019.5;LOC_Os03g27019.7	GO:0003674(molecular_function);GO:0005634(nucleus);GO:0006351(transcription, DNA-templated);GO:0006355(regulation of transcription, DNA-templated);GO:0008150(biological_process);GO:0048511(rhythmic process);GO:0048511(rhythmic process)	NA	NA	NA	expressed protein	NA	70.6152	54.5671	67.4915	15.1823	16.5634	13.1124	4.29518	2.10272	2.92731e-17	7.91485e-16	up	yes
LOC_Os02g36190	LOC_Os02g36190	LOC_Os02g36190.1	GO:0016020(membrane);GO:0016102(diterpenoid biosynthetic process);GO:0016709(oxidoreductase activity, acting on paired donors, with incorporation or reduction of molecular oxygen, NAD(P)H as one donor, and incorporation of one atom of oxygen);GO:0044550(secondary metabolite biosynthetic process);GO:0055114(oxidation-reduction process)	00904(Diterpenoid biosynthesis)	K16083	EC:1.14.13.143	cytochrome P450, putative, expressed	NA	3.9944	2.97294	4.17171	0.093936	0.027926	0.227563	31.8782	4.9945	3.1875e-17	8.56027e-16	up	yes
LOC_Os03g37140	LOC_Os03g37140	LOC_Os03g37140.1	GO:0005634(nucleus);GO:0008168(methyltransferase activity);GO:0032259(methylation)	NA	NA	NA	expressed protein	NA	0.67298	0.757711	0.500092	0.015743	0.0001	0.0001	121.105	6.92012	3.4816e-17	9.29999e-16	up	yes
LOC_Os02g48080	LOC_Os02g48080	LOC_Os02g48080.1	GO:0004674(protein serine/threonine kinase activity);GO:0005886(plasma membrane);GO:0006468(protein phosphorylation);GO:0006952(defense response);GO:0009506(plasmodesma)	00520(Amino sugar and nucleotide sugar metabolism)	K01183	EC:3.2.1.14	cysteine-rich receptor-like protein kinase 7 precursor, putative, expressed	NA	19.8025	12.6954	14.9984	3.37906	2.95974	2.41394	5.42645	2.44001	4.19077e-17	1.11198e-15	up	yes
LOC_Os03g03440	LOC_Os03g03440	LOC_Os03g03440.1;LOC_Os03g03440.2	NA	NA	NA	NA	expressed protein	NA	18.4319	13.7151	24.2396	4.17599	3.70168	3.32602	5.03286	2.33138	4.31052e-17	1.14223e-15	up	yes
LOC_Os01g38229	LOC_Os01g38229	LOC_Os01g38229.1;LOC_Os01g38229.2;LOC_Os01g38229.4;LOC_Os01g38229.3	GO:0003755(peptidyl-prolyl cis-trans isomerase activity);GO:0005528(FK506 binding);GO:0005789(endoplasmic reticulum membrane);GO:0061077(chaperone-mediated protein folding);GO:0061077(chaperone-mediated protein folding)	NA	NA	NA	peptidyl-prolyl isomerase, putative, expressed	NA	112.441	82.148	103.114	25.4631	18.6907	20.418	4.61043	2.2049	4.7964e-17	1.25926e-15	up	yes
LOC_Os03g05900	LOC_Os03g05900	LOC_Os03g05900.2;LOC_Os03g05900.1	GO:0004497(monooxygenase activity);GO:0044550(secondary metabolite biosynthetic process);GO:0044550(secondary metabolite biosynthetic process)	00906(Carotenoid biosynthesis);00906(Carotenoid biosynthesis)	K09838	EC:1.14.13.90	expressed protein	NA	1.62141	0.440331	1.32812	0.0001	0.0001	0.0001	11299.6	13.464	4.86517e-17	1.27564e-15	up	yes
LOC_Os07g35340	LOC_Os07g35340	LOC_Os07g35340.1;LOC_Os07g35340.3;LOC_Os07g35340.2	GO:0004674(protein serine/threonine kinase activity);GO:0005886(plasma membrane);GO:0006468(protein phosphorylation);GO:0006952(defense response);GO:0009506(plasmodesma);GO:0009506(plasmodesma)	00520(Amino sugar and nucleotide sugar metabolism);00520(Amino sugar and nucleotide sugar metabolism)	K01183	EC:3.2.1.14	TKL_IRAK_DUF26-lc.14 - DUF26 kinases have homology to DUF26 containing loci, expressed	NA	5.46184	2.83619	3.60733	0.218664	0.126372	0.0234202	32.3114	5.01397	5.18887e-17	1.35516e-15	up	yes
LOC_Os09g29540	LOC_Os09g29540	LOC_Os09g29540.1	GO:0004674(protein serine/threonine kinase activity);GO:0005886(plasma membrane);GO:0007166(cell surface receptor signaling pathway)	04626(Plant-pathogen interaction)	K13430	EC:2.7.11.1	OsWAK82 - OsWAK receptor-like cytoplasmic kinase OsWAK-RLCK, expressed	NA	13.0632	7.73755	12.2236	1.89893	2.35386	2.02866	5.25743	2.39436	5.58132e-17	1.45194e-15	up	yes
LOC_Os08g42040	LOC_Os08g42040	LOC_Os08g42040.1;LOC_Os08g42040.2	NA	NA	NA	NA	LTPL80 - Protease inhibitor/seed storage/LTP family protein precursor, expressed	NA	79.8548	61.7264	74.9602	19.9995	19.1335	15.174	3.98736	1.99543	5.78097e-17	1.49997e-15	up	yes
LOC_Os01g48960	LOC_Os01g48960	LOC_Os01g48960.1	GO:0005737(cytoplasm);GO:0006537(glutamate biosynthetic process);GO:0009536(plastid);GO:0015930(glutamate synthase activity);GO:0019676(ammonia assimilation cycle);GO:0048589(developmental growth);GO:0060359(response to ammonium ion)	01230(Biosynthesis of amino acids);00910(Nitrogen metabolism);00250(Alanine, aspartate and glutamate metabolism)	K00264	EC:1.4.1.13 1.4.1.14	glutamate synthase, chloroplast precursor, putative, expressed	NA	25.3933	26.9156	21.415	5.54478	5.57454	6.76159	4.12305	2.04371	6.42373e-17	1.65596e-15	up	yes
LOC_Os09g39500	LOC_Os09g39500	LOC_Os09g39500.1;LOC_Os09g39500.2	GO:0003735(structural constituent of ribosome);GO:0005730(nucleolus);GO:0006412(translation);GO:0022625(cytosolic large ribosomal subunit);GO:0022625(cytosolic large ribosomal subunit)	03010(Ribosome);03010(Ribosome)	K02927	NA	ubiquitin fusion protein, putative, expressed	NA	144.356	117.451	124.887	34.0041	31.7608	34.729	3.84794	1.94408	8.09011e-17	2.06682e-15	up	yes
LOC_Os07g03040	LOC_Os07g03040	LOC_Os07g03040.1;LOC_Os07g03040.2;LOC_Os07g03040.3	NA	NA	NA	NA	expressed protein	NA	2.12269	1.54893	2.93124	0.152168	0.102642	0.030543	23.1392	4.53227	8.74374e-17	2.22809e-15	up	yes
LOC_Os04g39980	LOC_Os04g39980	LOC_Os04g39980.1	GO:0009852(auxin catabolic process);GO:0051213(dioxygenase activity)	00904(Diterpenoid biosynthesis)	K04125	EC:1.14.11.13	gibberellin 20 oxidase 2, putative, expressed	NA	6.65834	7.77124	6.95553	0.959356	1.27906	0.893694	6.8277	2.7714	8.92677e-17	2.26893e-15	up	yes
LOC_Os09g39060	LOC_Os09g39060	LOC_Os09g39060.1	GO:0004197(cysteine-type endopeptidase activity);GO:0005615(extracellular space);GO:0005764(lysosome);GO:0051603(proteolysis involved in cellular protein catabolic process)	04145(Phagosome)	K01365	EC:3.4.22.15	vignain precursor, putative, expressed	NA	15.8013	19.0365	16.4215	3.44175	2.59058	1.80326	6.54186	2.7097	9.5269e-17	2.40917e-15	up	yes
LOC_Os01g03750	LOC_Os01g03750	LOC_Os01g03750.1	GO:0009517(PSII associated light-harvesting complex II);GO:0009688(abscisic acid biosynthetic process);GO:0009941(chloroplast envelope);GO:0010117(photoprotection);GO:0016021(integral component of membrane);GO:0016122(xanthophyll metabolic process);GO:0031969(chloroplast membrane);GO:0032928(regulation of superoxide anion generation)	NA	NA	NA	expressed protein	NA	46.4451	40.2295	43.441	9.49227	12.7148	9.40409	4.11613	2.04129	1.03618e-16	2.60706e-15	up	yes
LOC_Os03g10090	LOC_Os03g10090	LOC_Os03g10090.1	GO:0005351(sugar:proton symporter activity);GO:0005355(glucose transmembrane transporter activity);GO:0005887(integral component of plasma membrane);GO:0035428(hexose transmembrane transport);GO:0046323(glucose import)	NA	NA	NA	transporter family protein, putative, expressed	NA	342.465	290.919	352.506	86.3387	75.2534	72.2079	4.21681	2.07615	1.09404e-16	2.74226e-15	up	yes
LOC_Os11g17954	LOC_Os11g17954	LOC_Os11g17954.1	GO:0004364(glutathione transferase activity);GO:0005737(cytoplasm);GO:0006749(glutathione metabolic process)	04931(Insulin resistance)	K03083	EC:2.7.11.26	transposon protein, putative, Pong sub-class, expressed	NA	0.841811	0.814706	0.729609	0.0001	0.0001	0.0001	7953.75	12.9574	1.14181e-16	2.84768e-15	up	yes
LOC_Os05g07650	LOC_Os05g07650	LOC_Os05g07650.1	GO:0016021(integral component of membrane)	NA	NA	NA	transmembrane 9 superfamily member, putative, expressed	NA	26.8947	19.4611	18.9263	5.51909	5.45184	5.64441	3.92902	1.97417	1.14623e-16	2.85511e-15	up	yes
LOC_Os09g23820	LOC_Os09g23820	LOC_Os09g23820.1	GO:0004497(monooxygenase activity)	00908(Zeatin biosynthesis)	K10717	NA	cytochrome P450 72A1, putative, expressed	NA	7.39444	4.20517	8.46749	0.435622	0.391826	0.797243	12.3513	3.6266	1.26779e-16	3.14611e-15	up	yes
LOC_Os01g66860	LOC_Os01g66860	LOC_Os01g66860.3;LOC_Os01g66860.2;LOC_Os01g66860.4	GO:0004674(protein serine/threonine kinase activity);GO:0004712(protein serine/threonine/tyrosine kinase activity);GO:0005524(ATP binding);GO:0005737(cytoplasm);GO:0007229(integrin-mediated signaling pathway);GO:0016301(kinase activity);GO:0046777(protein autophosphorylation);GO:0046777(protein autophosphorylation)	04075(Plant hormone signal transduction);04075(Plant hormone signal transduction)	K14510	EC:2.7.11.1	serine/threonine protein kinase, putative, expressed	NA	3.53202	4.86352	5.66468	0.348344	0.216597	0.587266	12.2028	3.60915	1.37313e-16	3.39483e-15	up	yes
LOC_Os06g51060	LOC_Os06g51060	LOC_Os06g51060.1	GO:0004568(chitinase activity);GO:0050832(defense response to fungus)	00520(Amino sugar and nucleotide sugar metabolism)	K01183	EC:3.2.1.14	CHIT8 - Chitinase family protein precursor, expressed	NA	55.6009	58.4308	51.059	6.37749	1.85083	1.47055	17.0217	4.0893	1.41359e-16	3.4849e-15	up	yes
LOC_Os09g30120	LOC_Os09g30120	LOC_Os09g30120.1;LOC_Os09g30120.2	GO:0000139(Golgi membrane);GO:0000271(polysaccharide biosynthetic process);GO:0005783(endoplasmic reticulum);GO:0005789(endoplasmic reticulum membrane);GO:0005794(Golgi apparatus);GO:0005886(plasma membrane);GO:0009832(plant-type cell wall biogenesis);GO:0016021(integral component of membrane);GO:0016757(transferase activity, transferring glycosyl groups);GO:0016759(cellulose synthase activity);G…	00500(Starch and sucrose metabolism);00520(Amino sugar and nucleotide sugar metabolism);00520(Amino sugar and nucleotide sugar metabolism)	K00770	EC:2.4.2.24	CSLE1 - cellulose synthase-like family E, expressed	NA	11.9308	11.496	13.4728	3.32349	2.40203	2.83984	4.30799	2.10702	1.42404e-16	3.50331e-15	up	yes
LOC_Os01g16200	LOC_Os01g16200	LOC_Os01g16200.1	GO:0004867(serine-type endopeptidase inhibitor activity);GO:0005615(extracellular space)	03013(RNA transport)	K14297	NA	serpin domain containing protein, putative, expressed	NA	2.04276	1.21128	1.83807	0.0001	0.041495	0.0001	122.127	6.93224	1.60339e-16	3.92033e-15	up	yes
LOC_Os07g05360	LOC_Os07g05360	LOC_Os07g05360.1;LOC_Os07g05360.2	GO:0005515(protein binding);GO:0009507(chloroplast);GO:0009523(photosystem II);GO:0009534(chloroplast thylakoid);GO:0009535(chloroplast thylakoid membrane);GO:0009579(thylakoid);GO:0009654(photosystem II oxygen evolving complex);GO:0009735(response to cytokinin);GO:0010270(photosystem II oxygen evolving complex assembly);GO:0015979(photosynthesis);GO:0015979(photosynthesis)	00195(Photosynthesis);00195(Photosynthesis)	K03541	NA	photosystem II 10 kDa polypeptide, chloroplast precursor, putative, expressed	NA	1.11913	3.02625	3.00917	0.0001	0.045306	0.0001	157.222	7.29666	1.64365e-16	4.01385e-15	up	yes
LOC_Os09g25810	LOC_Os09g25810	LOC_Os09g25810.2	GO:0005886(plasma membrane);GO:0006810(transport);GO:0022857(transmembrane transporter activity)	01200(Carbon metabolism);01230(Biosynthesis of amino acids);00010(Glycolysis / Gluconeogenesis);00030(Pentose phosphate pathway);00051(Fructose and mannose metabolism);00710(Carbon fixation in photosynthetic organisms)	K01623	EC:4.1.2.13	nodulin, putative, expressed	NA	35.2815	15.4898	28.3019	3.82521	2.94603	1.6093	9.43533	3.23807	1.66591e-16	4.06322e-15	up	yes
LOC_Os12g02320	LOC_Os12g02320	LOC_Os12g02320.1	NA	NA	NA	NA	LTPL12 - Protease inhibitor/seed storage/LTP family protein precursor, expressed	NA	4106.82	3298.44	3781.29	971.594	686.43	680.302	4.784	2.25822	1.67208e-16	4.06817e-15	up	yes
LOC_Os11g44800	LOC_Os11g44800	LOC_Os11g44800.1	NA	NA	NA	NA	expressed protein	NA	19.0238	13.7497	18.57	2.73791	3.72047	3.8845	4.96414	2.31154	1.67406e-16	4.06817e-15	up	yes
LOC_Os08g27720	LOC_Os08g27720	LOC_Os08g27720.1;LOC_Os08g27720.2	GO:0005515(protein binding);GO:0005516(calmodulin binding);GO:0005634(nucleus);GO:0005886(plasma membrane);GO:0030414(peptidase inhibitor activity);GO:0042742(defense response to bacterium);GO:0042742(defense response to bacterium)	NA	NA	NA	pirin, putative, expressed	NA	157.789	98.3128	145.862	28.9804	31.5348	28.5741	4.51193	2.17374	1.79768e-16	4.34738e-15	up	yes
LOC_Os03g40270	LOC_Os03g40270	LOC_Os03g40270.1	GO:0005515(protein binding);GO:0005794(Golgi apparatus);GO:0005829(cytosol);GO:0009832(plant-type cell wall biogenesis);GO:0016866(intramolecular transferase activity);GO:0033356(UDP-L-arabinose metabolic process);GO:0052691(UDP-arabinopyranose mutase activity)	00520(Amino sugar and nucleotide sugar metabolism)	K13379	EC:2.4.1.- 5.4.99.30	alpha-1,4-glucan-protein synthase, putative, expressed	NA	241.878	173.175	225.292	51.7735	51.2847	50.428	4.172	2.06074	1.88155e-16	4.54469e-15	up	yes
LOC_Os02g36150	LOC_Os02g36150	LOC_Os02g36150.1	GO:0016020(membrane);GO:0016102(diterpenoid biosynthetic process);GO:0016709(oxidoreductase activity, acting on paired donors, with incorporation or reduction of molecular oxygen, NAD(P)H as one donor, and incorporation of one atom of oxygen);GO:0036201(ent-isokaurene C2-hydroxylase activity);GO:0044550(secondary metabolite biosynthetic process);GO:0055114(oxidation-reduction process)	00904(Diterpenoid biosynthesis)	K16083	EC:1.14.13.143	cytochrome P450, putative, expressed	NA	33.2978	33.2388	35.6617	10.0086	9.95955	8.95071	3.53397	1.82129	2.2338e-16	5.35656e-15	up	yes
LOC_Os12g36910	LOC_Os12g36910	LOC_Os12g36910.1	GO:0005516(calmodulin binding);GO:0005634(nucleus);GO:0006950(response to stress)	NA	NA	NA	calmodulin binding protein, putative, expressed	NA	14.0079	7.03888	10.9061	1.84735	1.5695	1.85187	6.06463	2.60042	2.5565e-16	6.10831e-15	up	yes
LOC_Os01g32460	LOC_Os01g32460	LOC_Os01g32460.1	NA	NA	NA	NA	expressed protein	NA	32.5197	18.0038	41.2654	3.20246	3.67643	4.9476	7.7613	2.9563	2.58624e-16	6.16459e-15	up	yes
LOC_Os08g36630	LOC_Os08g36630	LOC_Os08g36630.1	GO:0004089(carbonate dehydratase activity);GO:0006730(one-carbon metabolic process);GO:0008270(zinc ion binding);GO:0009507(chloroplast);GO:0009570(chloroplast stroma)	00910(Nitrogen metabolism)	K01674	EC:4.2.1.1	bifunctional monodehydroascorbate reductase and carbonic anhydrasenectarin-3 precursor, putative, expressed	NA	2.67396	2.49619	5.05263	0.140458	0.062488	0.046323	41.011	5.35794	2.60039e-16	6.18352e-15	up	yes
LOC_Os09g34270	LOC_Os09g34270	LOC_Os09g34270.1	GO:0009813(flavonoid biosynthetic process);GO:0043231(intracellular membrane-bounded organelle);GO:0052696(flavonoid glucuronidation);GO:0080043(quercetin 3-O-glucosyltransferase activity);GO:0080044(quercetin 7-O-glucosyltransferase activity)	01210(2-Oxocarboxylic acid metabolism);00380(Tryptophan metabolism);00966(Glucosinolate biosynthesis)	K11820	EC:2.4.1.195	UDP-glucoronosyl and UDP-glucosyl transferase domain containing protein, expressed	NA	0.853823	0.38496	0.980039	0.0001	0.0001	0.0001	7396.07	12.8525	2.62862e-16	6.2432e-15	up	yes
LOC_Os02g01332	LOC_Os02g01332	LOC_Os02g01332.1	GO:0002181(cytoplasmic translation);GO:0003723(RNA binding);GO:0003735(structural constituent of ribosome);GO:0022625(cytosolic large ribosomal subunit)	03010(Ribosome)	K02940	NA	ribosomal protein L6, putative, expressed	NA	78.6443	67.491	82.6542	22.0437	20.5811	22.8628	3.49363	1.80473	2.73075e-16	6.47035e-15	up	yes
LOC_Os04g44870	LOC_Os04g44870	LOC_Os04g44870.1	GO:0005737(cytoplasm);GO:0008150(biological_process)	01200(Carbon metabolism);01230(Biosynthesis of amino acids);00010(Glycolysis / Gluconeogenesis);00051(Fructose and mannose metabolism);00562(Inositol phosphate metabolism);00710(Carbon fixation in photosynthetic organisms)	K01803	EC:5.3.1.1	C2 domain containing protein, putative, expressed	NA	38.449	36.3678	47.4183	9.35164	9.15811	5.52077	5.08666	2.34672	3.29981e-16	7.75418e-15	up	yes
LOC_Os03g49600	LOC_Os03g49600	LOC_Os03g49600.1;LOC_Os03g49600.4;LOC_Os03g49600.3;LOC_Os03g49600.5;LOC_Os03g49600.2	GO:0004565(beta-galactosidase activity);GO:0004567(beta-mannosidase activity);GO:0008422(beta-glucosidase activity);GO:0033907(beta-D-fucosidase activity);GO:0042803(protein homodimerization activity);GO:0042973(glucan endo-1,3-beta-D-glucosidase activity);GO:0047668(amygdalin beta-glucosidase activity);GO:0047701(beta-L-arabinosidase activity);GO:0050224(prunasin beta-glucosidase activity);GO:00…	00500(Starch and sucrose metabolism);00460(Cyanoamino acid metabolism);00940(Phenylpropanoid biosynthesis);00940(Phenylpropanoid biosynthesis)	K05350	EC:3.2.1.21	Os3bglu7 - beta-glucosidase, exo-beta-glucanse, expressed	NA	32.3545	30.6205	24.569	7.27548	7.06073	4.53123	4.63995	2.21411	3.52225e-16	8.2477e-15	up	yes
LOC_Os03g01530	LOC_Os03g01530	LOC_Os03g01530.1	GO:0003924(GTPase activity);GO:0005200(structural constituent of cytoskeleton);GO:0005515(protein binding);GO:0005525(GTP binding);GO:0005737(cytoplasm);GO:0005794(Golgi apparatus);GO:0005874(microtubule);GO:0007017(microtubule-based process);GO:0009651(response to salt stress);GO:0016020(membrane);GO:0045298(tubulin complex)	04145(Phagosome)	K07375	NA	tubulin/FtsZ domain containing protein, putative, expressed	NA	21.0377	16.6528	21.8173	5.12368	3.5812	4.64933	4.4561	2.15578	3.64495e-16	8.52499e-15	up	yes
LOC_Os06g12210	LOC_Os06g12210	LOC_Os06g12210.1	GO:0005634(nucleus);GO:0005737(cytoplasm);GO:0006351(transcription, DNA-templated);GO:0006355(regulation of transcription, DNA-templated);GO:0009416(response to light stimulus);GO:0040008(regulation of growth);GO:0046983(protein dimerization activity)	NA	NA	NA	helix-loop-helix DNA-binding domain containing protein, expressed	NA	5.1653	3.73721	7.77246	0.0001	0.0001	0.0001	55583.2	15.7624	3.73404e-16	8.70271e-15	up	yes
LOC_Os07g35004	LOC_Os07g35004	LOC_Os07g35004.1	GO:0004674(protein serine/threonine kinase activity);GO:0005886(plasma membrane);GO:0006468(protein phosphorylation);GO:0006952(defense response);GO:0009506(plasmodesma)	00520(Amino sugar and nucleotide sugar metabolism)	K01183	EC:3.2.1.14	TKL_IRAK_DUF26-la.4 - DUF26 kinases have homology to DUF26 containing loci, expressed	NA	53.8938	43.881	51.6829	13.3798	13.6901	12.6481	3.76298	1.91187	4.16672e-16	9.64346e-15	up	yes
LOC_Os03g55070	LOC_Os03g55070	LOC_Os03g55070.1;LOC_Os03g55070.2	GO:0003979(UDP-glucose 6-dehydrogenase activity);GO:0005634(nucleus);GO:0005829(cytosol);GO:0005975(carbohydrate metabolic process);GO:0006024(glycosaminoglycan biosynthetic process);GO:0006065(UDP-glucuronate biosynthetic process);GO:0006065(UDP-glucuronate biosynthetic process)	00040(Pentose and glucuronate interconversions);00053(Ascorbate and aldarate metabolism);00500(Starch and sucrose metabolism);00520(Amino sugar and nucleotide sugar metabolism);00520(Amino sugar and nucleotide sugar metabolism)	K00012	EC:1.1.1.22	UDP-glucose 6-dehydrogenase, putative, expressed	NA	31.6913	20.0045	29.6952	7.01811	6.13816	6.68057	4.10303	2.03669	4.43709e-16	1.01991e-14	up	yes
LOC_Os04g39880	LOC_Os04g39880	LOC_Os04g39880.1;LOC_Os04g39880.3;LOC_Os04g39880.2	GO:0004338(glucan exo-1,3-beta-glucosidase activity);GO:0004565(beta-galactosidase activity);GO:0008422(beta-glucosidase activity);GO:0033907(beta-D-fucosidase activity);GO:0047701(beta-L-arabinosidase activity);GO:0080083(beta-gentiobiose beta-glucosidase activity);GO:1901657(glycosyl compound metabolic process);GO:1901657(glycosyl compound metabolic process)	00500(Starch and sucrose metabolism);00460(Cyanoamino acid metabolism);00940(Phenylpropanoid biosynthesis);00940(Phenylpropanoid biosynthesis)	K01188	EC:3.2.1.21	Os4bglu12 - beta-glucosidase, exo-beta-glucanase, expressed	NA	38.3758	20.9466	30.2657	7.04994	4.72508	4.37876	5.54595	2.47143	4.5812e-16	1.05051e-14	up	yes
LOC_Os10g25130	LOC_Os10g25130	LOC_Os10g25130.1	GO:0001666(response to hypoxia);GO:0004021(L-alanine:2-oxoglutarate aminotransferase activity);GO:0005524(ATP binding);GO:0005739(mitochondrion);GO:0005829(cytosol);GO:0009058(biosynthetic process);GO:0009507(chloroplast);GO:0019481(L-alanine catabolic process, by transamination);GO:0030170(pyridoxal phosphate binding);GO:0046686(response to cadmium ion)	01200(Carbon metabolism);01210(2-Oxocarboxylic acid metabolism);01230(Biosynthesis of amino acids);00710(Carbon fixation in photosynthetic organisms);00250(Alanine, aspartate and glutamate metabolism);00220(Arginine biosynthesis)	K00814	EC:2.6.1.2	aminotransferase, classes I and II, domain containing protein, expressed	NA	29.4511	31.2258	27.0511	8.38999	8.70073	7.6594	3.54455	1.8256	4.66609e-16	1.06752e-14	up	yes
LOC_Os03g03034	LOC_Os03g03034	LOC_Os03g03034.1;LOC_Os03g03034.3;LOC_Os03g03034.4;LOC_Os03g03034.2;LOC_Os03g03034.5	GO:0051213(dioxygenase activity);GO:0051213(dioxygenase activity)	00941(Flavonoid biosynthesis);00941(Flavonoid biosynthesis)	K05278;K00475	EC:1.14.11.23;EC:1.14.11.9	flavonol synthase/flavanone 3-hydroxylase, putative, expressed	NA	5.2788	2.67697	8.40251	0.419042	0.302891	0.507407	13.3066	3.73406	5.00497e-16	1.13722e-14	up	yes
LOC_Os11g42970	LOC_Os11g42970	LOC_Os11g42970.1	NA	NA	NA	NA	membrane associated DUF588 domain containing protein, putative, expressed	NA	18.3386	11.0674	17.2396	2.43192	2.5786	1.99033	6.66284	2.73614	5.82187e-16	1.31832e-14	up	yes
LOC_Os03g60370	LOC_Os03g60370	LOC_Os03g60370.1	GO:0003993(acid phosphatase activity);GO:0005576(extracellular region);GO:0005774(vacuolar membrane);GO:0005783(endoplasmic reticulum)	00010(Glycolysis / Gluconeogenesis);00562(Inositol phosphate metabolism)	K03103	EC:3.1.3.62 3.1.3.80	histidine acid phosphatase, putative, expressed	NA	7.29413	6.6498	8.05011	1.38017	1.38806	1.08213	5.71221	2.51405	5.95706e-16	1.34741e-14	up	yes
LOC_Os02g11870	LOC_Os02g11870	LOC_Os02g11870.1	NA	NA	NA	NA	expressed protein	NA	1.55503	0.836252	2.03855	0.0001	0.0001	0.0001	14766.1	13.85	6.29504e-16	1.42224e-14	up	yes
LOC_Os05g47750	LOC_Os05g47750	LOC_Os05g47750.1	GO:0004674(protein serine/threonine kinase activity);GO:0005886(plasma membrane);GO:0007166(cell surface receptor signaling pathway)	00520(Amino sugar and nucleotide sugar metabolism)	K01183	EC:3.2.1.14	Ser/Thr protein kinase, putative, expressed	NA	2.86494	2.23838	2.66838	0.139268	0.075085	0.109811	23.9746	4.58343	6.6081e-16	1.48455e-14	up	yes
LOC_Os11g10870	LOC_Os11g10870	LOC_Os11g10870.1	GO:0009699(phenylpropanoid biosynthetic process);GO:0042349(guiding stereospecific synthesis activity)	NA	NA	NA	dirigent, putative, expressed	NA	14.9453	13.523	16.1964	3.08188	2.17052	2.2733	5.93496	2.56924	6.70175e-16	1.50389e-14	up	yes
LOC_Os08g17680	LOC_Os08g17680	LOC_Os08g17680.1	GO:0000032(cell wall mannoprotein biosynthetic process);GO:0004169(dolichyl-phosphate-mannose-protein mannosyltransferase activity);GO:0007275(multicellular organism development);GO:0031502(dolichyl-phosphate-mannose-protein mannosyltransferase complex);GO:0044845(chain elongation of O-linked mannose residue);GO:1900101(regulation of endoplasmic reticulum unfolded protein response)	NA	NA	NA	stromal cell-derived factor 2-like protein precursor, putative, expressed	NA	48.5472	30.2216	49.7191	9.03348	10.9408	9.76706	4.32018	2.11109	7.97132e-16	1.77084e-14	up	yes
LOC_Os04g02120	LOC_Os04g02120	LOC_Os04g02120.1	NA	NA	NA	NA	expressed protein	NA	13.745	8.75078	13.5628	1.7179	2.40289	2.68675	5.29685	2.40514	8.71643e-16	1.9235e-14	up	yes
LOC_Os02g28074	LOC_Os02g28074	LOC_Os02g28074.1;LOC_Os02g28074.3;LOC_Os02g28074.2	GO:0000291(nuclear-transcribed mRNA catabolic process, exonucleolytic);GO:0000932(cytoplasmic mRNA processing body);GO:0001944(vasculature development);GO:0003676(nucleic acid binding);GO:0004534(5'-3' exoribonuclease activity);GO:0005515(protein binding);GO:0005634(nucleus);GO:0005829(cytosol);GO:0005844(polysome);GO:0006397(mRNA processing);GO:0006402(mRNA catabolic process);GO:0008270(zinc ion…	03008(Ribosome biogenesis in eukaryotes);03018(RNA degradation);03018(RNA degradation)	K12619	EC:3.1.13.-	XRN 5-3 exonuclease N-terminus family protein, expressed	NA	26.0804	20.0778	21.6955	5.83886	6.02126	6.9161	3.61381	1.85352	9.10468e-16	2.00032e-14	up	yes
LOC_Os05g01880	LOC_Os05g01880	LOC_Os05g01880.1	NA	NA	NA	NA	expressed protein	NA	2.38453	4.43189	3.85238	0.0001	0.0001	0.0001	35562.6	15.1181	9.83867e-16	2.15209e-14	up	yes
LOC_Os07g46520	LOC_Os07g46520	LOC_Os07g46520.1	GO:0008152(metabolic process);GO:0016787(hydrolase activity)	00920(Sulfur metabolism)	K01082	EC:3.1.3.7	rhythmically expressed gene 2 protein, putative, expressed	NA	22.0926	13.7304	21.8562	3.68567	3.9374	3.40527	5.23009	2.38684	9.88307e-16	2.15943e-14	up	yes
LOC_Os02g28900	LOC_Os02g28900	LOC_Os02g28900.1	GO:0009813(flavonoid biosynthetic process);GO:0043231(intracellular membrane-bounded organelle);GO:0052696(flavonoid glucuronidation);GO:0080043(quercetin 3-O-glucosyltransferase activity);GO:0080044(quercetin 7-O-glucosyltransferase activity)	00908(Zeatin biosynthesis)	NA	NA	cytokinin-O-glucosyltransferase 2, putative, expressed	NA	13.0834	9.81204	10.2953	2.30442	2.39058	2.23875	4.78685	2.25908	1.00425e-15	2.18707e-14	up	yes
LOC_Os04g33240	LOC_Os04g33240	LOC_Os04g33240.1	GO:0005737(cytoplasm);GO:0016491(oxidoreductase activity);GO:0055114(oxidation-reduction process)	00904(Diterpenoid biosynthesis)	K13070	EC:1.1.1.295	sex determination protein tasselseed-2, putative, expressed	NA	8.12902	6.6513	12.5264	1.06565	0.863304	0.99008	9.3547	3.22569	1.01808e-15	2.21235e-14	up	yes
LOC_Os02g39850	LOC_Os02g39850	LOC_Os02g39850.1	GO:0005515(protein binding);GO:0005737(cytoplasm);GO:0005829(cytosol);GO:0009809(lignin biosynthetic process);GO:0009963(positive regulation of flavonoid biosynthetic process);GO:0010252(auxin homeostasis);GO:0016020(membrane);GO:0016740(transferase activity);GO:0047172(shikimate O-hydroxycinnamoyltransferase activity);GO:0047205(quinate O-hydroxycinnamoyltransferase activity)	00940(Phenylpropanoid biosynthesis);00945(Stilbenoid, diarylheptanoid and gingerol biosynthesis);00941(Flavonoid biosynthesis)	K13065	EC:2.3.1.133	transferase family protein, putative, expressed	NA	27.4742	20.2036	32.5084	5.00993	5.66509	7.39532	4.43745	2.14973	1.05369e-15	2.28228e-14	up	yes
LOC_Os11g18110	LOC_Os11g18110	LOC_Os11g18110.1	GO:0005215(transporter activity);GO:0005509(calcium ion binding);GO:0005886(plasma membrane);GO:0009624(response to nematode);GO:0010119(regulation of stomatal movement);GO:0015293(symporter activity);GO:0016020(membrane);GO:0016021(integral component of membrane);GO:0042128(nitrate assimilation);GO:0080168(abscisic acid transport);GO:0090440(abscisic acid transporter activity)	NA	NA	NA	POT family protein, expressed	NA	6.14849	6.46797	6.6633	1.14073	0.8303	0.787018	6.99037	2.80537	1.05653e-15	2.28593e-14	up	yes
LOC_Os01g37040	LOC_Os01g37040	LOC_Os01g37040.1	NA	NA	NA	NA	retrotransposon protein, putative, Ty1-copia subclass, expressed	NA	45.1115	32.4584	52.5353	10.4407	10.5875	11.4931	4.0006	2.00022	1.07344e-15	2.32e-14	up	yes
LOC_Os02g57350	LOC_Os02g57350	LOC_Os02g57350.1	GO:0005737(cytoplasm);GO:0030001(metal ion transport);GO:0046914(transition metal ion binding);GO:0046916(cellular transition metal ion homeostasis)	NA	NA	NA	expressed protein	NA	0.963269	1.03607	1.24337	0.0001	0.0001	0.0001	10809	13.3999	1.07833e-15	2.32553e-14	up	yes
LOC_Os07g07040	LOC_Os07g07040	LOC_Os07g07040.1	NA	NA	NA	NA	erythrocyte binding protein 3, putative, expressed	NA	22.7232	19.0378	17.0579	4.08172	2.8513	1.90684	6.65383	2.73419	1.11422e-15	2.39774e-14	up	yes
LOC_Os04g01070	LOC_Os04g01070	LOC_Os04g01070.1	GO:0003779(actin binding);GO:0005618(cell wall);GO:0005737(cytoplasm);GO:0005886(plasma membrane);GO:0009524(phragmoplast);GO:0009960(endosperm development);GO:0016021(integral component of membrane);GO:0030041(actin filament polymerization);GO:0045010(actin nucleation);GO:0048317(seed morphogenesis)	04626(Plant-pathogen interaction)	K18875	NA	transposon protein, putative, CACTA, En/Spm sub-class, expressed	NA	0.350779	0.360664	0.294039	0.0001	0.0001	0.0001	3351.61	11.7106	1.15841e-15	2.49014e-14	up	yes
LOC_Os06g48160	LOC_Os06g48160	LOC_Os06g48160.1	GO:0004553(hydrolase activity, hydrolyzing O-glycosyl compounds);GO:0005618(cell wall);GO:0005794(Golgi apparatus);GO:0009408(response to heat);GO:0009409(response to cold);GO:0009507(chloroplast);GO:0009612(response to mechanical stimulus);GO:0009664(plant-type cell wall organization);GO:0009733(response to auxin);GO:0009741(response to brassinosteroid);GO:0010411(xyloglucan metabolic process);G…	04075(Plant hormone signal transduction)	K14504	EC:2.4.1.207	glycosyl hydrolases family 16, putative, expressed	NA	3.48558	2.13776	4.98651	0.0001	0.094526	0.0001	112.006	6.80743	1.18972e-15	2.5547e-14	up	yes
LOC_Os10g25400	LOC_Os10g25400	LOC_Os10g25400.1	GO:0005576(extracellular region);GO:0005618(cell wall);GO:0016042(lipid catabolic process);GO:0016788(hydrolase activity, acting on ester bonds);GO:0052689(carboxylic ester hydrolase activity)	00511(Other glycan degradation)	K01206	EC:3.2.1.51	GDSL-like lipase/acylhydrolase, putative, expressed	NA	1.23995	0.535683	1.94957	0.0001	0.0001	0.0001	12417.4	13.6001	1.29618e-15	2.77433e-14	up	yes
LOC_Os01g36350	LOC_Os01g36350	LOC_Os01g36350.1;LOC_Os01g36350.3;LOC_Os01g36350.2	GO:0016020(membrane);GO:0016709(oxidoreductase activity, acting on paired donors, with incorporation or reduction of molecular oxygen, NAD(P)H as one donor, and incorporation of one atom of oxygen);GO:0044550(secondary metabolite biosynthetic process);GO:0044550(secondary metabolite biosynthetic process)	00402(Benzoxazinoid biosynthesis);00402(Benzoxazinoid biosynthesis)	K13224	EC:1.14.13.138	cytochrome P450, putative, expressed	NA	8.91871	7.88736	7.7966	1.83338	1.93242	1.96934	4.28981	2.10091	1.3428e-15	2.86795e-14	up	yes
LOC_Os06g09980	LOC_Os06g09980	LOC_Os06g09980.1	NA	NA	NA	NA	expressed protein	NA	6.78901	2.88561	4.6044	0.14892	0.097389	0.0001	57.9485	5.8567	1.40457e-15	2.99666e-14	up	yes
LOC_Os04g09540	LOC_Os04g09540	LOC_Os04g09540.1	GO:0002084(protein depalmitoylation);GO:0005737(cytoplasm);GO:0008474(palmitoyl-(protein) hydrolase activity);GO:0052689(carboxylic ester hydrolase activity)	00564(Glycerophospholipid metabolism)	K06130	EC:3.1.1.5	acyl-protein thioesterase, putative, expressed	NA	15.7893	13.2778	13.4809	2.83412	2.6767	2.25226	5.48082	2.45439	1.41e-15	3.00504e-14	up	yes
LOC_Os01g65550	LOC_Os01g65550	LOC_Os01g65550.2;LOC_Os01g65550.1	GO:0000166(nucleotide binding);GO:0003676(nucleic acid binding);GO:0003723(RNA binding);GO:0005576(extracellular region);GO:0008150(biological_process);GO:0008150(biological_process)	03040(Spliceosome);03040(Spliceosome)	K12741	NA	RNA recognition motif containing protein, putative, expressed	NA	8.3039	4.11961	5.30876	0.817365	0.692843	0.529567	8.69325	3.1199	1.53814e-15	3.25061e-14	up	yes
LOC_Os10g33862	LOC_Os10g33862	LOC_Os10g33862.1	NA	NA	NA	NA	expressed protein	NA	56.1462	38.8113	54.87	10.8115	9.50606	10.2027	4.90911	2.29546	1.55711e-15	3.28692e-14	up	yes
LOC_Os05g18730	LOC_Os05g18730	LOC_Os05g18730.1	GO:0005783(endoplasmic reticulum);GO:0005789(endoplasmic reticulum membrane);GO:0005886(plasma membrane);GO:0007338(single fertilization);GO:0016021(integral component of membrane);GO:0048235(pollen sperm cell differentiation)	NA	NA	NA	generative cell specific-1, putative, expressed	NA	2.20235	4.24026	2.93632	0.071556	0.254373	0.200763	17.8072	4.15439	1.65429e-15	3.48837e-14	up	yes
LOC_Os03g62620	LOC_Os03g62620	LOC_Os03g62620.2;LOC_Os03g62620.3;LOC_Os03g62620.4	GO:0003674(molecular_function);GO:0005634(nucleus);GO:0005794(Golgi apparatus);GO:0005829(cytosol);GO:0005886(plasma membrane);GO:0009269(response to desiccation);GO:0009506(plasmodesma);GO:0009735(response to cytokinin);GO:0009793(embryo development ending in seed dormancy);GO:0016020(membrane);GO:0046686(response to cadmium ion);GO:0046686(response to cadmium ion)	NA	NA	NA	late embryogenesis abundant protein, putative, expressed	NA	35.5287	28.041	37.785	9.88342	7.98892	6.74369	4.11743	2.04174	1.681e-15	3.53346e-14	up	yes
LOC_Os03g02460	LOC_Os03g02460	LOC_Os03g02460.1;LOC_Os03g02460.2	GO:0016491(oxidoreductase activity);GO:0055114(oxidation-reduction process);GO:0055114(oxidation-reduction process)	NA	NA	NA	retinol dehydrogenase, putative, expressed	NA	5.91492	6.84233	8.29805	0.0337816	0.24259	0.466508	28.3428	4.82491	1.68375e-15	3.53552e-14	up	yes
LOC_Os07g31830	LOC_Os07g31830	LOC_Os07g31830.1	GO:0005515(protein binding);GO:0005543(phospholipid binding);GO:0005634(nucleus);GO:0005829(cytosol);GO:0005886(plasma membrane);GO:0006952(defense response);GO:0009651(response to salt stress);GO:0009738(abscisic acid-activated signaling pathway);GO:0009789(positive regulation of abscisic acid-activated signaling pathway);GO:0046872(metal ion binding);GO:1901002(positive regulation of response t…	04144(Endocytosis)	K12486	NA	GTPase activating protein, putative, expressed	NA	14.2965	13.7704	12.7091	2.46795	2.51394	2.01003	5.83186	2.54396	1.71241e-15	3.58814e-14	up	yes
LOC_Os11g44680	LOC_Os11g44680	LOC_Os11g44680.1	GO:0002229(defense response to oomycetes);GO:0002237(response to molecule of bacterial origin);GO:0003700(transcription factor activity, sequence-specific DNA binding);GO:0005516(calmodulin binding);GO:0005634(nucleus);GO:0006355(regulation of transcription, DNA-templated);GO:0009617(response to bacterium);GO:0009620(response to fungus);GO:0009697(salicylic acid biosynthetic process);GO:0009789(p…	NA	NA	NA	calmodulin binding protein, putative, expressed	NA	11.5242	6.12725	10.5832	1.62479	0.798131	1.09966	8.01533	3.00276	1.71938e-15	3.59895e-14	up	yes
LOC_Os03g60400	LOC_Os03g60400	LOC_Os03g60400.1	GO:0003735(structural constituent of ribosome);GO:0006412(translation);GO:0022627(cytosolic small ribosomal subunit)	03010(Ribosome)	K02973	NA	40S ribosomal protein S23, putative, expressed	NA	127.529	127.427	132.834	41.1991	33.449	32.2316	3.6283	1.85929	1.76798e-15	3.69292e-14	up	yes
LOC_Os09g36730	LOC_Os09g36730	LOC_Os09g36730.1	GO:0003677(DNA binding);GO:0003700(transcription factor activity, sequence-specific DNA binding);GO:0005515(protein binding);GO:0005634(nucleus);GO:0006351(transcription, DNA-templated);GO:0009751(response to salicylic acid);GO:0009753(response to jasmonic acid);GO:0010224(response to UV-B);GO:0045892(negative regulation of transcription, DNA-templated);GO:1903086(negative regulation of sinapate …	00190(Oxidative phosphorylation);00860(Porphyrin and chlorophyll metabolism)	K02259	NA	MYB family transcription factor, putative, expressed	NA	26.0972	41.8411	31.1251	7.30793	6.73895	8.13464	4.46603	2.15899	1.96234e-15	4.09032e-14	up	yes
LOC_Os08g03350	LOC_Os08g03350	LOC_Os08g03350.1	GO:0003333(amino acid transmembrane transport);GO:0005886(plasma membrane);GO:0015171(amino acid transmembrane transporter activity)	04144(Endocytosis)	K19476	NA	amino acid transporter, putative, expressed	NA	83.0524	54.5394	68.2666	17.3789	17.3953	14.7292	4.15847	2.05605	2.0823e-15	4.31779e-14	up	yes
LOC_Os05g29030	LOC_Os05g29030	LOC_Os05g29030.2;LOC_Os05g29030.1	GO:0004722(protein serine/threonine phosphatase activity);GO:0005737(cytoplasm);GO:0006470(protein dephosphorylation);GO:0046872(metal ion binding);GO:0005575(cellular_component);GO:0009414(response to water deprivation);GO:0009414(response to water deprivation)	04075(Plant hormone signal transduction);04931(Insulin resistance);04931(Insulin resistance)	K14497	EC:3.1.3.16	protein phosphatase 2C, putative, expressed	NA	13.9671	10.4146	13.4186	2.9089	3.45063	3.03446	4.02388	2.00859	2.57443e-15	5.27243e-14	up	yes
LOC_Os03g49380	LOC_Os03g49380	LOC_Os03g49380.1;LOC_Os03g49380.3;LOC_Os03g49380.2	GO:0002215(defense response to nematode);GO:0050832(defense response to fungus);GO:0050832(defense response to fungus)	00591(Linoleic acid metabolism);00591(Linoleic acid metabolism)	K15718	EC:1.13.11.58	lipoxygenase, putative, expressed	NA	9.11394	5.6564	7.33498	1.59212	1.12594	1.58013	5.14294	2.36259	2.68937e-15	5.50216e-14	up	yes
LOC_Os07g15460	LOC_Os07g15460	LOC_Os07g15460.1;LOC_Os07g15460.2	GO:0005381(iron ion transmembrane transporter activity);GO:0034755(iron ion transmembrane transport);GO:0034755(iron ion transmembrane transport)	04075(Plant hormone signal transduction);04075(Plant hormone signal transduction)	K14513	NA	metal transporter Nramp6, putative, expressed	NA	80.7314	163.891	93.753	4.71398	10.9786	2.17964	18.9331	4.24284	2.72656e-15	5.57253e-14	up	yes
LOC_Os07g41360	LOC_Os07g41360	LOC_Os07g41360.1	GO:0005515(protein binding);GO:0005794(Golgi apparatus);GO:0005829(cytosol);GO:0009832(plant-type cell wall biogenesis);GO:0016866(intramolecular transferase activity);GO:0033356(UDP-L-arabinose metabolic process);GO:0052691(UDP-arabinopyranose mutase activity)	00520(Amino sugar and nucleotide sugar metabolism)	K13379	EC:2.4.1.- 5.4.99.30	alpha-1,4-glucan-protein synthase, putative, expressed	NA	24.4434	19.9463	20.7817	5.26764	4.6907	6.25118	4.02057	2.0074	2.76208e-15	5.63935e-14	up	yes
LOC_Os12g02330	LOC_Os12g02330	LOC_Os12g02330.2	GO:0009611(response to wounding);GO:0009723(response to ethylene);GO:0009751(response to salicylic acid);GO:0042542(response to hydrogen peroxide)	NA	NA	NA	LTPL13 - Protease inhibitor/seed storage/LTP family protein precursor, expressed	NA	1370.75	1242.42	1625.51	362.703	341.85	360.678	3.97912	1.99245	3.11319e-15	6.31095e-14	up	yes
LOC_Os10g40720	LOC_Os10g40720	LOC_Os10g40720.1	GO:0005576(extracellular region);GO:0005618(cell wall);GO:0009826(unidimensional cell growth);GO:0009828(plant-type cell wall loosening);GO:0009831(plant-type cell wall modification involved in multidimensional cell growth);GO:0016020(membrane);GO:0019953(sexual reproduction)	NA	NA	NA	expansin precursor, putative, expressed	NA	198.962	182.132	171.23	52.6492	34.9625	40.1504	4.32307	2.11206	3.25154e-15	6.55803e-14	up	yes
LOC_Os07g18230	LOC_Os07g18230	LOC_Os07g18230.1	GO:0004674(protein serine/threonine kinase activity);GO:0005524(ATP binding);GO:0005886(plasma membrane);GO:0006468(protein phosphorylation);GO:0009751(response to salicylic acid);GO:0016021(integral component of membrane);GO:0016301(kinase activity);GO:0030246(carbohydrate binding)	00500(Starch and sucrose metabolism)	K01176	EC:3.2.1.1	lectin-like receptor kinase, putative, expressed	NA	5.41416	4.49163	6.07854	0.937577	0.858674	0.826314	6.09493	2.60761	3.42604e-15	6.88908e-14	up	yes
LOC_Os07g44830	LOC_Os07g44830	LOC_Os07g44830.1	GO:0003779(actin binding);GO:0005634(nucleus);GO:0005737(cytoplasm);GO:0005856(cytoskeleton);GO:0007015(actin filament organization);GO:0010119(regulation of stomatal movement)	NA	NA	NA	proline-rich family protein, putative, expressed	NA	0.77363	0.915123	0.36281	0.0001	0.0001	0.0001	6838.54	12.7395	3.4418e-15	6.91378e-14	up	yes
LOC_Os03g19220	LOC_Os03g19220	LOC_Os03g19220.2;LOC_Os03g19220.1	GO:0003674(molecular_function);GO:0005634(nucleus);GO:0008150(biological_process);GO:0008150(biological_process)	NA	NA	NA	expressed protein	NA	104.618	84.7682	112.015	28.3277	24.08	17.6175	4.30418	2.10574	3.45296e-15	6.92921e-14	up	yes
LOC_Os02g36414	LOC_Os02g36414	LOC_Os02g36414.1	GO:0005351(sugar:proton symporter activity);GO:0005355(glucose transmembrane transporter activity);GO:0005887(integral component of plasma membrane);GO:0035428(hexose transmembrane transport);GO:0046323(glucose import)	NA	NA	NA	transporter family protein, putative, expressed	NA	8.42481	6.63403	7.85096	1.24937	1.68937	1.56847	5.08293	2.34566	3.45661e-15	6.92956e-14	up	yes
LOC_Os12g43640	LOC_Os12g43640	LOC_Os12g43640.1	GO:0004674(protein serine/threonine kinase activity);GO:0005515(protein binding);GO:0005524(ATP binding);GO:0005886(plasma membrane);GO:0006468(protein phosphorylation);GO:0007169(transmembrane receptor protein tyrosine kinase signaling pathway);GO:0009934(regulation of meristem structural organization);GO:0010075(regulation of meristem growth);GO:0010480(microsporocyte differentiation);GO:001602…	04626(Plant-pathogen interaction)	K13420	EC:2.7.11.1	receptor-like protein kinase HAIKU2 precursor, putative, expressed	NA	18.8336	13.4795	18.9157	4.4537	5.01246	4.231	3.74011	1.90308	3.5687e-15	7.13991e-14	up	yes
LOC_Os08g29020	LOC_Os08g29020	LOC_Os08g29020.1	GO:0004674(protein serine/threonine kinase activity);GO:0005886(plasma membrane);GO:0007166(cell surface receptor signaling pathway)	NA	NA	NA	wall-associated kinase-like 2, putative, expressed	NA	8.88761	10.115	10.7571	2.90865	2.54977	2.94753	3.54032	1.82388	3.59501e-15	7.18333e-14	up	yes
LOC_Os04g41970	LOC_Os04g41970	LOC_Os04g41970.1	GO:0004553(hydrolase activity, hydrolyzing O-glycosyl compounds);GO:0005768(endosome);GO:0005769(early endosome);GO:0005794(Golgi apparatus);GO:0005802(trans-Golgi network);GO:0005886(plasma membrane);GO:0008810(cellulase activity);GO:0009504(cell plate);GO:0009735(response to cytokinin);GO:0009826(unidimensional cell growth);GO:0016021(integral component of membrane);GO:0030244(cellulose biosynt…	00500(Starch and sucrose metabolism)	K01179	EC:3.2.1.4	endoglucanase, putative, expressed	NA	8.37362	4.03374	7.56664	0.915439	0.869896	1.01305	7.13768	2.83546	3.60122e-15	7.18333e-14	up	yes
LOC_Os07g07410	LOC_Os07g07410	LOC_Os07g07410.1;LOC_Os07g07410.2	GO:0051213(dioxygenase activity);GO:0051213(dioxygenase activity)	00941(Flavonoid biosynthesis);00941(Flavonoid biosynthesis)	K05278	EC:1.14.11.23	oxidoreductase, 2OG-Fe oxygenase family protein, putative, expressed	NA	33.0103	31.9263	35.0405	5.49074	9.7493	8.31465	4.24447	2.08558	3.79922e-15	7.55559e-14	up	yes
LOC_Os01g52330	LOC_Os01g52330	LOC_Os01g52330.1	NA	NA	NA	NA	NB-ARC domain containing protein, expressed	NA	1.53459	1.00669	1.38707	0.0001	0.0001	0.03905	100.085	6.64509	3.8543e-15	7.63305e-14	up	yes
LOC_Os09g24620	LOC_Os09g24620	LOC_Os09g24620.1	NA	NA	NA	NA	expressed protein	NA	267.308	228.131	250.479	72.0042	57.0053	53.8103	4.08007	2.02859	3.85452e-15	7.63305e-14	up	yes
LOC_Os05g30500	LOC_Os05g30500	LOC_Os05g30500.1	NA	NA	NA	NA	expressed protein	NA	20.0233	5.04251	32.629	0.58374	0.782909	0.277074	35.1001	5.1334	4.05163e-15	7.99374e-14	up	yes
LOC_Os02g34580	LOC_Os02g34580	LOC_Os02g34580.1	GO:0005887(integral component of plasma membrane);GO:0008519(ammonium transmembrane transporter activity);GO:0015695(organic cation transport);GO:0019740(nitrogen utilization);GO:0072488(ammonium transmembrane transport)	NA	NA	NA	ammonium transporter protein, putative, expressed	NA	38.1871	29.1306	34.7446	10.2369	8.22661	6.85473	4.03118	2.0112	4.14841e-15	8.16852e-14	up	yes
LOC_Os06g48350	LOC_Os06g48350	LOC_Os06g48350.1	GO:0003743(translation initiation factor activity);GO:0005525(GTP binding);GO:0005634(nucleus);GO:0005737(cytoplasm);GO:0006413(translational initiation);GO:0006446(regulation of translational initiation)	03013(RNA transport)	K03262	NA	CPuORF14 - conserved peptide uORF-containing transcript, expressed	NA	27.0413	23.2257	23.5558	7.23345	7.3969	7.53535	3.3305	1.73574	4.21752e-15	8.29639e-14	up	yes
LOC_Os02g06130	LOC_Os02g06130	LOC_Os02g06130.1	GO:0001653(peptide receptor activity);GO:0004674(protein serine/threonine kinase activity);GO:0004888(transmembrane signaling receptor activity);GO:0005515(protein binding);GO:0005524(ATP binding);GO:0005886(plasma membrane);GO:0006468(protein phosphorylation);GO:0007169(transmembrane receptor protein tyrosine kinase signaling pathway);GO:0009611(response to wounding);GO:0009826(unidimensional ce…	04626(Plant-pathogen interaction)	K13420	EC:2.7.11.1	phytosulfokine receptor precursor, putative, expressed	NA	1.11794	0.585089	0.408399	0.0001	0.0001	0.0001	7038.1	12.781	4.2669e-15	8.38525e-14	up	yes
LOC_Os01g51570	LOC_Os01g51570	LOC_Os01g51570.1	GO:0004553(hydrolase activity, hydrolyzing O-glycosyl compounds);GO:0030247(polysaccharide binding);GO:0046658(anchored component of plasma membrane)	00500(Starch and sucrose metabolism)	K19891	EC:3.2.1.39	glycosyl hydrolases family 17, putative, expressed	NA	34.8459	24.5936	36.6663	5.26237	1.78307	1.7166	10.9684	3.45529	4.58954e-15	8.9927e-14	up	yes
LOC_Os03g12990	LOC_Os03g12990	LOC_Os03g12990.1	GO:0005576(extracellular region);GO:0008083(growth factor activity);GO:0008283(cell proliferation);GO:0009887(organ morphogenesis);GO:0030154(cell differentiation);GO:0031012(extracellular matrix)	NA	NA	NA	phytosulfokines precursor, putative, expressed	NA	152.859	103.518	123.52	34.4393	26.4807	22.1162	4.57507	2.19379	4.68969e-15	9.17991e-14	up	yes
LOC_Os12g18374	LOC_Os12g18374	LOC_Os12g18374.2;LOC_Os12g18374.1	GO:0005515(protein binding);GO:0042802(identical protein binding);GO:0042802(identical protein binding)	04626(Plant-pathogen interaction);04626(Plant-pathogen interaction)	K13457	NA	NB-ARC domain containing protein, expressed	NA	6.6326	4.82036	4.9968	0.927709	1.3236	0.938406	5.15712	2.36657	4.71679e-15	9.22389e-14	up	yes
LOC_Os03g02380	LOC_Os03g02380	LOC_Os03g02380.1;LOC_Os03g02380.2	GO:0005768(endosome);GO:0005774(vacuolar membrane);GO:0005794(Golgi apparatus);GO:0005802(trans-Golgi network);GO:0009507(chloroplast);GO:0015098(molybdate ion transmembrane transporter activity);GO:0015689(molybdate ion transport);GO:0016021(integral component of membrane);GO:0016021(integral component of membrane)	NA	NA	NA	major facilitator superfamily domain-containing protein 5, putative, expressed	NA	23.8053	21.0802	22.3537	6.33645	7.05797	6.94761	3.30543	1.72484	5.235e-15	1.01973e-13	up	yes
LOC_Os02g43360	LOC_Os02g43360	LOC_Os02g43360.1	GO:0005515(protein binding);GO:0005773(vacuole);GO:0005774(vacuolar membrane);GO:0005783(endoplasmic reticulum);GO:0005789(endoplasmic reticulum membrane);GO:0005829(cytosol);GO:0005886(plasma membrane);GO:0009535(chloroplast thylakoid membrane);GO:0016021(integral component of membrane);GO:0020037(heme binding);GO:0046872(metal ion binding);GO:0055114(oxidation-reduction process)	00910(Nitrogen metabolism)	K10534	EC:1.7.1.1 1.7.1.2 1.7.1.3	cytochrome b5-like Heme/Steroid binding domain containing protein, expressed	NA	55.4383	46.8608	64.4078	15.4716	13.2882	16.456	3.68691	1.88241	5.25678e-15	1.02297e-13	up	yes
LOC_Os04g09900	LOC_Os04g09900	LOC_Os04g09900.1;LOC_Os04g09900.2;LOC_Os04g09900.3	GO:0009685(gibberellin metabolic process);GO:0009685(gibberellin metabolic process)	00904(Diterpenoid biosynthesis);00904(Diterpenoid biosynthesis)	K14043;K04120	EC:5.5.1.14;EC:5.5.1.13	ent-kaurene synthase, chloroplast precursor, putative, expressed	NA	1.94571	1.34381	3.55741	0.164027	0.0643133	0.0543106	24.224	4.59837	5.34168e-15	1.03645e-13	up	yes
LOC_Os03g26200	LOC_Os03g26200	LOC_Os03g26200.1	GO:0005768(endosome);GO:0005774(vacuolar membrane);GO:0005802(trans-Golgi network);GO:0008757(S-adenosylmethionine-dependent methyltransferase activity);GO:0032259(methylation)	NA	NA	NA	methyltransferase, putative, expressed	NA	17.1797	12.9037	15.4467	3.94817	4.60575	3.79937	3.68567	1.88193	5.63029e-15	1.09139e-13	up	yes
LOC_Os10g36360	LOC_Os10g36360	LOC_Os10g36360.1	NA	NA	NA	NA	expressed protein	NA	1.39671	1.62192	3.56525	0.0001	0.0001	0.0001	21946.3	14.4217	5.68607e-15	1.10113e-13	up	yes
LOC_Os05g50100	LOC_Os05g50100	LOC_Os05g50100.1	NA	NA	NA	NA	expressed protein	NA	14.8772	7.38532	18.2016	1.1387	1.39726	1.68737	9.58112	3.26019	5.70114e-15	1.10171e-13	up	yes
LOC_Os03g36080	LOC_Os03g36080	LOC_Os03g36080.1	NA	NA	NA	NA	expressed protein	NA	81.3954	103.594	95.1079	24.0155	22.2536	27.9235	3.77527	1.91658	5.7092e-15	1.10171e-13	up	yes
LOC_Os11g40850	LOC_Os11g40850	LOC_Os11g40850.1	NA	NA	NA	NA	expressed protein	NA	23.8686	19.7787	16.9278	0.768378	0.0001	0.553079	45.8362	5.51842	5.96435e-15	1.14944e-13	up	yes
LOC_Os04g35210	LOC_Os04g35210	LOC_Os04g35210.1	NA	NA	NA	NA	Leucine Rich Repeat family protein, expressed	NA	2.60237	2.32346	2.09389	0.187474	0.318879	0.347162	8.22448	3.03992	6.09386e-15	1.17326e-13	up	yes
LOC_Os03g17800	LOC_Os03g17800	LOC_Os03g17800.1	GO:0005737(cytoplasm);GO:0006810(transport);GO:0007165(signal transduction);GO:0008526(phosphatidylinositol transporter activity)	NA	NA	NA	phosphatidylinositol transfer protein alpha isoform, putative, expressed	NA	33.4559	21.7843	35.743	7.62648	6.89099	7.06957	4.21471	2.07543	6.16708e-15	1.18621e-13	up	yes
LOC_Os01g32780	LOC_Os01g32780	LOC_Os01g32780.1	GO:0005737(cytoplasm);GO:0006950(response to stress);GO:0016787(hydrolase activity)	NA	NA	NA	universal stress protein domain containing protein, putative, expressed	NA	29.7218	34.7159	37.5504	7.10659	9.98331	7.58028	4.13406	2.04756	6.25756e-15	1.20207e-13	up	yes
LOC_Os02g34970	LOC_Os02g34970	LOC_Os02g34970.1	GO:0003677(DNA binding);GO:0003700(transcription factor activity, sequence-specific DNA binding);GO:0005634(nucleus);GO:0006351(transcription, DNA-templated);GO:0006355(regulation of transcription, DNA-templated);GO:0007275(multicellular organism development);GO:0010089(xylem development);GO:0043067(regulation of programmed cell death);GO:0048367(shoot system development)	00561(Glycerolipid metabolism)	K01054	EC:3.1.1.23	no apical meristem protein, putative, expressed	NA	0.96312	1.01791	0.839971	0.0001	0.0001	0.0001	9403.33	13.199	6.26159e-15	1.20207e-13	up	yes
LOC_Os10g40960	LOC_Os10g40960	LOC_Os10g40960.1	GO:0051213(dioxygenase activity)	00270(Cysteine and methionine metabolism)	K05933	EC:1.14.17.4	oxidoreductase, 2OG-Fe oxygenase family protein, putative, expressed	NA	12.5365	21.0351	14.0918	2.91343	2.20715	2.7672	6.04269	2.59519	6.58651e-15	1.26201e-13	up	yes
LOC_Os03g57200	LOC_Os03g57200	LOC_Os03g57200.1	GO:0004364(glutathione transferase activity);GO:0005737(cytoplasm);GO:0006749(glutathione metabolic process);GO:0009407(toxin catabolic process)	00480(Glutathione metabolism)	K00799	EC:2.5.1.18	glutathione S-transferase, putative, expressed	NA	4.16668	4.11886	8.14195	0.321227	0.452715	0.264855	15.814	3.98313	6.88827e-15	1.3173e-13	up	yes
LOC_Os07g17330	LOC_Os07g17330	LOC_Os07g17330.1	GO:0003674(molecular_function);GO:0005739(mitochondrion);GO:0005777(peroxisome);GO:0010150(leaf senescence);GO:0016021(integral component of membrane)	NA	NA	NA	B12D protein, putative, expressed	NA	44.0284	19.8157	42.9991	5.71103	3.34825	3.76308	8.33257	3.05876	7.26805e-15	1.38329e-13	up	yes
LOC_Os12g33610	LOC_Os12g33610	LOC_Os12g33610.1	GO:0005515(protein binding);GO:0005737(cytoplasm);GO:0006559(L-phenylalanine catabolic process);GO:0006952(defense response);GO:0006979(response to oxidative stress);GO:0009555(pollen development);GO:0009611(response to wounding);GO:0009699(phenylpropanoid biosynthetic process);GO:0009800(cinnamic acid biosynthetic process);GO:0009819(drought recovery);GO:0010224(response to UV-B);GO:0045548(phen…	00360(Phenylalanine metabolism);00940(Phenylpropanoid biosynthesis)	K10775	EC:4.3.1.24	phenylalanine ammonia-lyase, putative, expressed	NA	154.721	110.453	135.671	28.8548	35.3909	35.9714	3.99976	1.99991	7.28516e-15	1.38522e-13	up	yes
LOC_Os01g11240	LOC_Os01g11240	LOC_Os01g11240.1	GO:0005634(nucleus);GO:0008150(biological_process)	NA	NA	NA	DUF538 domain containing protein, putative, expressed	NA	250.863	260.368	244.197	73.8108	57.7342	53.9398	4.07272	2.02599	7.41442e-15	1.40846e-13	up	yes
LOC_Os11g11890	LOC_Os11g11890	LOC_Os11g11890.1	GO:0004674(protein serine/threonine kinase activity);GO:0005886(plasma membrane);GO:0006468(protein phosphorylation);GO:0006952(defense response);GO:0009506(plasmodesma)	04626(Plant-pathogen interaction)	K13436	EC:2.7.11.1	protein kinase domain containing protein, expressed	NA	10.1047	8.06313	8.80271	1.09127	0.218481	0.5164	14.7691	3.88451	7.58368e-15	1.43787e-13	up	yes
LOC_Os02g42310	LOC_Os02g42310	LOC_Os02g42310.3;LOC_Os02g42310.1;LOC_Os02g42310.2;LOC_Os02g42310.4	GO:0004185(serine-type carboxypeptidase activity);GO:0005773(vacuole);GO:0051603(proteolysis involved in cellular protein catabolic process);GO:0051603(proteolysis involved in cellular protein catabolic process)	00460(Cyanoamino acid metabolism);00460(Cyanoamino acid metabolism)	K08249	EC:4.1.2.11	OsSCP8 - Putative Serine Carboxypeptidase homologue, expressed	NA	68.0406	49.3035	59.2649	16.1922	15.6691	15.2445	3.7492	1.90658	7.6473e-15	1.44718e-13	up	yes
LOC_Os01g14630	LOC_Os01g14630	LOC_Os01g14630.1	GO:0004161(dimethylallyltranstransferase activity);GO:0004311(farnesyltranstransferase activity);GO:0004337(geranyltranstransferase activity);GO:0005515(protein binding);GO:0008299(isoprenoid biosynthetic process);GO:0009507(chloroplast);GO:0009513(etioplast);GO:0016117(carotenoid biosynthetic process);GO:0033384(geranyl diphosphate biosynthetic process);GO:0033386(geranylgeranyl diphosphate bios…	00900(Terpenoid backbone biosynthesis)	K13789	EC:2.5.1.1 2.5.1.10 2.5.1.29	polyprenyl synthetase, putative, expressed	NA	11.1444	3.41357	24.1835	0.351957	0.038082	0.127039	74.9239	6.22735	8.18687e-15	1.54782e-13	up	yes
LOC_Os10g28870	LOC_Os10g28870	LOC_Os10g28870.1	GO:0005634(nucleus);GO:0005737(cytoplasm);GO:0016567(protein ubiquitination);GO:0019005(SCF ubiquitin ligase complex);GO:0030162(regulation of proteolysis);GO:0031397(negative regulation of protein ubiquitination);GO:0031463(Cul3-RING ubiquitin ligase complex);GO:0031625(ubiquitin protein ligase binding);GO:0042787(protein ubiquitination involved in ubiquitin-dependent protein catabolic process);…	NA	NA	NA	MBTB40 - Bric-a-Brac, Tramtrack, Broad Complex BTB domain with Meprin and TRAF Homology MATH domain, expressed	NA	2.84882	2.33982	2.92904	0.051226	0.168741	0.050684	29.9931	4.90656	8.63308e-15	1.63063e-13	up	yes
LOC_Os01g02570	LOC_Os01g02570	LOC_Os01g02570.1	GO:0005886(plasma membrane)	00520(Amino sugar and nucleotide sugar metabolism)	K01183	EC:3.2.1.14	protein kinase domain containing protein, expressed	NA	7.29749	5.55333	7.73978	1.14835	0.744414	1.2612	6.52846	2.70674	9.40377e-15	1.76782e-13	up	yes
LOC_Os01g72370	LOC_Os01g72370	LOC_Os01g72370.1;LOC_Os01g72370.2;LOC_Os01g72370.3	GO:0000977(RNA polymerase II regulatory region sequence-specific DNA binding);GO:0003700(transcription factor activity, sequence-specific DNA binding);GO:0005634(nucleus);GO:0006357(regulation of transcription from RNA polymerase II promoter);GO:0010106(cellular response to iron ion starvation);GO:0055072(iron ion homeostasis);GO:0090575(RNA polymerase II transcription factor complex);GO:0090575(…	NA	NA	NA	helix-loop-helix DNA-binding domain containing protein, expressed	NA	30.3586	76.9752	30.2352	1.73588	2.05328	0.292771	33.702	5.07476	9.49478e-15	1.78325e-13	up	yes
LOC_Os08g23290	LOC_Os08g23290	LOC_Os08g23290.1	GO:0004674(protein serine/threonine kinase activity);GO:0005524(ATP binding);GO:0005739(mitochondrion);GO:0005886(plasma membrane);GO:0006468(protein phosphorylation);GO:0007169(transmembrane receptor protein tyrosine kinase signaling pathway);GO:0016021(integral component of membrane);GO:0031966(mitochondrial membrane)	04626(Plant-pathogen interaction)	K13420	EC:2.7.11.1	serine/threonine-protein kinase BRI1-like 2 precursor, putative, expressed	NA	1.84453	2.55793	1.50043	0.127089	0.070022	0.100373	19.8427	4.31054	9.74175e-15	1.82276e-13	up	yes
LOC_Os05g46830	LOC_Os05g46830	LOC_Os05g46830.1	NA	NA	NA	NA	proline-rich protein, putative, expressed	NA	38.0517	24.0155	50.0952	7.41709	8.28541	6.49723	5.05242	2.33697	9.93868e-15	1.85612e-13	up	yes
LOC_Os08g33710	LOC_Os08g33710	LOC_Os08g33710.1	GO:0003723(RNA binding);GO:0004521(endoribonuclease activity);GO:0005576(extracellular region);GO:0007568(aging);GO:0033897(ribonuclease T2 activity)	NA	NA	NA	ribonuclease T2 family domain containing protein, expressed	NA	69.1802	41.1997	59.2298	14.9642	12.4849	13.9846	4.09352	2.03334	9.99827e-15	1.8655e-13	up	yes
LOC_Os12g12010	LOC_Os12g12010	LOC_Os12g12010.1	GO:0005886(plasma membrane);GO:0006952(defense response);GO:0007165(signal transduction);GO:0016301(kinase activity)	04626(Plant-pathogen interaction)	K13420	EC:2.7.11.1	verticillium wilt disease resistance protein precursor, putative, expressed	NA	4.35425	1.95068	2.9764	0.31462	0.357271	0.24944	10.0738	3.33254	1.06608e-14	1.97801e-13	up	yes
LOC_Os03g08320	LOC_Os03g08320	LOC_Os03g08320.1	GO:0003714(transcription corepressor activity);GO:0005634(nucleus);GO:0009611(response to wounding);GO:0031347(regulation of defense response);GO:1903507(negative regulation of nucleic acid-templated transcription);GO:2000022(regulation of jasmonic acid mediated signaling pathway)	04075(Plant hormone signal transduction)	K13464	NA	ZIM domain containing protein, putative, expressed	NA	30.5875	11.5819	68.8937	2.33024	1.01552	1.96559	20.9105	4.38616	1.0784e-14	1.99901e-13	up	yes
LOC_Os07g04930	LOC_Os07g04930	LOC_Os07g04930.1	GO:0007275(multicellular organism development)	NA	NA	NA	retrotransposon protein, putative, unclassified, expressed	NA	7.69335	29.948	8.18247	0.85378	0.667307	0.476829	22.9358	4.51953	1.1414e-14	2.10794e-13	up	yes
LOC_Os01g03680	LOC_Os01g03680	LOC_Os01g03680.1	NA	NA	NA	NA	BBTI8 - Bowman-Birk type bran trypsin inhibitor precursor, expressed	NA	40.4457	11.1311	60.6474	1.93311	2.73929	1.15369	19.2624	4.26771	1.14531e-14	2.11321e-13	up	yes
LOC_Os02g10500	LOC_Os02g10500	LOC_Os02g10500.1	NA	NA	NA	NA	expressed protein	NA	51.8237	50.3385	65.203	7.98374	12.0096	15.3161	4.73996	2.24488	1.18762e-14	2.1852e-13	up	yes
LOC_Os01g06882	LOC_Os01g06882	LOC_Os01g06882.1	NA	NA	NA	NA	expressed protein	NA	6.22566	17.0662	12.3539	0.790711	0.26558	0.900805	18.2136	4.18694	1.20269e-14	2.21088e-13	up	yes
LOC_Os03g01820	LOC_Os03g01820	LOC_Os03g01820.1	GO:0000254(C-4 methylsterol oxidase activity);GO:0003824(catalytic activity);GO:0005506(iron ion binding);GO:0005789(endoplasmic reticulum membrane);GO:0006633(fatty acid biosynthetic process);GO:0016021(integral component of membrane);GO:0016126(sterol biosynthetic process);GO:0080064(4,4-dimethyl-9beta,19-cyclopropylsterol oxidation)	00100(Steroid biosynthesis)	K14423	EC:1.14.13.72	fatty acid hydroxylase, putative, expressed	NA	2.13718	3.65051	2.38821	0.092833	0.0413	0.137611	30.0868	4.91106	1.29096e-14	2.35792e-13	up	yes
LOC_Os07g16970	LOC_Os07g16970	LOC_Os07g16970.1;LOC_Os07g16970.2	GO:0005093(Rab GDP-dissociation inhibitor activity);GO:0005096(GTPase activator activity);GO:0005515(protein binding);GO:0005622(intracellular);GO:0005623(cell);GO:0005737(cytoplasm);GO:0005829(cytosol);GO:0015031(protein transport);GO:0016491(oxidoreductase activity);GO:0048227(plasma membrane to endosome transport);GO:0055114(oxidation-reduction process);GO:0055114(oxidation-reduction process)	NA	NA	NA	rab GDP dissociation inhibitor alpha, putative, expressed	NA	9.16969	6.29471	6.42302	1.3702	1.32948	1.18556	5.63347	2.49402	1.34825e-14	2.46031e-13	up	yes
LOC_Os03g58580	LOC_Os03g58580	LOC_Os03g58580.1	GO:0003674(molecular_function);GO:0009506(plasmodesma);GO:0009507(chloroplast);GO:0016021(integral component of membrane);GO:0050832(defense response to fungus);GO:0055085(transmembrane transport)	NA	NA	NA	nodulin, putative, expressed	NA	86.6173	54.6163	88.881	18.5978	17.2524	13.1788	4.69344	2.23065	1.36627e-14	2.48863e-13	up	yes
LOC_Os02g53790	LOC_Os02g53790	LOC_Os02g53790.2;LOC_Os02g53790.1	GO:0004127(cytidylate kinase activity);GO:0005524(ATP binding);GO:0005634(nucleus);GO:0005737(cytoplasm);GO:0005829(cytosol);GO:0006207('de novo' pyrimidine nucleobase biosynthetic process);GO:0006221(pyrimidine nucleotide biosynthetic process);GO:0009041(uridylate kinase activity);GO:0009173(pyrimidine ribonucleoside monophosphate metabolic process);GO:0048046(apoplast);GO:0048046(apoplast)	00240(Pyrimidine metabolism);00240(Pyrimidine metabolism)	K13800	EC:2.7.4.- 2.7.4.14	adenylate kinase, putative, expressed	NA	22.9172	15.5253	22.4731	4.72858	3.7405	5.02956	4.51273	2.174	1.43922e-14	2.61434e-13	up	yes
LOC_Os02g04230	LOC_Os02g04230	LOC_Os02g04230.1;LOC_Os02g04230.3;LOC_Os02g04230.2	GO:0004672(protein kinase activity);GO:0004707(MAP kinase activity);GO:0005524(ATP binding);GO:0005634(nucleus);GO:0005739(mitochondrion);GO:0005829(cytosol);GO:0006468(protein phosphorylation);GO:0007165(signal transduction);GO:0009738(abscisic acid-activated signaling pathway);GO:0009738(abscisic acid-activated signaling pathway)	04933(AGE-RAGE signaling pathway in diabetic complications);04933(AGE-RAGE signaling pathway in diabetic complications)	K04371	EC:2.7.11.24	CGMC_MAPKCMGC_2.7 - CGMC includes CDA, MAPK, GSK3, and CLKC kinases, expressed	NA	14.3895	7.81559	11.6982	1.84922	2.49548	2.26298	5.13089	2.35921	1.48134e-14	2.68596e-13	up	yes
LOC_Os01g56180	LOC_Os01g56180	LOC_Os01g56180.1	GO:0003674(molecular_function);GO:0005783(endoplasmic reticulum);GO:0009507(chloroplast);GO:0009555(pollen development)	NA	NA	NA	expressed protein	NA	14.9381	14.7516	15.4089	3.54119	2.47979	3.80583	4.58935	2.19829	1.4944e-14	2.70717e-13	up	yes
LOC_Os11g28340	LOC_Os11g28340	LOC_Os11g28340.1;LOC_Os11g28340.2	GO:0000139(Golgi membrane);GO:0004872(receptor activity);GO:0005739(mitochondrion);GO:0005789(endoplasmic reticulum membrane);GO:0005794(Golgi apparatus);GO:0006621(protein retention in ER lumen);GO:0010204(defense response signaling pathway, resistance gene-independent);GO:0015031(protein transport);GO:0016021(integral component of membrane);GO:0016192(vesicle-mediated transport);GO:0046923(ER r…	NA	NA	NA	ER lumen protein retaining receptor, putative, expressed	NA	78.5565	50.9852	68.5612	17.0872	18.8844	15.8768	3.82081	1.93388	1.56733e-14	2.83413e-13	up	yes
LOC_Os04g58570	LOC_Os04g58570	LOC_Os04g58570.1	GO:0005737(cytoplasm);GO:0008150(biological_process)	01200(Carbon metabolism);01230(Biosynthesis of amino acids);00010(Glycolysis / Gluconeogenesis);00051(Fructose and mannose metabolism);00562(Inositol phosphate metabolism);00710(Carbon fixation in photosynthetic organisms)	K01803	EC:5.3.1.1	C2 domain containing protein, putative, expressed	NA	49.5754	51.3604	56.9318	16.3961	12.9808	13.8643	3.65086	1.86824	1.57457e-14	2.84465e-13	up	yes
LOC_Os08g40680	LOC_Os08g40680	LOC_Os08g40680.1	GO:0004568(chitinase activity);GO:0005576(extracellular region);GO:0006032(chitin catabolic process);GO:0008061(chitin binding)	00520(Amino sugar and nucleotide sugar metabolism)	K01183	EC:3.2.1.14	glycosyl hydrolase, putative, expressed	NA	1.66144	1.10846	0.67382	0.0001	0.0001	0.0001	11479.1	13.4867	1.59613e-14	2.87838e-13	up	yes
LOC_Os04g43060	LOC_Os04g43060	LOC_Os04g43060.1	GO:0003674(molecular_function);GO:0005634(nucleus);GO:0009507(chloroplast)	NA	NA	NA	enzyme of the cupin superfamily protein, putative, expressed	NA	42.4613	43.913	44.9912	9.88395	13.8203	13.0677	3.57244	1.83691	1.69679e-14	3.04338e-13	up	yes
LOC_Os06g48250	LOC_Os06g48250	LOC_Os06g48250.1	GO:0000304(response to singlet oxygen);GO:0005524(ATP binding);GO:0005783(endoplasmic reticulum);GO:0005886(plasma membrane);GO:0009737(response to abscisic acid);GO:0016021(integral component of membrane);GO:0016887(ATPase activity)	03050(Proteasome)	K03061	NA	ATPase, putative, expressed	NA	5.52384	3.91691	3.99883	0.527461	0.461685	0.725275	7.83914	2.97069	1.71911e-14	3.08064e-13	up	yes
LOC_Os02g52780	LOC_Os02g52780	LOC_Os02g52780.1;LOC_Os02g52780.2	GO:0003677(DNA binding);GO:0003700(transcription factor activity, sequence-specific DNA binding);GO:0005515(protein binding);GO:0005634(nucleus);GO:0006351(transcription, DNA-templated);GO:0006355(regulation of transcription, DNA-templated);GO:0009414(response to water deprivation);GO:0009651(response to salt stress);GO:0009737(response to abscisic acid);GO:0009738(abscisic acid-activated signali…	04075(Plant hormone signal transduction);04075(Plant hormone signal transduction)	K14432	NA	bZIP transcription factor, putative, expressed	NA	14.608	15.4528	20.8248	4.67624	3.62771	3.93456	4.15782	2.05583	1.76852e-14	3.16065e-13	up	yes
LOC_Os04g49690	LOC_Os04g49690	LOC_Os04g49690.1	GO:0004672(protein kinase activity);GO:0004674(protein serine/threonine kinase activity);GO:0005515(protein binding);GO:0005524(ATP binding);GO:0005576(extracellular region);GO:0005886(plasma membrane);GO:0007338(single fertilization);GO:0009506(plasmodesma);GO:0009723(response to ethylene);GO:0009738(abscisic acid-activated signaling pathway);GO:0009741(response to brassinosteroid);GO:0009742(br…	NA	NA	NA	FERONIA receptor-like kinase, putative, expressed	NA	11.4379	9.56335	11.5451	2.6825	2.06662	1.5582	5.16011	2.3674	1.90018e-14	3.38079e-13	up	yes
LOC_Os02g40700	LOC_Os02g40700	LOC_Os02g40700.1	GO:0003674(molecular_function);GO:0005634(nucleus);GO:0009507(chloroplast)	NA	NA	NA	enzyme of the cupin superfamily protein, putative, expressed	NA	25.9796	25.1699	31.783	7.31801	5.44915	6.17896	4.37728	2.13004	1.92253e-14	3.41752e-13	up	yes
LOC_Os08g39850	LOC_Os08g39850	LOC_Os08g39850.1;LOC_Os08g39850.2;LOC_Os08g39850.3;LOC_Os08g39850.4	GO:0009611(response to wounding);GO:0016166(phytoene dehydrogenase activity);GO:0051707(response to other organism);GO:0051707(response to other organism)	00591(Linoleic acid metabolism);00592(alpha-Linolenic acid metabolism);00592(alpha-Linolenic acid metabolism)	K00454	EC:1.13.11.12	lipoxygenase, chloroplast precursor, putative, expressed	NA	7.82426	3.62223	9.15602	0.883025	0.45391	0.285035	12.7021	3.667	1.9802e-14	3.51063e-13	up	yes
LOC_Os04g01470	LOC_Os04g01470	LOC_Os04g01470.1	GO:0005829(cytosol);GO:0008171(O-methyltransferase activity);GO:0008757(S-adenosylmethionine-dependent methyltransferase activity);GO:0019438(aromatic compound biosynthetic process)	00940(Phenylpropanoid biosynthesis)	K13066	EC:2.1.1.68	O-methyltransferase, putative, expressed	NA	8.82785	7.00342	10.2399	0.856085	0.793526	1.6341	7.93955	2.98906	1.985e-14	3.51601e-13	up	yes
LOC_Os03g13390	LOC_Os03g13390	LOC_Os03g13390.2	GO:0047036(codeinone reductase (NADPH) activity)	00040(Pentose and glucuronate interconversions);00051(Fructose and mannose metabolism);00052(Galactose metabolism);00561(Glycerolipid metabolism)	K00011	EC:1.1.1.21	oxidoreductase, aldo/keto reductase family protein, putative, expressed	NA	34.2836	34.3358	40.9793	11.366	10.4719	10.86	3.35186	1.74496	2.06976e-14	3.65963e-13	up	yes
LOC_Os07g35540	LOC_Os07g35540	LOC_Os07g35540.1	GO:0004674(protein serine/threonine kinase activity);GO:0005886(plasma membrane);GO:0006468(protein phosphorylation);GO:0006952(defense response);GO:0009506(plasmodesma)	00520(Amino sugar and nucleotide sugar metabolism)	K01183	EC:3.2.1.14	TKL_IRAK_DUF26-lc.19 - DUF26 kinases have homology to DUF26 containing loci, expressed	NA	37.2064	26.9025	34.8715	10.0429	8.56439	7.98168	3.72261	1.89631	2.10256e-14	3.71434e-13	up	yes
LOC_Os04g52210	LOC_Os04g52210	LOC_Os04g52210.1	GO:0000287(magnesium ion binding);GO:0009507(chloroplast);GO:0009536(plastid);GO:0009570(chloroplast stroma);GO:0009686(gibberellin biosynthetic process);GO:0009740(gibberellic acid mediated signaling pathway);GO:0009899(ent-kaurene synthase activity)	00904(Diterpenoid biosynthesis)	K04121	EC:4.2.3.19	terpene synthase, putative, expressed	NA	0.893034	0.201738	1.40064	0.0001	0.0001	0.0001	8318.05	13.022	2.12476e-14	3.74359e-13	up	yes
LOC_Os02g33820	LOC_Os02g33820	LOC_Os02g33820.1	NA	NA	NA	NA	abscisic stress-ripening, putative, expressed	NA	193.425	211.225	212.836	62.5194	50.6999	52.6972	3.72167	1.89595	2.26935e-14	3.98777e-13	up	yes
LOC_Os08g16050	LOC_Os08g16050	LOC_Os08g16050.1	GO:0003674(molecular_function);GO:0005576(extracellular region);GO:0005794(Golgi apparatus);GO:0005886(plasma membrane);GO:0007568(aging);GO:0009506(plasmodesma);GO:0016020(membrane);GO:0016021(integral component of membrane);GO:0050829(defense response to Gram-negative bacterium)	NA	NA	NA	tetraspanin family protein, putative, expressed	NA	8.55797	8.30918	9.48838	1.39129	1.72495	1.17965	6.13505	2.61707	2.30343e-14	4.0441e-13	up	yes
LOC_Os02g02930	LOC_Os02g02930	LOC_Os02g02930.1	GO:0000287(magnesium ion binding);GO:0008152(metabolic process);GO:0009507(chloroplast);GO:0010333(terpene synthase activity);GO:0016114(terpenoid biosynthetic process);GO:0034007(S-linalool synthase activity);GO:0043693(monoterpene biosynthetic process)	00902(Monoterpenoid)	K15086	EC:4.2.3.25	terpene synthase, putative, expressed	NA	52.8922	14.9013	129.413	1.15498	0.217405	0.134306	130.888	7.03219	2.31077e-14	4.05341e-13	up	yes
LOC_Os10g40250	LOC_Os10g40250	LOC_Os10g40250.1;LOC_Os10g40250.2	GO:0003674(molecular_function);GO:0005634(nucleus);GO:0008150(biological_process);GO:0008150(biological_process)	NA	NA	NA	expressed protein	NA	8.47749	6.47836	7.6742	2.03646	1.97753	1.94778	3.79586	1.92443	2.37346e-14	4.15022e-13	up	yes
LOC_Os03g13520	LOC_Os03g13520	LOC_Os03g13520.1	GO:0004439(phosphatidylinositol-4,5-bisphosphate 5-phosphatase activity);GO:0005634(nucleus);GO:0016787(hydrolase activity);GO:0034485(phosphatidylinositol-3,4,5-trisphosphate 5-phosphatase activity);GO:0034595(phosphatidylinositol phosphate 5-phosphatase activity);GO:0046856(phosphatidylinositol dephosphorylation);GO:0071472(cellular response to salt stress);GO:2000369(regulation of clathrin-med…	00562(Inositol phosphate metabolism);04070(Phosphatidylinositol signaling system)	K01099	EC:3.1.3.36	endonuclease/exonuclease/phosphatase family domain containing protein, expressed	NA	25.8113	26.0407	28.4581	6.48439	8.58322	8.23571	3.44629	1.78505	2.37429e-14	4.15022e-13	up	yes
LOC_Os06g45140	LOC_Os06g45140	LOC_Os06g45140.1;LOC_Os06g45140.2;LOC_Os06g45140.3	GO:0003677(DNA binding);GO:0003700(transcription factor activity, sequence-specific DNA binding);GO:0005515(protein binding);GO:0005634(nucleus);GO:0006351(transcription, DNA-templated);GO:0006355(regulation of transcription, DNA-templated);GO:0042803(protein homodimerization activity);GO:0043565(sequence-specific DNA binding);GO:0046982(protein heterodimerization activity);GO:0071333(cellular re…	NA	NA	NA	bZIP transcription factor domain containing protein, expressed	NA	10.766	12.2374	13.7039	3.01267	2.81957	2.76889	4.26773	2.09347	2.6927e-14	4.67399e-13	up	yes
LOC_Os09g14610	LOC_Os09g14610	LOC_Os09g14610.2;LOC_Os09g14610.3;LOC_Os09g14610.1	GO:0003723(RNA binding);GO:0004525(ribonuclease III activity);GO:0005634(nucleus);GO:0005737(cytoplasm);GO:0016442(RISC complex);GO:0030422(production of siRNA involved in RNA interference);GO:0030422(production of siRNA involved in RNA interference)	03008(Ribosome biogenesis in eukaryotes);03008(Ribosome biogenesis in eukaryotes)	K03685	EC:3.1.26.3	DCL2, putative, expressed	NA	54.744	41.4934	48.2732	9.75856	13.4924	13.3786	3.94519	1.9801	2.70357e-14	4.68877e-13	up	yes
LOC_Os06g50300	LOC_Os06g50300	LOC_Os06g50300.1	GO:0005634(nucleus);GO:0005737(cytoplasm);GO:0009408(response to heat);GO:0009409(response to cold);GO:0046677(response to antibiotic)	04141(Protein processing in endoplasmic reticulum);04626(Plant-pathogen interaction)	K09487	NA	heat shock protein, putative, expressed	NA	127.372	86.3829	116.78	28.5619	28.5447	24.907	4.03024	2.01087	2.72181e-14	4.71631e-13	up	yes
LOC_Os03g61900	LOC_Os03g61900	LOC_Os03g61900.1	NA	NA	NA	NA	expressed protein	NA	147.061	176.968	184.405	36.3858	50.0229	47.233	3.80445	1.92769	2.82092e-14	4.87048e-13	up	yes
LOC_Os01g67860	LOC_Os01g67860	LOC_Os01g67860.1	GO:0004332(fructose-bisphosphate aldolase activity);GO:0005737(cytoplasm);GO:0006096(glycolytic process)	01200(Carbon metabolism);01230(Biosynthesis of amino acids);00010(Glycolysis / Gluconeogenesis);00030(Pentose phosphate pathway);00051(Fructose and mannose metabolism);00710(Carbon fixation in photosynthetic organisms)	K01623	EC:4.1.2.13	fructose-bisphospate aldolase isozyme, putative, expressed	NA	118.878	112.296	114.955	33.1182	33.5413	33.7778	3.44621	1.78501	3.02028e-14	5.18391e-13	up	yes
LOC_Os09g39190	LOC_Os09g39190	LOC_Os09g39190.1;LOC_Os09g39190.2	GO:0004842(ubiquitin-protein transferase activity);GO:0005634(nucleus);GO:0005886(plasma membrane);GO:0008270(zinc ion binding);GO:0009690(cytokinin metabolic process);GO:0009850(auxin metabolic process);GO:0016874(ligase activity);GO:0080148(negative regulation of response to water deprivation);GO:0080148(negative regulation of response to water deprivation)	NA	NA	NA	OsFBO22 - F-box and other domain containing protein, expressed	NA	7.86238	3.81316	6.56151	0.979371	1.01067	0.866623	6.38404	2.67447	3.02569e-14	5.18872e-13	up	yes
LOC_Os01g58280	LOC_Os01g58280	LOC_Os01g58280.1	GO:0004252(serine-type endopeptidase activity);GO:0005618(cell wall)	04144(Endocytosis)	K18443	NA	OsSub8 - Putative Subtilisin homologue, expressed	NA	4.03832	1.23633	1.82631	0.076748	0.125344	0.050684	28.0919	4.81208	3.1343e-14	5.34279e-13	up	yes
LOC_Os01g37950	LOC_Os01g37950	LOC_Os01g37950.1	NA	NA	NA	NA	expressed protein	NA	150.06	224.973	159.571	43.0167	45.6029	40.4508	4.14197	2.05032	3.21392e-14	5.47382e-13	up	yes
LOC_Os07g03740	LOC_Os07g03740	LOC_Os07g03740.1	GO:0003674(molecular_function);GO:0005576(extracellular region);GO:0008150(biological_process)	04075(Plant hormone signal transduction);04626(Plant-pathogen interaction)	K13449	NA	SCP-like extracellular protein, expressed	NA	6.82695	10.0562	11.6649	1.18803	1.17394	1.54791	7.30151	2.86819	3.25769e-14	5.54364e-13	up	yes
LOC_Os11g45930	LOC_Os11g45930	LOC_Os11g45930.1	GO:0005515(protein binding);GO:0042802(identical protein binding)	04626(Plant-pathogen interaction)	K13457	NA	NBS-LRR type disease resistance protein, putative, expressed	NA	3.65305	3.15068	3.18052	0.580441	0.585945	0.708827	5.32433	2.4126	3.33872e-14	5.67184e-13	up	yes
LOC_Os03g03180	LOC_Os03g03180	LOC_Os03g03180.1	GO:0005886(plasma membrane);GO:0016020(membrane);GO:0016021(integral component of membrane)	NA	NA	NA	uncharacterized Cys-rich domain containing protein, putative, expressed	NA	90.3049	65.6918	81.5781	20.3505	22.9964	22.3401	3.61677	1.8547	3.37327e-14	5.71591e-13	up	yes
LOC_Os11g44380	LOC_Os11g44380	LOC_Os11g44380.1	NA	NA	NA	NA	expressed protein	NA	9.44398	8.54171	8.40235	1.53258	1.44816	1.86493	5.44569	2.44512	3.39725e-14	5.75165e-13	up	yes
LOC_Os03g56160	LOC_Os03g56160	LOC_Os03g56160.1	GO:0004674(protein serine/threonine kinase activity);GO:0005524(ATP binding);GO:0005886(plasma membrane);GO:0006468(protein phosphorylation);GO:0009751(response to salicylic acid);GO:0016021(integral component of membrane);GO:0016301(kinase activity);GO:0030246(carbohydrate binding)	00500(Starch and sucrose metabolism)	K01176	EC:3.2.1.1	lectin-like receptor kinase 7, putative, expressed	NA	27.1661	29.7122	34.0965	9.70722	8.23767	7.42422	3.58605	1.84239	3.58968e-14	6.05174e-13	up	yes
LOC_Os02g41590	LOC_Os02g41590	LOC_Os02g41590.1	GO:0004001(adenosine kinase activity);GO:0005507(copper ion binding);GO:0005524(ATP binding);GO:0005737(cytoplasm);GO:0005829(cytosol);GO:0005886(plasma membrane);GO:0006169(adenosine salvage);GO:0016032(viral process);GO:0016301(kinase activity);GO:0016310(phosphorylation);GO:0044209(AMP salvage)	00230(Purine metabolism)	K00856	EC:2.7.1.20	kinase, pfkB family, putative, expressed	NA	71.9286	60.9788	78.8824	19.9128	20.7094	18.5145	3.58136	1.84051	3.6374e-14	6.12184e-13	up	yes
LOC_Os05g49420	LOC_Os05g49420	LOC_Os05g49420.1	GO:0000978(RNA polymerase II core promoter proximal region sequence-specific DNA binding);GO:0000982(transcription factor activity, RNA polymerase II core promoter proximal region sequence-specific binding);GO:0005634(nucleus)	NA	NA	NA	transcription factor, putative, expressed	NA	29.1412	24.4392	25.4295	6.41096	8.66543	7.7724	3.45795	1.78992	3.70825e-14	6.23581e-13	up	yes
LOC_Os07g38170	LOC_Os07g38170	LOC_Os07g38170.1	GO:0003677(DNA binding);GO:0005634(nucleus);GO:0008150(biological_process)	NA	NA	NA	remorin, putative, expressed	NA	99.3746	66.1856	108.439	24.5354	17.4479	17.7763	4.58502	2.19693	3.77203e-14	6.33771e-13	up	yes
LOC_Os10g36690	LOC_Os10g36690	LOC_Os10g36690.1;LOC_Os10g36690.5;LOC_Os10g36690.2;LOC_Os10g36690.3;LOC_Os10g36690.4	GO:0005768(endosome);GO:0005774(vacuolar membrane);GO:0005802(trans-Golgi network);GO:0008757(S-adenosylmethionine-dependent methyltransferase activity);GO:0032259(methylation);GO:0032259(methylation)	NA	NA	NA	dehydration response related protein, putative, expressed	NA	20.4487	16.023	18.5689	5.55287	5.49192	5.6897	3.28905	1.71767	4.05956e-14	6.8036e-13	up	yes
LOC_Os01g49750	LOC_Os01g49750	LOC_Os01g49750.1	NA	NA	NA	NA	expressed protein	NA	1.8985	2.56146	3.18431	0.082578	0.05565	0.068167	37.0371	5.2109	4.4583e-14	7.42441e-13	up	yes
LOC_Os04g29550	LOC_Os04g29550	LOC_Os04g29550.1	NA	NA	NA	NA	RIPER2 - Ripening-related family protein precursor, expressed	NA	109.126	117.513	123.082	36.9816	32.1164	32.0579	3.45725	1.78963	4.46074e-14	7.42441e-13	up	yes
LOC_Os05g08900	LOC_Os05g08900	LOC_Os05g08900.1	NA	NA	NA	NA	expressed protein	NA	4.97701	5.39852	5.86627	0.821808	0.845562	0.748053	6.7242	2.74936	4.46351e-14	7.42441e-13	up	yes
LOC_Os01g25470	LOC_Os01g25470	LOC_Os01g25470.1	GO:0004497(monooxygenase activity);GO:0055114(oxidation-reduction process)	00380(Tryptophan metabolism)	K11816	EC:1.14.13.168	flavin monooxygenase, putative, expressed	NA	2.13882	2.31784	1.46055	0.0001	0.0001	0.0001	19724	14.2677	4.68405e-14	7.76531e-13	up	yes
LOC_Os05g01370	LOC_Os05g01370	LOC_Os05g01370.1	GO:0005576(extracellular region);GO:0005618(cell wall);GO:0005829(cytosol);GO:0006952(defense response);GO:0007165(signal transduction);GO:0009505(plant-type cell wall);GO:0009506(plasmodesma);GO:0016020(membrane);GO:0090353(polygalacturonase inhibitor activity)	04626(Plant-pathogen interaction)	K13420	EC:2.7.11.1	polygalacturonase inhibitor precursor, putative, expressed	NA	6.76907	4.34226	8.1123	0.505955	0.256468	0.644608	13.6625	3.77215	4.76096e-14	7.88625e-13	up	yes
LOC_Os07g48830	LOC_Os07g48830	LOC_Os07g48830.1;LOC_Os07g48830.2	GO:0005634(nucleus);GO:0005737(cytoplasm);GO:0006012(galactose metabolic process);GO:0006979(response to oxidative stress);GO:0009409(response to cold);GO:0009414(response to water deprivation);GO:0009651(response to salt stress);GO:0009737(response to abscisic acid);GO:0016051(carbohydrate biosynthetic process);GO:0016757(transferase activity, transferring glycosyl groups);GO:0016758(transferase…	00052(Galactose metabolism);00052(Galactose metabolism)	K18819	EC:2.4.1.123	glycosyl transferase 8 domain containing protein, putative, expressed	NA	31.4337	35.5406	31.729	10.5926	9.33138	8.31349	3.49547	1.80548	4.84423e-14	8.01087e-13	up	yes
LOC_Os08g01970	LOC_Os08g01970	LOC_Os08g01970.1	GO:0005737(cytoplasm);GO:0016740(transferase activity);GO:0016747(transferase activity, transferring acyl groups other than amino-acyl groups)	NA	NA	NA	retrotransposon protein, putative, unclassified, expressed	NA	1.33947	0.700557	1.08959	0.0001	0.0001	0.0001	10432	13.3487	4.86105e-14	8.03203e-13	up	yes
LOC_Os03g51479	LOC_Os03g51479	LOC_Os03g51479.1;LOC_Os03g51479.2;LOC_Os03g51479.3	GO:0003674(molecular_function);GO:0005737(cytoplasm);GO:0009507(chloroplast);GO:0009507(chloroplast)	NA	NA	NA	maf, putative, expressed	NA	3.87544	3.60855	5.19425	0.700934	0.56891	0.437543	7.42553	2.89249	4.88187e-14	8.05974e-13	up	yes
LOC_Os01g41120	LOC_Os01g41120	LOC_Os01g41120.1	GO:0005199(structural constituent of cell wall);GO:0005515(protein binding);GO:0005576(extracellular region);GO:0005618(cell wall);GO:0009505(plant-type cell wall);GO:0009506(plasmodesma);GO:0071555(cell wall organization)	03010(Ribosome)	K02984	NA	retrotransposon protein, putative, Ty3-gypsy subclass, expressed	NA	0.336357	0.581413	1.03022	0.0001	0.0001	0.0001	6493.3	12.6647	4.97715e-14	8.20345e-13	up	yes
LOC_Os03g21380	LOC_Os03g21380	LOC_Os03g21380.2;LOC_Os03g21380.1	GO:0005509(calcium ion binding);GO:0005509(calcium ion binding)	04626(Plant-pathogen interaction);04626(Plant-pathogen interaction)	K13448	NA	OsCML27 - Calmodulin-related calcium sensor protein, expressed	NA	6.61283	6.76481	10.1264	1.13249	1.55843	1.53479	5.56214	2.47564	5.08888e-14	8.37374e-13	up	yes
LOC_Os04g47220	LOC_Os04g47220	LOC_Os04g47220.1	GO:0005773(vacuole);GO:0005887(integral component of plasma membrane);GO:0009506(plasmodesma);GO:0009992(cellular water homeostasis);GO:0015250(water channel activity);GO:0015254(glycerol channel activity);GO:0034220(ion transmembrane transport)	00531(Glycosaminoglycan degradation)	K10532	EC:2.3.1.78	aquaporin protein, putative, expressed	NA	330.651	332.147	350.791	100.345	62.0374	71.9569	4.32531	2.1128	5.13196e-14	8.43071e-13	up	yes
LOC_Os03g15860	LOC_Os03g15860	LOC_Os03g15860.1	GO:0003735(structural constituent of ribosome);GO:0006412(translation)	04146(Peroxisome)	K13354	NA	mitochondrial carrier protein, putative, expressed	NA	24.0287	18.4888	23.2943	6.29353	5.6113	6.21799	3.63144	1.86054	5.24352e-14	8.5998e-13	up	yes
LOC_Os09g25060	LOC_Os09g25060	LOC_Os09g25060.1	GO:0002237(response to molecule of bacterial origin);GO:0003700(transcription factor activity, sequence-specific DNA binding);GO:0005515(protein binding);GO:0005634(nucleus);GO:0006351(transcription, DNA-templated);GO:0006355(regulation of transcription, DNA-templated);GO:0009611(response to wounding);GO:0009751(response to salicylic acid);GO:0010200(response to chitin);GO:0031347(regulation of d…	04626(Plant-pathogen interaction)	K13424	NA	WRKY76, expressed	NA	11.5238	3.36489	19.0806	0.210481	0.030275	0.0001	141.036	7.13992	5.25193e-14	8.60651e-13	up	yes
LOC_Os07g28890	LOC_Os07g28890	LOC_Os07g28890.1	GO:0001046(core promoter sequence-specific DNA binding);GO:0001228(transcriptional activator activity, RNA polymerase II transcription regulatory region sequence-specific binding);GO:0005634(nucleus);GO:0006366(transcription from RNA polymerase II promoter)	NA	NA	NA	ethylene-responsive protein related, putative, expressed	NA	14.8031	9.55804	14.3993	1.66019	2.78934	2.61985	5.48285	2.45493	5.34427e-14	8.7498e-13	up	yes
LOC_Os09g27750	LOC_Os09g27750	LOC_Os09g27750.1	GO:0009693(ethylene biosynthetic process);GO:0051213(dioxygenase activity)	00270(Cysteine and methionine metabolism)	K05933	EC:1.14.17.4	1-aminocyclopropane-1-carboxylate oxidase 1, putative, expressed	NA	57.2458	51.2771	46.1117	16.7461	10.9391	12.0808	3.88862	1.95926	5.34815e-14	8.7498e-13	up	yes
LOC_Os12g42610	LOC_Os12g42610	LOC_Os12g42610.1	GO:0003677(DNA binding);GO:0003700(transcription factor activity, sequence-specific DNA binding);GO:0005515(protein binding);GO:0005634(nucleus);GO:0006355(regulation of transcription, DNA-templated);GO:0009944(polarity specification of adaxial/abaxial axis);GO:0046872(metal ion binding);GO:1902183(regulation of shoot apical meristem development);GO:2000024(regulation of leaf development)	NA	NA	NA	YABBY domain containing protein, putative, expressed	NA	34.1005	31.2279	35.1757	9.07795	10.4212	6.53578	3.86035	1.94873	5.43443e-14	8.87638e-13	up	yes
LOC_Os05g37190	LOC_Os05g37190	LOC_Os05g37190.1	GO:0003676(nucleic acid binding);GO:0003700(transcription factor activity, sequence-specific DNA binding);GO:0005634(nucleus);GO:0006351(transcription, DNA-templated);GO:0006355(regulation of transcription, DNA-templated);GO:0008270(zinc ion binding);GO:0046872(metal ion binding)	NA	NA	NA	ZOS5-08 - C2H2 zinc finger protein, expressed	NA	9.3925	4.52014	13.0583	0.794329	0.229881	0.191804	22.1798	4.47118	5.44994e-14	8.89443e-13	up	yes
LOC_Os07g46350	LOC_Os07g46350	LOC_Os07g46350.1	GO:0004185(serine-type carboxypeptidase activity);GO:0051603(proteolysis involved in cellular protein catabolic process)	00460(Cyanoamino acid metabolism)	K08249	EC:4.1.2.11	OsSCP40 - Putative Serine Carboxypeptidase homologue, expressed	NA	45.8489	28.594	37.5599	10.4784	10.1428	10.1118	3.64438	1.86567	5.61143e-14	9.15049e-13	up	yes
LOC_Os08g08840	LOC_Os08g08840	LOC_Os08g08840.1;LOC_Os08g08840.2	GO:0034219(carbohydrate transmembrane transport);GO:0034219(carbohydrate transmembrane transport)	00500(Starch and sucrose metabolism);00460(Cyanoamino acid metabolism);00940(Phenylpropanoid biosynthesis);00940(Phenylpropanoid biosynthesis)	K05350	EC:3.2.1.21	phosphate/phosphate translocator, putative, expressed	NA	28.7928	23.6662	27.5132	7.66169	8.06954	8.74969	3.26671	1.70784	6.30664e-14	1.02256e-12	up	yes
LOC_Os02g42150	LOC_Os02g42150	LOC_Os02g42150.1;LOC_Os02g42150.2	GO:0004674(protein serine/threonine kinase activity);GO:0005886(plasma membrane);GO:0007166(cell surface receptor signaling pathway);GO:0007166(cell surface receptor signaling pathway)	04933(AGE-RAGE signaling pathway in diabetic complications);04933(AGE-RAGE signaling pathway in diabetic complications)	K04447	EC:2.7.10.2	OsWAK14 - OsWAK receptor-like protein kinase, expressed	NA	5.91547	2.3168	8.27297	0.451183	0.532297	0.587208	10.5083	3.39346	6.35613e-14	1.02974e-12	up	yes
LOC_Os04g58840	LOC_Os04g58840	LOC_Os04g58840.1	GO:0004190(aspartic-type endopeptidase activity);GO:0006508(proteolysis);GO:0030163(protein catabolic process)	NA	NA	NA	Eukaryotic aspartyl protease domain containing protein, expressed	NA	0.658771	0.769924	1.844	0.0001	0.020162	0.0001	160.726	7.32846	6.67695e-14	1.07909e-12	up	yes
LOC_Os01g59000	LOC_Os01g59000	LOC_Os01g59000.1	GO:0004497(monooxygenase activity);GO:0005506(iron ion binding);GO:0009507(chloroplast);GO:0016705(oxidoreductase activity, acting on paired donors, with incorporation or reduction of molecular oxygen);GO:0019825(oxygen binding);GO:0020037(heme binding);GO:0055114(oxidation-reduction process)	00903(Limonene and pinene degradation);00945(Stilbenoid, diarylheptanoid and gingerol biosynthesis)	K00517	NA	cytochrome P450, putative, expressed	NA	7.11167	6.0939	4.87082	1.01546	0.481534	0.524283	8.94306	3.16077	7.10868e-14	1.14607e-12	up	yes
LOC_Os02g02830	LOC_Os02g02830	LOC_Os02g02830.1;LOC_Os02g02830.2	GO:0004842(ubiquitin-protein transferase activity);GO:0005524(ATP binding);GO:0005737(cytoplasm);GO:0006511(ubiquitin-dependent protein catabolic process);GO:0016874(ligase activity);GO:0016925(protein sumoylation);GO:0005886(plasma membrane);GO:0016567(protein ubiquitination);GO:0016740(transferase activity);GO:0016740(transferase activity)	04141(Protein processing in endoplasmic reticulum);04120(Ubiquitin mediated proteolysis);04120(Ubiquitin mediated proteolysis)	K06689	EC:2.3.2.23	ubiquitin-conjugating enzyme, putative, expressed	NA	465.588	305.122	441.681	92.0065	112.365	92.142	4.08882	2.03169	7.16369e-14	1.15401e-12	up	yes
LOC_Os05g05030	LOC_Os05g05030	LOC_Os05g05030.1	NA	NA	NA	NA	expressed protein	NA	216.3	150.26	247.003	48.5153	54.3931	41.2502	4.25617	2.08956	7.50878e-14	1.2057e-12	up	yes
LOC_Os07g05570	LOC_Os07g05570	LOC_Os07g05570.1;LOC_Os07g05570.2	GO:0005576(extracellular region);GO:0005773(vacuole);GO:0005774(vacuolar membrane);GO:0005886(plasma membrane);GO:0006811(ion transport);GO:0009506(plasmodesma);GO:0009507(chloroplast);GO:0009941(chloroplast envelope);GO:0016020(membrane);GO:0016021(integral component of membrane);GO:0016021(integral component of membrane)	NA	NA	NA	ERD4 protein, putative, expressed	NA	81.8678	78.4502	79.2217	21.5946	21.7747	25.6067	3.4728	1.7961	8.13916e-14	1.30168e-12	up	yes
LOC_Os10g30790	LOC_Os10g30790	LOC_Os10g30790.1;LOC_Os10g30790.2	GO:0005887(integral component of plasma membrane);GO:0022891(substrate-specific transmembrane transporter activity);GO:0022891(substrate-specific transmembrane transporter activity)	NA	NA	NA	inorganic phosphate transporter, putative, expressed	NA	104.811	69.3493	92.4041	24.1596	21.6949	17.7481	4.1911	2.06733	8.21269e-14	1.31133e-12	up	yes
LOC_Os01g14590	LOC_Os01g14590	LOC_Os01g14590.1	GO:0003674(molecular_function);GO:0005737(cytoplasm);GO:0008150(biological_process)	NA	NA	NA	pathogen-related protein, putative, expressed	NA	20.4956	13.8837	16.8683	3.42945	4.615	3.16938	4.57003	2.1922	8.57783e-14	1.36744e-12	up	yes
LOC_Os08g01410	LOC_Os08g01410	LOC_Os08g01410.1	GO:0005457(GDP-fucose transmembrane transporter activity);GO:0005459(UDP-galactose transmembrane transporter activity);GO:0005460(UDP-glucose transmembrane transporter activity);GO:0005794(Golgi apparatus);GO:0005886(plasma membrane);GO:0008514(organic anion transmembrane transporter activity);GO:0015783(GDP-fucose transport);GO:0015786(UDP-glucose transport);GO:0016021(integral component of memb…	04144(Endocytosis)	K12479	NA	phosphate/phosphoenolpyruvate translocator-related protein, putative, expressed	NA	35.4167	26.1723	32.3078	9.64598	8.16796	9.67004	3.41642	1.77248	8.66546e-14	1.37921e-12	up	yes
LOC_Os01g02130	LOC_Os01g02130	LOC_Os01g02130.1	NA	NA	NA	NA	expressed protein	NA	11.6508	8.72047	12.2251	1.75273	0.669444	0.908712	9.78611	3.29074	8.68004e-14	1.38042e-12	up	yes
LOC_Os11g14220	LOC_Os11g14220	LOC_Os11g14220.1	GO:0000226(microtubule cytoskeleton organization);GO:0003924(GTPase activity);GO:0005200(structural constituent of cytoskeleton);GO:0005515(protein binding);GO:0005525(GTP binding);GO:0005618(cell wall);GO:0005730(nucleolus);GO:0005737(cytoplasm);GO:0005773(vacuole);GO:0005829(cytosol);GO:0005874(microtubule);GO:0005886(plasma membrane);GO:0007017(microtubule-based process);GO:0009506(plasmodesma…	04145(Phagosome)	K07374	NA	tubulin/FtsZ domain containing protein, putative, expressed	NA	191.53	162.555	196.977	53.187	51.3401	51.8635	3.52362	1.81706	8.82119e-14	1.40175e-12	up	yes
LOC_Os08g39590	LOC_Os08g39590	LOC_Os08g39590.1	GO:0004672(protein kinase activity);GO:0004674(protein serine/threonine kinase activity);GO:0005524(ATP binding);GO:0005886(plasma membrane);GO:0006468(protein phosphorylation);GO:0007169(transmembrane receptor protein tyrosine kinase signaling pathway);GO:0016021(integral component of membrane);GO:0016301(kinase activity);GO:0016310(phosphorylation)	04075(Plant hormone signal transduction);04626(Plant-pathogen interaction)	K13416	EC:2.7.10.1 2.7.11.1	inactive receptor kinase At2g26730 precursor, putative, expressed	NA	11.3791	7.84316	11.6915	2.22425	2.58112	2.6663	4.13747	2.04875	8.88528e-14	1.41081e-12	up	yes
LOC_Os01g67540	LOC_Os01g67540	LOC_Os01g67540.1	GO:0004321(fatty-acyl-CoA synthase activity);GO:0005524(ATP binding);GO:0005777(peroxisome);GO:0009695(jasmonic acid biosynthetic process);GO:0009850(auxin metabolic process);GO:0009851(auxin biosynthetic process);GO:0016207(4-coumarate-CoA ligase activity);GO:0016874(ligase activity);GO:0031408(oxylipin biosynthetic process)	00592(alpha-Linolenic acid metabolism)	K10526	EC:6.2.1.-	AMP-binding domain containing protein, expressed	NA	13.1817	7.59286	14.0745	1.83962	2.25037	2.49686	5.2907	2.40346	8.9993e-14	1.42778e-12	up	yes
LOC_Os03g62200	LOC_Os03g62200	LOC_Os03g62200.1	GO:0005887(integral component of plasma membrane);GO:0008519(ammonium transmembrane transporter activity);GO:0015695(organic cation transport);GO:0019740(nitrogen utilization);GO:0072488(ammonium transmembrane transport)	NA	NA	NA	ammonium transporter protein, putative, expressed	NA	5.82794	2.59749	2.96374	0.260245	0.143911	0.351968	15.0626	3.9129	9.06349e-14	1.43682e-12	up	yes
LOC_Os10g33900	LOC_Os10g33900	LOC_Os10g33900.1	GO:0005634(nucleus);GO:0005829(cytosol);GO:0009691(cytokinin biosynthetic process);GO:0016799(hydrolase activity, hydrolyzing N-glycosyl compounds)	NA	NA	NA	possible lysine decarboxylase domain containing protein, expressed	NA	138.766	143.834	138.036	38.7544	44.0831	36.6835	3.51935	1.81531	9.19604e-14	1.45436e-12	up	yes
LOC_Os08g10430	LOC_Os08g10430	LOC_Os08g10430.1	GO:0005515(protein binding);GO:0042802(identical protein binding)	04626(Plant-pathogen interaction)	K13457	NA	NBS-LRR disease resistance protein, putative, expressed	NA	7.81489	5.56068	6.25447	1.61178	1.37955	1.36438	4.50674	2.17208	9.68173e-14	1.52996e-12	up	yes
LOC_Os08g41780	LOC_Os08g41780	LOC_Os08g41780.1	GO:0002213(defense response to insect);GO:0003824(catalytic activity);GO:0004806(triglyceride lipase activity);GO:0005576(extracellular region);GO:0016042(lipid catabolic process);GO:0016298(lipase activity)	00100(Steroid biosynthesis)	K01052	EC:3.1.1.13	triacylglycerol lipase precursor, putative, expressed	NA	11.7276	11.0893	10.2724	1.39469	2.49714	2.49682	5.17939	2.37278	9.75184e-14	1.5386e-12	up	yes
LOC_Os03g58980	LOC_Os03g58980	LOC_Os03g58980.1	GO:0005618(cell wall);GO:0033609(oxalate metabolic process);GO:0046564(oxalate decarboxylase activity)	NA	NA	NA	Cupin domain containing protein, expressed	NA	34.3298	26.255	31.6658	8.52707	4.78316	5.78293	4.83161	2.2725	1.04233e-13	1.63935e-12	up	yes
LOC_Os01g62630	LOC_Os01g62630	LOC_Os01g62630.1	GO:0004190(aspartic-type endopeptidase activity);GO:0006508(proteolysis);GO:0030163(protein catabolic process)	NA	NA	NA	aspartic proteinase nepenthesin precursor, putative, expressed	NA	8.52052	6.47648	9.24233	1.68861	1.15004	1.32269	5.82487	2.54223	1.17201e-13	1.83606e-12	up	yes
LOC_Os03g59450	LOC_Os03g59450	LOC_Os03g59450.1	GO:0005351(sugar:proton symporter activity);GO:0005739(mitochondrion);GO:0015144(carbohydrate transmembrane transporter activity);GO:0016020(membrane);GO:0016021(integral component of membrane);GO:0055085(transmembrane transport)	NA	NA	NA	transporter-related, putative, expressed	NA	11.7057	11.5349	13.8064	3.47987	2.7265	2.52755	4.24173	2.08465	1.21756e-13	1.90293e-12	up	yes
LOC_Os01g62790	LOC_Os01g62790	LOC_Os01g62790.1;LOC_Os01g62790.2	GO:0000932(cytoplasmic mRNA processing body);GO:0005634(nucleus);GO:0005737(cytoplasm);GO:0016779(nucleotidyltransferase activity);GO:0050265(RNA uridylyltransferase activity);GO:0060964(regulation of gene silencing by miRNA);GO:0071076(RNA 3' uridylation);GO:0071076(RNA 3' uridylation)	NA	NA	NA	expressed protein	NA	10.8665	9.03474	10.3282	2.34588	2.70278	2.38939	4.06416	2.02296	1.2644e-13	1.9715e-12	up	yes
LOC_Os12g26290	LOC_Os12g26290	LOC_Os12g26290.2;LOC_Os12g26290.4;LOC_Os12g26290.5;LOC_Os12g26290.3;LOC_Os12g26290.1;LOC_Os12g26290.6	GO:0001561(fatty acid alpha-oxidation);GO:0004601(peroxidase activity);GO:0005576(extracellular region);GO:0006629(lipid metabolic process);GO:0006979(response to oxidative stress);GO:0008219(cell death);GO:0009626(plant-type hypersensitive response);GO:0009627(systemic acquired resistance);GO:0009737(response to abscisic acid);GO:0009751(response to salicylic acid);GO:0012511(monolayer-surrounde…	00592(alpha-Linolenic acid metabolism);00592(alpha-Linolenic acid metabolism)	K10529	EC:1.-.-.-	alpha-DOX2, putative, expressed	NA	1.4369	0.934566	5.33817	0.0409246	0.0001	0.0001	187.47	7.55052	1.36445e-13	2.12417e-12	up	yes
LOC_Os05g37060	LOC_Os05g37060	LOC_Os05g37060.1	GO:0009908(flower development);GO:0048262(determination of dorsal/ventral asymmetry)	00040(Pentose and glucuronate interconversions);00500(Starch and sucrose metabolism)	K01184	EC:3.2.1.15	MYB family transcription factor, putative, expressed	NA	1.87248	0.561417	2.25569	0.0001	0.0001	0.0001	15632	13.9322	1.4341e-13	2.22913e-12	up	yes
LOC_Os05g11010	LOC_Os05g11010	LOC_Os05g11010.1	GO:0003674(molecular_function);GO:0005886(plasma membrane);GO:0008150(biological_process);GO:0009506(plasmodesma);GO:0016021(integral component of membrane)	NA	NA	NA	harpin-induced protein 1 domain containing protein, expressed	NA	11.9307	5.51938	9.9441	1.14727	1.31451	1.2478	7.38472	2.88454	1.47112e-13	2.28488e-12	up	yes
LOC_Os12g09580	LOC_Os12g09580	LOC_Os12g09580.1	GO:0004526(ribonuclease P activity);GO:0005655(nucleolar ribonuclease P complex);GO:0090502(RNA phosphodiester bond hydrolysis, endonucleolytic)	03040(Spliceosome);04141(Protein processing in endoplasmic reticulum);04144(Endocytosis)	K03283	NA	leafbladeless1, putative, expressed	NA	26.8671	26.1316	27.3315	8.58407	8.81797	8.05808	3.15514	1.6577	1.49437e-13	2.31738e-12	up	yes
LOC_Os06g47530	LOC_Os06g47530	LOC_Os06g47530.1	GO:0004674(protein serine/threonine kinase activity);GO:0005886(plasma membrane);GO:0006468(protein phosphorylation);GO:0006952(defense response);GO:0009506(plasmodesma)	00520(Amino sugar and nucleotide sugar metabolism)	K01183	EC:3.2.1.14	TKL_IRAK_DUF26-lh.6 - DUF26 kinases have homology to DUF26 containing loci, expressed	NA	9.32457	6.62023	7.25001	1.95069	1.69738	1.82266	4.2398	2.084	1.55387e-13	2.40687e-12	up	yes
LOC_Os12g38720	LOC_Os12g38720	LOC_Os12g38720.1	NA	NA	NA	NA	expressed protein	NA	192.133	262.256	153.278	35.2444	46.919	52.1677	4.52365	2.17749	1.5545e-13	2.40687e-12	up	yes
LOC_Os11g07240	LOC_Os11g07240	LOC_Os11g07240.1	GO:0004674(protein serine/threonine kinase activity);GO:0005524(ATP binding);GO:0005886(plasma membrane);GO:0006468(protein phosphorylation);GO:0007169(transmembrane receptor protein tyrosine kinase signaling pathway);GO:0016021(integral component of membrane);GO:0016301(kinase activity);GO:0016310(phosphorylation)	04626(Plant-pathogen interaction)	K13420	EC:2.7.11.1	serine/threonine-protein kinase BRI1-like 2 precursor, putative, expressed	NA	0.369012	0.552655	0.25018	0.0001	0.0001	0.0001	3906.16	11.9315	1.66955e-13	2.57303e-12	up	yes
LOC_Os02g02970	LOC_Os02g02970	LOC_Os02g02970.1	GO:0000932(cytoplasmic mRNA processing body);GO:0005634(nucleus);GO:0006397(mRNA processing);GO:0016779(nucleotidyltransferase activity);GO:0046872(metal ion binding);GO:0050265(RNA uridylyltransferase activity);GO:0060964(regulation of gene silencing by miRNA);GO:0071076(RNA 3' uridylation);GO:1903705(positive regulation of production of siRNA involved in RNA interference)	03018(RNA degradation)	K03514	EC:2.7.7.19	expressed protein	NA	7.04326	5.37262	7.58732	1.13663	1.33458	1.01227	5.74231	2.52163	1.73987e-13	2.67107e-12	up	yes
LOC_Os04g01490	LOC_Os04g01490	LOC_Os04g01490.2;LOC_Os04g01490.1	GO:0005737(cytoplasm);GO:0008150(biological_process);GO:0008270(zinc ion binding);GO:0016021(integral component of membrane);GO:0016021(integral component of membrane)	NA	NA	NA	zinc finger, C3HC4 type, domain containing protein, expressed	NA	41.7701	31.2829	35.0372	9.53625	11.204	11.4135	3.36167	1.74918	1.746e-13	2.67841e-12	up	yes
LOC_Os03g27010	LOC_Os03g27010	LOC_Os03g27010.1	GO:0003674(molecular_function);GO:0005634(nucleus);GO:0008150(biological_process)	NA	NA	NA	expressed protein	NA	33.2815	33.346	38.2277	11.3377	10.4699	10.6904	3.22651	1.68998	1.81734e-13	2.77716e-12	up	yes
LOC_Os12g03720	LOC_Os12g03720	LOC_Os12g03720.2;LOC_Os12g03720.1	GO:0004360(glutamine-fructose-6-phosphate transaminase (isomerizing) activity);GO:0006002(fructose 6-phosphate metabolic process);GO:0006047(UDP-N-acetylglucosamine metabolic process);GO:0006047(UDP-N-acetylglucosamine metabolic process)	00520(Amino sugar and nucleotide sugar metabolism);00250(Alanine, aspartate and glutamate metabolism);04931(Insulin resistance);04931(Insulin resistance)	K00820	EC:2.6.1.16	glucosamine--fructose-6-phosphate aminotransferase 1, putative, expressed	NA	9.96752	6.13729	11.6686	1.92799	2.12003	1.8229	4.73068	2.24205	1.90862e-13	2.90551e-12	up	yes
LOC_Os02g51130	LOC_Os02g51130	LOC_Os02g51130.1	GO:0000139(Golgi membrane);GO:0005768(endosome);GO:0005794(Golgi apparatus);GO:0005802(trans-Golgi network);GO:0016021(integral component of membrane);GO:0016051(carbohydrate biosynthetic process);GO:0016757(transferase activity, transferring glycosyl groups);GO:0016758(transferase activity, transferring hexosyl groups);GO:0045489(pectin biosynthetic process);GO:0047262(polygalacturonate 4-alpha-…	00500(Starch and sucrose metabolism);00520(Amino sugar and nucleotide sugar metabolism)	K13648	EC:2.4.1.43	glycosyl transferase 8 domain containing protein, putative, expressed	NA	8.41846	9.30139	7.07687	1.39197	1.96044	1.32885	5.29702	2.40518	1.91582e-13	2.91424e-12	up	yes
LOC_Os01g46860	LOC_Os01g46860	LOC_Os01g46860.1	GO:0005887(integral component of plasma membrane);GO:0022891(substrate-specific transmembrane transporter activity)	NA	NA	NA	inorganic phosphate transporter, putative, expressed	NA	0.849893	0.325209	1.19616	0.0001	0.0001	0.0001	7904.2	12.9484	2.08012e-13	3.15693e-12	up	yes
LOC_Os02g43330	LOC_Os02g43330	LOC_Os02g43330.1	GO:0003700(transcription factor activity, sequence-specific DNA binding);GO:0005634(nucleus);GO:0006351(transcription, DNA-templated);GO:0006355(regulation of transcription, DNA-templated);GO:0009414(response to water deprivation);GO:0009737(response to abscisic acid);GO:0009738(abscisic acid-activated signaling pathway);GO:0043565(sequence-specific DNA binding);GO:0045893(positive regulation of …	00750(Vitamin B6 metabolism)	K05275	EC:1.1.1.65	homeobox associated leucine zipper, putative, expressed	NA	0.798387	0.811022	2.0088	0.0001	0.0001	0.021966	163.232	7.35078	2.08464e-13	3.16139e-12	up	yes
LOC_Os06g43090	LOC_Os06g43090	LOC_Os06g43090.1	GO:0003677(DNA binding);GO:0003700(transcription factor activity, sequence-specific DNA binding);GO:0005634(nucleus);GO:0006351(transcription, DNA-templated);GO:0006355(regulation of transcription, DNA-templated);GO:0009414(response to water deprivation);GO:0009651(response to salt stress);GO:0009723(response to ethylene);GO:0009733(response to auxin);GO:0009737(response to abscisic acid);GO:0009…	04712(Circadian rhythm - plant)	K16166	NA	MYB transcription factor TaMYB1, putative, expressed	NA	8.35725	5.29481	5.09936	0.86282	0.497571	0.83145	8.5551	3.09679	2.18798e-13	3.31055e-12	up	yes
LOC_Os05g46840	LOC_Os05g46840	LOC_Os05g46840.1	NA	NA	NA	NA	proline-rich protein, putative, expressed	NA	5.46745	2.02449	10.4998	0.127296	0.0001	0.112773	74.9127	6.22714	2.27137e-13	3.42114e-12	up	yes
LOC_Os12g14699	LOC_Os12g14699	LOC_Os12g14699.1	GO:0004674(protein serine/threonine kinase activity);GO:0005886(plasma membrane);GO:0006468(protein phosphorylation);GO:0006952(defense response);GO:0009506(plasmodesma)	03040(Spliceosome);04141(Protein processing in endoplasmic reticulum);04144(Endocytosis)	K03283	NA	protein kinase domain containing protein, expressed	NA	0.248355	0.417843	0.56735	0.0001	0.0001	0.0001	4111.83	12.0056	2.3156e-13	3.48248e-12	up	yes
LOC_Os12g02470	LOC_Os12g02470	LOC_Os12g02470.1	GO:0009737(response to abscisic acid)	04626(Plant-pathogen interaction)	K13426	NA	WRKY65, expressed	NA	8.09224	4.67752	14.1611	0.309844	0.0001	0.057205	73.3512	6.19675	2.39033e-13	3.58676e-12	up	yes
LOC_Os12g18410	LOC_Os12g18410	LOC_Os12g18410.2;LOC_Os12g18410.1	NA	NA	NA	NA	expressed protein	NA	6.14354	14.942	5.18384	0.0989487	0.305337	0.0001	64.9612	6.02151	2.42704e-13	3.63363e-12	up	yes
LOC_Os03g54000	LOC_Os03g54000	LOC_Os03g54000.1;LOC_Os03g54000.2	GO:0006857(oligopeptide transport);GO:0015031(protein transport);GO:0015198(oligopeptide transporter activity);GO:0015833(peptide transport);GO:0016020(membrane);GO:0016021(integral component of membrane);GO:0055085(transmembrane transport);GO:0080167(response to karrikin);GO:0005737(cytoplasm);GO:0005886(plasma membrane);GO:0005886(plasma membrane)	NA	NA	NA	oligopeptide transporter, putative, expressed	NA	104.364	119.414	97.7836	27.4619	33.0068	27.8884	3.63933	1.86367	2.70128e-13	4.03209e-12	up	yes
LOC_Os02g53510	LOC_Os02g53510	LOC_Os02g53510.1	NA	NA	NA	NA	oxidoreductase/ transition metal ion binding protein, putative, expressed	NA	105.773	87.3637	117.72	28.1047	32.1349	25.3276	3.6329	1.86112	2.71449e-13	4.04877e-12	up	yes
LOC_Os12g07310	LOC_Os12g07310	LOC_Os12g07310.1	NA	NA	NA	NA	citrate-binding protein precursor, putative, expressed	NA	4.95712	4.98298	3.94819	0.239919	0.320209	0.059345	22.4195	4.48668	2.81428e-13	4.19134e-12	up	yes
LOC_Os03g51080	LOC_Os03g51080	LOC_Os03g51080.1	GO:0004351(glutamate decarboxylase activity);GO:0005516(calmodulin binding);GO:0005829(cytosol);GO:0006536(glutamate metabolic process);GO:0030170(pyridoxal phosphate binding);GO:0046686(response to cadmium ion)	00650(Butanoate metabolism);00250(Alanine, aspartate and glutamate metabolism);00410(beta-Alanine metabolism);00430(Taurine and hypotaurine metabolism)	K01580	EC:4.1.1.15	glutamate decarboxylase, putative, expressed	NA	146.8	120.885	142.862	40.4447	36.1249	40.4373	3.50875	1.81096	2.89462e-13	4.30778e-12	up	yes
LOC_Os05g04584	LOC_Os05g04584	LOC_Os05g04584.1	GO:0005737(cytoplasm);GO:0016740(transferase activity);GO:0016747(transferase activity, transferring acyl groups other than amino-acyl groups)	00073(Cutin, suberine and wax biosynthesis)	K15400	EC:2.3.1.188	transferase family protein, putative, expressed	NA	6.4332	4.50136	12.1621	1.05362	0.646331	0.568881	10.18	3.34766	2.90249e-13	4.31626e-12	up	yes
LOC_Os11g02540	LOC_Os11g02540	LOC_Os11g02540.1	GO:0009737(response to abscisic acid)	04626(Plant-pathogen interaction)	K13426	NA	WRKY50, expressed	NA	15.728	4.98312	27.1829	0.998347	1.16236	0.649202	17.0447	4.09125	2.91886e-13	4.33737e-12	up	yes
LOC_Os05g02130	LOC_Os05g02130	LOC_Os05g02130.1	GO:0004842(ubiquitin-protein transferase activity);GO:0005515(protein binding);GO:0016301(kinase activity);GO:0042742(defense response to bacterium);GO:0051865(protein autoubiquitination)	NA	NA	NA	ankyrin repeat domain-containing protein 28, putative, expressed	NA	28.0025	23.519	25.1465	7.99739	7.49018	8.92747	3.1402	1.65086	3.11481e-13	4.60451e-12	up	yes
LOC_Os07g39740	LOC_Os07g39740	LOC_Os07g39740.1	GO:0004104(cholinesterase activity);GO:0005576(extracellular region);GO:0016042(lipid catabolic process);GO:0016298(lipase activity);GO:0052689(carboxylic ester hydrolase activity)	00511(Other glycan degradation)	K01206	EC:3.2.1.51	GDSL-like lipase/acylhydrolase, putative, expressed	NA	24.2756	9.57805	23.1427	3.04235	2.28414	3.3198	6.59201	2.72072	3.21496e-13	4.742e-12	up	yes
LOC_Os02g01590	LOC_Os02g01590	LOC_Os02g01590.1;LOC_Os02g01590.2	GO:0005975(carbohydrate metabolic process);GO:0050306(sucrose 1F-fructosyltransferase activity);GO:0050306(sucrose 1F-fructosyltransferase activity)	00052(Galactose metabolism);00500(Starch and sucrose metabolism);00500(Starch and sucrose metabolism)	K01193	EC:3.2.1.26	glycosyl hydrolases, putative, expressed	NA	10.3097	4.04248	7.58696	0.958966	0.422024	0.983053	9.28035	3.21418	3.2407e-13	4.77364e-12	up	yes
LOC_Os05g14010	LOC_Os05g14010	LOC_Os05g14010.1	GO:0001046(core promoter sequence-specific DNA binding);GO:0001228(transcriptional activator activity, RNA polymerase II transcription regulatory region sequence-specific binding);GO:0005634(nucleus);GO:0006366(transcription from RNA polymerase II promoter)	NA	NA	NA	ethylene-responsive protein related, putative, expressed	NA	23.1991	19.0197	22.4148	6.71162	6.81315	6.72229	3.19225	1.67457	3.25867e-13	4.7923e-12	up	yes
LOC_Os01g52550	LOC_Os01g52550	LOC_Os01g52550.1	GO:0016021(integral component of membrane);GO:0042626(ATPase activity, coupled to transmembrane movement of substances);GO:0055085(transmembrane transport)	02010(ABC transporters)	K05658	EC:3.6.3.44	ABC transporter, ATP-binding protein, putative, expressed	NA	33.8018	30.0915	34.4088	9.6503	10.4033	8.42935	3.45126	1.78712	3.35019e-13	4.91963e-12	up	yes
LOC_Os01g43230	LOC_Os01g43230	LOC_Os01g43230.1;LOC_Os01g43230.3;LOC_Os01g43230.2	GO:0003677(DNA binding);GO:0005634(nucleus);GO:0006351(transcription, DNA-templated);GO:0045892(negative regulation of transcription, DNA-templated);GO:0048629(trichome patterning);GO:1900033(negative regulation of trichome patterning);GO:1900033(negative regulation of trichome patterning)	04712(Circadian rhythm - plant);04712(Circadian rhythm - plant)	K16166	NA	expressed protein	NA	46.3393	66.0536	53.269	14.8254	12.2689	17.136	3.74544	1.90513	3.85657e-13	5.60948e-12	up	yes
LOC_Os03g26870	LOC_Os03g26870	LOC_Os03g26870.1;LOC_Os03g26870.2	GO:0003674(molecular_function);GO:0005737(cytoplasm);GO:0008150(biological_process);GO:0080008(Cul4-RING E3 ubiquitin ligase complex);GO:0080008(Cul4-RING E3 ubiquitin ligase complex)	03022(Basal transcription factors);03022(Basal transcription factors)	K03130	NA	WD-40 repeat family protein, putative, expressed	NA	12.0831	12.2221	13.2913	3.97925	3.56805	4.14438	3.21566	1.68512	3.87932e-13	5.63845e-12	up	yes
LOC_Os05g36310	LOC_Os05g36310	LOC_Os05g36310.1	GO:0043161(proteasome-mediated ubiquitin-dependent protein catabolic process);GO:0061630(ubiquitin protein ligase activity)	00563(Glycosylphosphatidylinositol(GPI)-anchor biosynthesis)	K05283	EC:2.3.-.-	zinc finger, C3HC4 type domain containing protein, expressed	NA	22.448	20.5097	18.6825	4.88797	5.77425	5.96159	3.70795	1.89062	3.89223e-13	5.6531e-12	up	yes
LOC_Os05g09380	LOC_Os05g09380	LOC_Os05g09380.2;LOC_Os05g09380.1;LOC_Os05g09380.3	GO:0009658(chloroplast organization);GO:0009707(chloroplast outer membrane);GO:0009707(chloroplast outer membrane)	NA	NA	NA	AR791, putative, expressed	NA	27.9922	22.78	26.9304	8.07899	8.26511	8.16142	3.17082	1.66486	4.24757e-13	6.14679e-12	up	yes
LOC_Os08g08990	LOC_Os08g08990	LOC_Os08g08990.1	GO:0005618(cell wall);GO:0033609(oxalate metabolic process);GO:0046564(oxalate decarboxylase activity)	NA	NA	NA	Cupin domain containing protein, expressed	NA	2.48369	4.07594	2.76172	0.0001	0.124191	0.0001	74.9359	6.22758	4.46543e-13	6.44335e-12	up	yes
LOC_Os04g54120	LOC_Os04g54120	LOC_Os04g54120.1	GO:0004674(protein serine/threonine kinase activity);GO:0005886(plasma membrane);GO:0006468(protein phosphorylation);GO:0006952(defense response);GO:0009506(plasmodesma)	00520(Amino sugar and nucleotide sugar metabolism)	K01183	EC:3.2.1.14	serine/threonine-protein kinase receptor precursor, putative, expressed	NA	0.887837	0.538089	0.488495	0.0001	0.021377	0.0001	88.7251	6.47127	4.81113e-13	6.91215e-12	up	yes
LOC_Os02g42440	LOC_Os02g42440	LOC_Os02g42440.1	GO:0003674(molecular_function);GO:0008150(biological_process);GO:0009507(chloroplast)	04141(Protein processing in endoplasmic reticulum);04120(Ubiquitin mediated proteolysis);03420(Nucleotide excision repair)	K03868	NA	GEM, putative, expressed	NA	22.0998	17.9804	21.6475	5.11205	5.46237	6.27227	3.66408	1.87345	4.91298e-13	7.03817e-12	up	yes
LOC_Os06g06760	LOC_Os06g06760	LOC_Os06g06760.2;LOC_Os06g06760.1;LOC_Os06g06760.3	GO:0004674(protein serine/threonine kinase activity);GO:0004842(ubiquitin-protein transferase activity);GO:0005524(ATP binding);GO:0005886(plasma membrane);GO:0006468(protein phosphorylation);GO:0016301(kinase activity);GO:0016567(protein ubiquitination);GO:0016874(ligase activity);GO:0016874(ligase activity)	04626(Plant-pathogen interaction);04626(Plant-pathogen interaction)	K16224	NA	protein kinase, putative, expressed	NA	9.6505	9.17252	9.45964	2.35503	1.07911	2.19227	5.02676	2.32963	4.9645e-13	7.10687e-12	up	yes
LOC_Os02g35000	LOC_Os02g35000	LOC_Os02g35000.1	GO:0005737(cytoplasm);GO:0006457(protein folding)	04141(Protein processing in endoplasmic reticulum)	K09517	NA	chaperone protein dnaJ 10, putative, expressed	NA	2.47644	2.728	2.16919	0.126682	0.255807	0.101778	15.2264	3.9285	5.23565e-13	7.47891e-12	up	yes
LOC_Os12g41600	LOC_Os12g41600	LOC_Os12g41600.1;LOC_Os12g41600.2	GO:0003674(molecular_function);GO:0005739(mitochondrion);GO:0009733(response to auxin);GO:0009733(response to auxin)	NA	NA	NA	OsSAUR57 - Auxin-responsive SAUR gene family member, expressed	NA	6.43188	3.9514	5.82723	0.860695	0.422662	0.398986	9.63567	3.26839	5.43996e-13	7.743e-12	up	yes
LOC_Os01g45914	LOC_Os01g45914	LOC_Os01g45914.1	NA	NA	NA	NA	expressed protein	NA	2381.85	3962.42	2955.5	646.401	647.05	346.439	5.67097	2.5036	5.82545e-13	8.28578e-12	up	yes
LOC_Os03g06330	LOC_Os03g06330	LOC_Os03g06330.1	GO:0004674(protein serine/threonine kinase activity);GO:0005524(ATP binding);GO:0005886(plasma membrane);GO:0006468(protein phosphorylation);GO:0009506(plasmodesma);GO:0016301(kinase activity)	04626(Plant-pathogen interaction)	K13430	EC:2.7.11.1	tyrosine protein kinase domain containing protein, putative, expressed	NA	23.9688	14.546	21.5569	5.36245	3.72111	2.68905	5.10266	2.35125	6.38719e-13	9.0396e-12	up	yes
LOC_Os04g32480	LOC_Os04g32480	LOC_Os04g32480.1	GO:0003714(transcription corepressor activity);GO:0005634(nucleus);GO:0009611(response to wounding);GO:0031347(regulation of defense response);GO:1903507(negative regulation of nucleic acid-templated transcription);GO:2000022(regulation of jasmonic acid mediated signaling pathway)	04075(Plant hormone signal transduction)	K13464	NA	zinc-finger protein, putative, expressed	NA	7.24026	3.46798	21.6908	0.521522	0.268131	0.361416	28.1469	4.8149	6.51566e-13	9.20834e-12	up	yes
LOC_Os05g26040	LOC_Os05g26040	LOC_Os05g26040.1	GO:0003677(DNA binding);GO:0005634(nucleus);GO:0008150(biological_process);GO:0046983(protein dimerization activity)	02010(ABC transporters)	K05658	EC:3.6.3.44	pumilio-family RNA binding repeat containing protein, expressed	NA	2.64583	2.59047	2.16356	0.483374	0.460922	0.50426	5.10844	2.35288	6.63742e-13	9.35223e-12	up	yes
LOC_Os10g11889	LOC_Os10g11889	LOC_Os10g11889.2;LOC_Os10g11889.1	NA	NA	NA	NA	expressed protein	NA	194.918	391.188	244.555	40.7349	56.1136	23.6379	6.89424	2.78539	6.77311e-13	9.5249e-12	up	yes
LOC_Os10g40700	LOC_Os10g40700	LOC_Os10g40700.1	GO:0005576(extracellular region);GO:0005618(cell wall);GO:0009826(unidimensional cell growth);GO:0009828(plant-type cell wall loosening);GO:0009831(plant-type cell wall modification involved in multidimensional cell growth);GO:0016020(membrane);GO:0019953(sexual reproduction)	NA	NA	NA	expansin precursor, putative, expressed	NA	4.52663	2.5428	3.75471	0.233911	0.285327	0.086501	17.8693	4.15941	7.02281e-13	9.86212e-12	up	yes
LOC_Os08g45210	LOC_Os08g45210	LOC_Os08g45210.1;LOC_Os08g45210.2	GO:0003674(molecular_function);GO:0005739(mitochondrion);GO:0008150(biological_process);GO:0016021(integral component of membrane);GO:0016021(integral component of membrane)	04146(Peroxisome);04146(Peroxisome)	K13348	NA	Mpv17 / PMP22 family domain containing protein, expressed	NA	43.7368	38.4936	42.1132	12.9851	13.9377	13.1567	3.10242	1.63339	7.06669e-13	9.91676e-12	up	yes
LOC_Os09g26920	LOC_Os09g26920	LOC_Os09g26920.1	GO:0004252(serine-type endopeptidase activity);GO:0005618(cell wall)	04144(Endocytosis)	K18443	NA	OsSub57 - Putative Subtilisin homologue, expressed	NA	4.96537	4.97966	4.2135	0.71198	1.10537	0.886443	5.23656	2.38862	7.16466e-13	1.00472e-11	up	yes
LOC_Os04g59440	LOC_Os04g59440	LOC_Os04g59440.1	GO:0009507(chloroplast);GO:0009517(PSII associated light-harvesting complex II);GO:0009523(photosystem II);GO:0009534(chloroplast thylakoid);GO:0009535(chloroplast thylakoid membrane);GO:0009579(thylakoid);GO:0010027(thylakoid membrane organization);GO:0010196(nonphotochemical quenching);GO:0015979(photosynthesis);GO:0016020(membrane);GO:0016021(integral component of membrane);GO:0016168(chloroph…	00195(Photosynthesis)	K03542	NA	chlorophyll A-B binding protein, putative, expressed	NA	65.4677	69.5044	77.2831	19.1295	22.0103	24.4609	3.23557	1.69402	7.45486e-13	1.04394e-11	up	yes
LOC_Os01g02880	LOC_Os01g02880	LOC_Os01g02880.1	GO:0004332(fructose-bisphosphate aldolase activity);GO:0005739(mitochondrion);GO:0006096(glycolytic process);GO:0006098(pentose-phosphate shunt);GO:0006979(response to oxidative stress);GO:0009507(chloroplast);GO:0009534(chloroplast thylakoid);GO:0009536(plastid);GO:0009570(chloroplast stroma);GO:0010287(plastoglobule);GO:0046686(response to cadmium ion)	01200(Carbon metabolism);01230(Biosynthesis of amino acids);00010(Glycolysis / Gluconeogenesis);00030(Pentose phosphate pathway);00051(Fructose and mannose metabolism);00710(Carbon fixation in photosynthetic organisms)	K01623	EC:4.1.2.13	fructose-bisphospate aldolase isozyme, putative, expressed	NA	27.1406	24.2152	24.6135	8.53474	6.54425	6.04704	3.596	1.84639	8.42523e-13	1.17488e-11	up	yes
LOC_Os10g10080	LOC_Os10g10080	LOC_Os10g10080.1;LOC_Os10g10080.3;LOC_Os10g10080.2	GO:0000139(Golgi membrane);GO:0003824(catalytic activity);GO:0005794(Golgi apparatus);GO:0009834(plant-type secondary cell wall biogenesis);GO:0010417(glucuronoxylan biosynthetic process);GO:0016020(membrane);GO:0016021(integral component of membrane);GO:0042285(xylosyltransferase activity);GO:0071555(cell wall organization);GO:0080116(glucuronoxylan glucuronosyltransferase activity);GO:0080116(g…	00790(Folate biosynthesis);00790(Folate biosynthesis)	K01930	EC:6.3.2.17	exostosin family domain containing protein, expressed	NA	22.7234	18.1397	23.3959	6.21222	6.706	6.45391	3.31709	1.72992	8.48411e-13	1.18226e-11	up	yes
LOC_Os02g56120	LOC_Os02g56120	LOC_Os02g56120.1;LOC_Os02g56120.3;LOC_Os02g56120.2	GO:0009733(response to auxin);GO:0009733(response to auxin)	04075(Plant hormone signal transduction);04075(Plant hormone signal transduction)	K14484	NA	OsIAA9 - Auxin-responsive Aux/IAA gene family member, expressed	NA	0.869183	1.07061	0.46245	0.0001	0.0001	0.0001	8007.46	12.9671	8.91516e-13	1.24059e-11	up	yes
LOC_Os01g19940	LOC_Os01g19940	LOC_Os01g19940.1	GO:0003674(molecular_function);GO:0005634(nucleus);GO:0008150(biological_process)	NA	NA	NA	expressed protein	NA	37.3207	26.0136	39.4608	8.92134	7.24606	9.99324	3.92938	1.9743	9.34082e-13	1.2953e-11	up	yes
LOC_Os07g35510	LOC_Os07g35510	LOC_Os07g35510.1	GO:0004553(hydrolase activity, hydrolyzing O-glycosyl compounds);GO:0030247(polysaccharide binding);GO:0046658(anchored component of plasma membrane)	00500(Starch and sucrose metabolism)	K19891	EC:3.2.1.39	glucan endo-1,3-beta-glucosidase precursor, putative, expressed	NA	9.79381	6.00699	10.246	1.47582	0.503202	0.483646	10.5767	3.40281	1.03596e-12	1.43259e-11	up	yes
LOC_Os08g04630	LOC_Os08g04630	LOC_Os08g04630.1	GO:0003954(NADH dehydrogenase activity);GO:0005509(calcium ion binding);GO:0005739(mitochondrion);GO:0005743(mitochondrial inner membrane);GO:0005777(peroxisome)	00190(Oxidative phosphorylation)	K03885	EC:1.6.99.3	external NADH-ubiquinone oxidoreductase 1, mitochondrial precursor, putative, expressed	NA	4.30301	2.3975	9.42018	0.441098	0.149677	0.111327	22.9606	4.52109	1.19497e-12	1.64335e-11	up	yes
LOC_Os03g03810	LOC_Os03g03810	LOC_Os03g03810.1	GO:0005576(extracellular region);GO:0005618(cell wall);GO:0006952(defense response);GO:0009506(plasmodesma);GO:0030414(peptidase inhibitor activity);GO:0031640(killing of cells of other organism);GO:0050832(defense response to fungus)	NA	NA	NA	DEF8 - Defensin and Defensin-like DEFL family, expressed	NA	56.659	20.5076	76.4592	2.43997	4.34202	0.75846	20.3736	4.34863	1.2016e-12	1.65019e-11	up	yes
LOC_Os12g25690	LOC_Os12g25690	LOC_Os12g25690.1	GO:0003979(UDP-glucose 6-dehydrogenase activity);GO:0005634(nucleus);GO:0005829(cytosol);GO:0005975(carbohydrate metabolic process);GO:0006024(glycosaminoglycan biosynthetic process);GO:0006065(UDP-glucuronate biosynthetic process)	00040(Pentose and glucuronate interconversions);00053(Ascorbate and aldarate metabolism);00500(Starch and sucrose metabolism);00520(Amino sugar and nucleotide sugar metabolism)	K00012	EC:1.1.1.22	UDP-glucose 6-dehydrogenase, putative, expressed	NA	12.3248	6.97432	16.21	2.12009	1.52064	2.212	6.06711	2.60101	1.2095e-12	1.65876e-11	up	yes
LOC_Os09g26780	LOC_Os09g26780	LOC_Os09g26780.1	GO:0003714(transcription corepressor activity);GO:0005634(nucleus);GO:0009611(response to wounding);GO:0031347(regulation of defense response);GO:1903507(negative regulation of nucleic acid-templated transcription);GO:2000022(regulation of jasmonic acid mediated signaling pathway)	04075(Plant hormone signal transduction)	K13464	NA	zinc-finger protein, putative, expressed	NA	100.303	55.219	175.35	17.7839	13.543	17.4801	6.77922	2.76112	1.33294e-12	1.81804e-11	up	yes
LOC_Os05g36010	LOC_Os05g36010	LOC_Os05g36010.1	GO:0004252(serine-type endopeptidase activity);GO:0005618(cell wall)	04144(Endocytosis)	K18443	NA	OsSub47 - Putative Subtilisin homologue, expressed	NA	12.0129	12.2103	10.167	3.16479	3.6344	2.82077	3.57489	1.8379	1.34784e-12	1.83709e-11	up	yes
LOC_Os03g11340	LOC_Os03g11340	LOC_Os03g11340.1	GO:0005886(plasma membrane);GO:0007165(signal transduction)	04626(Plant-pathogen interaction)	K13420	EC:2.7.11.1	leucine-rich repeat resistance protein, putative, expressed	NA	21.6623	22.4137	22.4646	7.12889	6.97346	6.783	3.18599	1.67174	1.44401e-12	1.96013e-11	up	yes
LOC_Os04g53720	LOC_Os04g53720	LOC_Os04g53720.1	GO:0005737(cytoplasm);GO:0042981(regulation of apoptotic process);GO:0048025(negative regulation of mRNA splicing, via spliceosome)	03420(Nucleotide excision repair)	K10841	NA	SNF2 family N-terminal domain containing protein, expressed	NA	3.10084	2.4057	3.14775	0.454625	0.320616	0.611293	6.24167	2.64193	1.4536e-12	1.97181e-11	up	yes
LOC_Os03g09880	LOC_Os03g09880	LOC_Os03g09880.1	NA	NA	NA	NA	AIR12, putative, expressed	NA	22.9926	14.7611	21.3868	4.54296	3.45821	4.78947	4.62374	2.20906	1.53804e-12	2.07787e-11	up	yes
LOC_Os01g74410	LOC_Os01g74410	LOC_Os01g74410.2;LOC_Os01g74410.1	GO:0003677(DNA binding);GO:0003700(transcription factor activity, sequence-specific DNA binding);GO:0005634(nucleus);GO:0006351(transcription, DNA-templated);GO:0006355(regulation of transcription, DNA-templated);GO:0009751(response to salicylic acid);GO:0009751(response to salicylic acid)	00190(Oxidative phosphorylation);00860(Porphyrin and chlorophyll metabolism);00860(Porphyrin and chlorophyll metabolism)	K02259	NA	MYB family transcription factor, putative, expressed	NA	22.7126	33.8434	19.4066	2.80982	6.37551	4.05565	5.73693	2.52028	1.55112e-12	2.09412e-11	up	yes
LOC_Os06g48800	LOC_Os06g48800	LOC_Os06g48800.1	GO:0005886(plasma membrane);GO:0015081(sodium ion transmembrane transporter activity);GO:0035725(sodium ion transmembrane transport)	NA	NA	NA	OsHKT2;4 - Na+ transporter, expressed	NA	5.37599	3.98987	3.42031	0.403821	0.597084	0.2632	10.1148	3.3384	1.5773e-12	2.12514e-11	up	yes
LOC_Os01g37050	LOC_Os01g37050	LOC_Os01g37050.1	GO:0003725(double-stranded RNA binding);GO:0004525(ribonuclease III activity);GO:0005634(nucleus);GO:0030422(production of siRNA involved in RNA interference);GO:0031053(primary miRNA processing);GO:0031054(pre-miRNA processing);GO:0090502(RNA phosphodiester bond hydrolysis, endonucleolytic)	NA	NA	NA	ribonuclease III domain protein, putative, expressed	NA	51.4814	49.1284	51.4679	17.9641	13.94	13.3258	3.36233	1.74946	1.58186e-12	2.12984e-11	up	yes
LOC_Os01g13080	LOC_Os01g13080	LOC_Os01g13080.1	GO:0002181(cytoplasmic translation);GO:0003735(structural constituent of ribosome);GO:0022625(cytosolic large ribosomal subunit);GO:0030687(preribosome, large subunit precursor);GO:0070180(large ribosomal subunit rRNA binding)	03010(Ribosome)	K02942	NA	60S acidic ribosomal protein, putative, expressed	NA	78.8309	66.7494	84.5627	24.0591	24.1301	26.0231	3.10114	1.6328	1.71991e-12	2.30326e-11	up	yes
LOC_Os08g03610	LOC_Os08g03610	LOC_Os08g03610.1	GO:0005515(protein binding);GO:0005634(nucleus);GO:0060548(negative regulation of cell death)	04144(Endocytosis)	K12191	NA	LSD1 zinc finger domain containing protein, expressed	NA	36.6565	39.6088	29.6933	9.9575	8.48255	5.95034	4.34428	2.11912	1.73858e-12	2.3267e-11	up	yes
LOC_Os07g09710	LOC_Os07g09710	LOC_Os07g09710.1	GO:0004842(ubiquitin-protein transferase activity);GO:0019005(SCF ubiquitin ligase complex);GO:0031146(SCF-dependent proteasomal ubiquitin-dependent protein catabolic process)	NA	NA	NA	OsFBX220 - F-box domain containing protein, expressed	NA	4.91936	4.22942	5.67964	0.747296	0.923472	1.02288	5.50496	2.46073	1.77118e-12	2.3679e-11	up	yes
LOC_Os12g36210	LOC_Os12g36210	LOC_Os12g36210.1	GO:0009611(response to wounding);GO:0032260(response to jasmonic acid stimulus involved in jasmonic acid and ethylene-dependent systemic resistance)	NA	NA	NA	inhibitor I family protein, putative, expressed	NA	13.2141	5.95166	25.744	0.104806	0.838284	0.518479	30.7271	4.94144	1.77174e-12	2.3679e-11	up	yes
LOC_Os07g42820	LOC_Os07g42820	LOC_Os07g42820.1	GO:0005525(GTP binding);GO:0005622(intracellular);GO:0007264(small GTPase mediated signal transduction);GO:0015031(protein transport)	04144(Endocytosis)	K07937	NA	ADP-ribosylation factor, putative, expressed	NA	26.6913	22.0576	26.5369	6.85585	7.90341	6.94442	3.4688	1.79444	1.78369e-12	2.38228e-11	up	yes
LOC_Os10g42110	LOC_Os10g42110	LOC_Os10g42110.1	GO:0004672(protein kinase activity);GO:0005524(ATP binding);GO:0005886(plasma membrane);GO:0006468(protein phosphorylation);GO:0009742(brassinosteroid mediated signaling pathway);GO:0016301(kinase activity)	04075(Plant hormone signal transduction)	K14500	EC:2.7.11.1	protein kinase family protein, putative, expressed	NA	4.67535	3.44239	4.38198	0.563691	0.797952	0.403884	7.07988	2.82372	1.7861e-12	2.3839e-11	up	yes
LOC_Os11g10980	LOC_Os11g10980	LOC_Os11g10980.1	GO:0000287(magnesium ion binding);GO:0004743(pyruvate kinase activity);GO:0005829(cytosol);GO:0005886(plasma membrane);GO:0006096(glycolytic process);GO:0016301(kinase activity);GO:0030955(potassium ion binding)	01200(Carbon metabolism);01230(Biosynthesis of amino acids);00010(Glycolysis / Gluconeogenesis);00620(Pyruvate metabolism);00230(Purine metabolism)	K00873	EC:2.7.1.40	pyruvate kinase, putative, expressed	NA	8.06351	7.26774	7.62439	1.53124	1.7155	2.24573	4.17947	2.06332	1.8299e-12	2.43584e-11	up	yes
LOC_Os01g19610	LOC_Os01g19610	LOC_Os01g19610.1	NA	NA	NA	NA	plant protein of unknown function domain containing protein, expressed	NA	12.5823	9.73852	11.9975	2.68979	2.76946	3.29613	3.91968	1.97074	1.86949e-12	2.48356e-11	up	yes
LOC_Os06g50040	LOC_Os06g50040	LOC_Os06g50040.1	GO:0003674(molecular_function);GO:0005739(mitochondrion);GO:0009733(response to auxin)	04075(Plant hormone signal transduction)	K14488	NA	OsSAUR29 - Auxin-responsive SAUR gene family member, expressed	NA	32.7343	28.0081	24.1565	7.85667	7.97364	6.99018	3.7203	1.89542	1.88232e-12	2.49894e-11	up	yes
LOC_Os09g18594	LOC_Os09g18594	LOC_Os09g18594.1;LOC_Os09g18594.2	GO:0004672(protein kinase activity);GO:0004674(protein serine/threonine kinase activity);GO:0005524(ATP binding);GO:0005886(plasma membrane);GO:0006468(protein phosphorylation);GO:0016021(integral component of membrane);GO:0016301(kinase activity);GO:0016310(phosphorylation);GO:0016310(phosphorylation)	04626(Plant-pathogen interaction);04626(Plant-pathogen interaction)	K16224	NA	protein kinase domain containing protein, expressed	NA	106.704	74.4534	94.9686	27.5651	24.5681	24.0285	3.62552	1.85819	1.89066e-12	2.50834e-11	up	yes
LOC_Os01g70490	LOC_Os01g70490	LOC_Os01g70490.1	GO:0015079(potassium ion transmembrane transporter activity);GO:0016020(membrane)	NA	NA	NA	potassium transporter, putative, expressed	NA	3.8814	4.31291	6.37157	0.852786	0.880427	0.522167	6.45828	2.69115	1.89792e-12	2.51629e-11	up	yes
LOC_Os01g16450	LOC_Os01g16450	LOC_Os01g16450.1	GO:0004601(peroxidase activity);GO:0009505(plant-type cell wall);GO:0009664(plant-type cell wall organization)	00940(Phenylpropanoid biosynthesis)	K00430	EC:1.11.1.7	peroxidase precursor, putative, expressed	NA	6.52723	4.2142	5.38964	0.675289	0.188616	0.593268	11.0701	3.4686	1.90381e-12	2.52242e-11	up	yes
LOC_Os01g45450	LOC_Os01g45450	LOC_Os01g45450.1	GO:0005524(ATP binding);GO:0005886(plasma membrane);GO:0016021(integral component of membrane);GO:0016887(ATPase activity)	00561(Glycerolipid metabolism)	K00679	EC:2.3.1.158	AAA family ATPase, putative, expressed	NA	1.42041	1.33635	1.67973	0.076939	0.027724	0.090153	22.7727	4.50924	1.94236e-12	2.56837e-11	up	yes
LOC_Os01g62760	LOC_Os01g62760	LOC_Os01g62760.1	GO:0004722(protein serine/threonine phosphatase activity);GO:0005267(potassium channel activity);GO:0005886(plasma membrane);GO:0006470(protein dephosphorylation);GO:0009788(negative regulation of abscisic acid-activated signaling pathway);GO:0009939(positive regulation of gibberellic acid mediated signaling pathway);GO:0010030(positive regulation of seed germination);GO:0046872(metal ion binding…	04075(Plant hormone signal transduction);04931(Insulin resistance)	K14497	EC:3.1.3.16	protein phosphatase 2C, putative, expressed	NA	84.9576	88.7258	118.618	25.2274	23.7159	30.7085	3.66974	1.87568	2.07948e-12	2.74787e-11	up	yes
LOC_Os03g52720	LOC_Os03g52720	LOC_Os03g52720.1	GO:0008150(biological_process);GO:0016791(phosphatase activity)	NA	NA	NA	magnesium-dependent phosphatase 1, putative, expressed	NA	13.6773	9.78775	8.59011	1.71706	1.12207	0.706906	9.0397	3.17627	2.10276e-12	2.77678e-11	up	yes
LOC_Os04g03164	LOC_Os04g03164	LOC_Os04g03164.1	NA	NA	NA	NA	expressed protein	NA	12.2216	7.8351	19.276	1.67892	0.978906	1.00436	10.7402	3.42495	2.17462e-12	2.86598e-11	up	yes
LOC_Os03g53200	LOC_Os03g53200	LOC_Os03g53200.1	GO:0005515(protein binding)	04070(Phosphatidylinositol signaling system);04626(Plant-pathogen interaction)	K02183	NA	OsCML4 - Calmodulin-related calcium sensor protein, expressed	NA	30.7573	28.3175	36.04	6.09098	10.8785	7.21107	3.93353	1.97582	2.19124e-12	2.88217e-11	up	yes
LOC_Os01g59440	LOC_Os01g59440	LOC_Os01g59440.1;LOC_Os01g59440.2;LOC_Os01g59440.3	GO:0005886(plasma membrane);GO:0007165(signal transduction);GO:0007165(signal transduction)	04075(Plant hormone signal transduction);04626(Plant-pathogen interaction);04626(Plant-pathogen interaction)	K13416	EC:2.7.10.1 2.7.11.1	BRASSINOSTEROID INSENSITIVE 1-associated receptor kinase 1 precursor, putative, expressed	NA	142.852	123.481	154.195	39.0088	45.0384	35.1047	3.52934	1.8194	2.20319e-12	2.89407e-11	up	yes
LOC_Os01g56450	LOC_Os01g56450	LOC_Os01g56450.1	GO:0006952(defense response)	NA	NA	NA	DUF567 domain containing protein, putative, expressed	NA	5.5656	3.87714	8.69718	0.651774	0.569193	0.698153	9.45221	3.24065	2.22609e-12	2.92029e-11	up	yes
LOC_Os02g13510	LOC_Os02g13510	LOC_Os02g13510.1	GO:0004674(protein serine/threonine kinase activity);GO:0005524(ATP binding);GO:0005886(plasma membrane);GO:0006468(protein phosphorylation);GO:0016020(membrane);GO:0016021(integral component of membrane);GO:0016301(kinase activity)	04626(Plant-pathogen interaction)	K13420	EC:2.7.11.1	receptor-like protein kinase 5 precursor, putative, expressed	NA	66.2994	60.0201	67.0029	18.9165	20.5382	19.4064	3.28438	1.71562	2.39729e-12	3.14282e-11	up	yes
LOC_Os02g04120	LOC_Os02g04120	LOC_Os02g04120.1	GO:0004140(dephospho-CoA kinase activity);GO:0015937(coenzyme A biosynthetic process)	00770(Pantothenate and CoA biosynthesis)	K02201	EC:2.7.7.3	cytidylyltransferase domain containing protein, expressed	NA	16.1376	14.7758	17.2954	4.40469	3.20614	4.39472	4.01555	2.0056	2.54717e-12	3.32182e-11	up	yes
LOC_Os10g09240	LOC_Os10g09240	LOC_Os10g09240.1	NA	NA	NA	NA	expressed protein	NA	55.5975	51.5765	56.8271	17.1678	16.2807	11.9176	3.61506	1.85402	2.63664e-12	3.43401e-11	up	yes
LOC_Os07g39350	LOC_Os07g39350	LOC_Os07g39350.1	GO:0005351(sugar:proton symporter activity);GO:0005355(glucose transmembrane transporter activity);GO:0005887(integral component of plasma membrane);GO:0035428(hexose transmembrane transport);GO:0046323(glucose import)	NA	NA	NA	transporter family protein, putative, expressed	NA	171.088	88.0624	136.72	33.4521	29.1547	29.9197	4.27845	2.09709	2.75166e-12	3.57196e-11	up	yes
LOC_Os01g13200	LOC_Os01g13200	LOC_Os01g13200.1	GO:0005576(extracellular region);GO:0005737(cytoplasm);GO:0005768(endosome);GO:0005794(Golgi apparatus);GO:0005802(trans-Golgi network);GO:0005886(plasma membrane);GO:0007049(cell cycle);GO:0009416(response to light stimulus);GO:0009505(plant-type cell wall);GO:0009507(chloroplast);GO:0009543(chloroplast thylakoid lumen);GO:0009663(plasmodesma organization);GO:0009737(response to abscisic acid);G…	NA	NA	NA	abscisic acid insensitive 8, putative, expressed	NA	52.228	51.3296	56.9816	16.2231	17.3454	17.0901	3.16904	1.66405	2.75324e-12	3.57196e-11	up	yes
LOC_Os02g08440	LOC_Os02g08440	LOC_Os02g08440.2;LOC_Os02g08440.3;LOC_Os02g08440.4;LOC_Os02g08440.1	GO:0003700(transcription factor activity, sequence-specific DNA binding);GO:0005634(nucleus);GO:0006952(defense response);GO:0009685(gibberellin metabolic process);GO:0009685(gibberellin metabolic process)	04626(Plant-pathogen interaction);04626(Plant-pathogen interaction)	K18834;K13424	NA	WRKY71, expressed	NA	19.0742	14.0245	25.6036	5.14164	4.99212	3.85562	4.19621	2.06909	2.79778e-12	3.62728e-11	up	yes
LOC_Os07g10660	LOC_Os07g10660	LOC_Os07g10660.1	GO:0003735(structural constituent of ribosome);GO:0006412(translation);GO:0022627(cytosolic small ribosomal subunit)	03010(Ribosome)	K02981	NA	ribosomal protein, putative, expressed	NA	28.2617	27.6526	28.6623	8.28466	9.5303	7.20447	3.38044	1.75721	3.19053e-12	4.10974e-11	up	yes
LOC_Os06g50080	LOC_Os06g50080	LOC_Os06g50080.1	GO:0003674(molecular_function);GO:0005634(nucleus);GO:0008150(biological_process)	NA	NA	NA	DUF581 domain containing protein, expressed	NA	117.986	163.73	143.889	30.8236	39.4391	43.8479	3.72977	1.89908	3.23557e-12	4.16506e-11	up	yes
LOC_Os04g29770	LOC_Os04g29770	LOC_Os04g29770.1	GO:0004674(protein serine/threonine kinase activity);GO:0005886(plasma membrane);GO:0007166(cell surface receptor signaling pathway)	04626(Plant-pathogen interaction)	K13436	EC:2.7.11.1	wall-associated receptor kinase-like 3 precursor, putative, expressed	NA	12.1814	9.66108	10.0793	1.99638	2.06028	2.54399	4.83616	2.27386	3.37248e-12	4.33571e-11	up	yes
LOC_Os01g52340	LOC_Os01g52340	LOC_Os01g52340.1	NA	NA	NA	NA	NB-ARC domain containing protein, expressed	NA	4.0654	4.22375	4.67291	0.784513	0.354223	0.457273	8.12154	3.02175	3.40298e-12	4.3721e-11	up	yes
LOC_Os01g66010	LOC_Os01g66010	LOC_Os01g66010.1	GO:0003333(amino acid transmembrane transport);GO:0005886(plasma membrane);GO:0015171(amino acid transmembrane transporter activity)	NA	NA	NA	amino acid transporter, putative, expressed	NA	15.668	10.9813	16.7025	2.46055	4.19858	3.23134	4.3832	2.13198	3.40749e-12	4.37225e-11	up	yes
LOC_Os12g42220	LOC_Os12g42220	LOC_Os12g42220.1	NA	NA	NA	NA	expressed protein	NA	50.9974	54.228	59.9336	19.1264	15.6184	16.9615	3.19417	1.67544	3.53002e-12	4.52365e-11	up	yes
LOC_Os01g64949	LOC_Os01g64949	LOC_Os01g64949.1	NA	NA	NA	NA	expressed protein	NA	14.4408	21.3048	20.1928	3.00699	3.48789	3.17915	5.78232	2.53165	3.56205e-12	4.55883e-11	up	yes
LOC_Os02g47920	LOC_Os02g47920	LOC_Os02g47920.1	GO:0003676(nucleic acid binding);GO:0004527(exonuclease activity);GO:0005622(intracellular);GO:0005634(nucleus);GO:0046872(metal ion binding)	NA	NA	NA	ZOS2-16 - C2H2 zinc finger protein, expressed	NA	63.3293	40.1589	47.664	10.8522	16.5066	11.4607	3.89371	1.96114	3.68521e-12	4.70738e-11	up	yes
LOC_Os09g12230	LOC_Os09g12230	LOC_Os09g12230.1	GO:0004842(ubiquitin-protein transferase activity);GO:0016567(protein ubiquitination)	04141(Protein processing in endoplasmic reticulum);04120(Ubiquitin mediated proteolysis)	K06689	EC:2.3.2.23	ubiquitin-conjugating enzyme, putative, expressed	NA	22.805	20.7746	22.6831	5.69988	7.39516	5.61257	3.54202	1.82457	4.1778e-12	5.29924e-11	up	yes
LOC_Os01g51630	LOC_Os01g51630	LOC_Os01g51630.1;LOC_Os01g51630.2	GO:0000146(microfilament motor activity);GO:0003774(motor activity);GO:0003779(actin binding);GO:0005516(calmodulin binding);GO:0005524(ATP binding);GO:0007015(actin filament organization);GO:0009860(pollen tube growth);GO:0016459(myosin complex);GO:0030048(actin filament-based movement);GO:0051640(organelle localization);GO:0051640(organelle localization)	03440(Homologous recombination);03440(Homologous recombination)	K03165	EC:5.99.1.2	XIE, putative, expressed	NA	25.35	15.5083	15.5378	5.14684	4.51707	4.06774	4.10701	2.03809	4.18618e-12	5.30649e-11	up	yes
LOC_Os01g72834	LOC_Os01g72834	LOC_Os01g72834.1	GO:0000166(nucleotide binding);GO:0003676(nucleic acid binding);GO:0003723(RNA binding);GO:0005737(cytoplasm);GO:0008150(biological_process)	03040(Spliceosome)	K12741	NA	RNA recognition motif containing protein, putative, expressed	NA	10.6236	7.27991	7.82031	2.26507	1.76511	2.11978	4.18276	2.06446	4.32257e-12	5.46894e-11	up	yes
LOC_Os02g11020	LOC_Os02g11020	LOC_Os02g11020.1	GO:0004497(monooxygenase activity);GO:0010268(brassinosteroid homeostasis);GO:0016131(brassinosteroid metabolic process)	00905(Brassinosteroid biosynthesis)	K15639	EC:1.14.-.-	cytochrome P450 72A1, putative, expressed	NA	1.38325	2.07564	2.48045	0.0001	0.0001	0.07857	75.401	6.23651	4.33723e-12	5.48401e-11	up	yes
LOC_Os01g66820	LOC_Os01g66820	LOC_Os01g66820.1	GO:0004672(protein kinase activity);GO:0005515(protein binding);GO:0005524(ATP binding);GO:0005886(plasma membrane);GO:0006468(protein phosphorylation);GO:0009506(plasmodesma);GO:0016021(integral component of membrane);GO:0016301(kinase activity);GO:0031348(negative regulation of defense response);GO:0033612(receptor serine/threonine kinase binding);GO:0042742(defense response to bacterium);GO:00…	04626(Plant-pathogen interaction)	K13420	EC:2.7.11.1	inactive receptor kinase At1g27190 precursor, putative, expressed	NA	7.32274	4.78706	6.33088	0.968489	1.31877	0.890591	5.80288	2.53677	4.38341e-12	5.53187e-11	up	yes
LOC_Os03g02920	LOC_Os03g02920	LOC_Os03g02920.1	GO:0004601(peroxidase activity);GO:0009505(plant-type cell wall);GO:0009664(plant-type cell wall organization)	00940(Phenylpropanoid biosynthesis)	K00430	EC:1.11.1.7	peroxidase precursor, putative, expressed	NA	11.8743	10.6017	13.4326	2.5787	3.17983	3.2175	4.0005	2.00018	4.61801e-12	5.82056e-11	up	yes
LOC_Os08g26840	LOC_Os08g26840	LOC_Os08g26840.1	GO:0003674(molecular_function);GO:0005886(plasma membrane);GO:0008150(biological_process);GO:0016021(integral component of membrane)	NA	NA	NA	plant protein of unknown function domain containing protein, expressed	NA	26.6235	13.5156	25.202	5.13657	2.08338	3.02806	6.37599	2.67265	4.83768e-12	6.07822e-11	up	yes
LOC_Os02g51320	LOC_Os02g51320	LOC_Os02g51320.1	GO:0005515(protein binding);GO:0005634(nucleus);GO:0080113(regulation of seed growth)	NA	NA	NA	helix-loop-helix DNA-binding domain containing protein, expressed	NA	1.66432	1.22256	0.885441	0.0001	0.049282	0.0001	76.2364	6.25241	4.89059e-12	6.14082e-11	up	yes
LOC_Os08g09800	LOC_Os08g09800	LOC_Os08g09800.1	GO:0000977(RNA polymerase II regulatory region sequence-specific DNA binding);GO:0003700(transcription factor activity, sequence-specific DNA binding);GO:0005634(nucleus);GO:0006357(regulation of transcription from RNA polymerase II promoter)	02010(ABC transporters)	K05658	EC:3.6.3.44	WRKY105, expressed	NA	0.552186	0.150652	0.455286	0.0001	0.0001	0.0001	3860.41	11.9145	5.1129e-12	6.40785e-11	up	yes
LOC_Os06g46740	LOC_Os06g46740	LOC_Os06g46740.1	GO:0046658(anchored component of plasma membrane)	NA	NA	NA	early nodulin 20 precursor, putative, expressed	NA	3.58894	3.72261	3.67354	0.0001	0.134856	0.200656	32.7315	5.03261	5.41724e-12	6.7595e-11	up	yes
LOC_Os01g31360	LOC_Os01g31360	LOC_Os01g31360.3;LOC_Os01g31360.6;LOC_Os01g31360.4;LOC_Os01g31360.2;LOC_Os01g31360.5	GO:0003674(molecular_function);GO:0005634(nucleus);GO:0006351(transcription, DNA-templated);GO:0006355(regulation of transcription, DNA-templated);GO:0008150(biological_process);GO:0048511(rhythmic process);GO:0048511(rhythmic process)	NA	NA	NA	expressed protein	NA	52.3244	52.8338	41.9891	14.5656	15.2617	15.0012	3.28244	1.71477	5.55912e-12	6.92353e-11	up	yes
LOC_Os04g33600	LOC_Os04g33600	LOC_Os04g33600.1	GO:0016787(hydrolase activity)	NA	NA	NA	hydrolase, alpha/beta fold family protein, putative, expressed	NA	36.1464	16.0206	28.2256	6.56899	4.25179	5.49369	4.92769	2.30091	5.61734e-12	6.99168e-11	up	yes
LOC_Os03g02710	LOC_Os03g02710	LOC_Os03g02710.1	GO:0003985(acetyl-CoA C-acetyltransferase activity);GO:0004421(hydroxymethylglutaryl-CoA synthase activity);GO:0005739(mitochondrion);GO:0005829(cytosol);GO:0009506(plasmodesma);GO:0016126(sterol biosynthetic process);GO:0019287(isopentenyl diphosphate biosynthetic process, mevalonate pathway)	00650(Butanoate metabolism);00072(Synthesis and degradation of ketone bodies);00280(Valine, leucine and isoleucine degradation);00900(Terpenoid backbone biosynthesis)	K01641	EC:2.3.3.10	hydroxymethylglutaryl-CoA synthase, putative, expressed	NA	16.2951	12.8401	14.2888	3.26436	4.76056	3.38863	3.8046	1.92774	5.62176e-12	6.99281e-11	up	yes
LOC_Os02g08420	LOC_Os02g08420	LOC_Os02g08420.1	GO:0009809(lignin biosynthetic process)	00940(Phenylpropanoid biosynthesis)	K09753	EC:1.2.1.44	cinnamoyl CoA reductase, putative, expressed	NA	36.1349	18.9594	55.0019	5.4976	7.4257	6.87188	5.56177	2.47554	5.75416e-12	7.13967e-11	up	yes
LOC_Os03g48626	LOC_Os03g48626	LOC_Os03g48626.2;LOC_Os03g48626.1	GO:0005576(extracellular region);GO:0005773(vacuole);GO:0008150(biological_process);GO:0008150(biological_process)	NA	NA	NA	expressed protein	NA	205.431	157.84	174.599	56.34	39.9873	32.5541	4.17338	2.06121	5.76539e-12	7.14915e-11	up	yes
LOC_Os06g50960	LOC_Os06g50960	LOC_Os06g50960.1	GO:0009505(plant-type cell wall);GO:0009506(plasmodesma);GO:0016020(membrane)	NA	NA	NA	expansin precursor, putative, expressed	NA	6.25371	5.96997	6.90371	0.983028	0.99136	0.407123	8.03162	3.00569	5.80661e-12	7.19579e-11	up	yes
LOC_Os12g24020	LOC_Os12g24020	LOC_Os12g24020.2;LOC_Os12g24020.3;LOC_Os12g24020.1	GO:0004792(thiosulfate sulfurtransferase activity);GO:0005737(cytoplasm);GO:0009507(chloroplast);GO:0016740(transferase activity);GO:0016740(transferase activity)	NA	NA	NA	rhodanese-like domain containing protein, putative, expressed	NA	3.1624	7.61234	3.96363	0.545146	0.530455	0.501634	9.34444	3.22411	5.81312e-12	7.19938e-11	up	yes
LOC_Os06g18000	LOC_Os06g18000	LOC_Os06g18000.1	GO:0004674(protein serine/threonine kinase activity);GO:0004713(protein tyrosine kinase activity);GO:0004714(transmembrane receptor protein tyrosine kinase activity);GO:0005524(ATP binding);GO:0005886(plasma membrane);GO:0006468(protein phosphorylation);GO:0006952(defense response);GO:0007169(transmembrane receptor protein tyrosine kinase signaling pathway);GO:0010942(positive regulation of cell …	04075(Plant hormone signal transduction)	K13415	EC:2.7.10.1 2.7.11.1	protein kinase domain containing protein, expressed	NA	63.1184	47.0091	62.9372	18.606	15.8212	16.3662	3.40723	1.7686	6.10117e-12	7.52339e-11	up	yes
LOC_Os06g11740	LOC_Os06g11740	LOC_Os06g11740.1	GO:0003756(protein disulfide isomerase activity);GO:0005783(endoplasmic reticulum);GO:0006457(protein folding);GO:0034976(response to endoplasmic reticulum stress)	NA	NA	NA	OsAPRL2 adenosine 5'-phosphosulfate reductase-like OsAPRL2, expressed	NA	20.4897	24.8758	19.6662	6.43588	5.69369	6.21739	3.54455	1.8256	6.14152e-12	7.56378e-11	up	yes
LOC_Os10g42610	LOC_Os10g42610	LOC_Os10g42610.2;LOC_Os10g42610.1	GO:0008150(biological_process);GO:0009507(chloroplast);GO:0009507(chloroplast)	NA	NA	NA	expressed protein	NA	17.0773	9.85913	15.6492	2.32575	3.57716	3.12008	4.71967	2.23869	6.16846e-12	7.59227e-11	up	yes
LOC_Os09g23084	LOC_Os09g23084	LOC_Os09g23084.1	GO:0004553(hydrolase activity, hydrolyzing O-glycosyl compounds);GO:0005576(extracellular region);GO:0008810(cellulase activity);GO:0030245(cellulose catabolic process);GO:0071555(cell wall organization)	00500(Starch and sucrose metabolism)	K01179	EC:3.2.1.4	endoglucanase, putative, expressed	NA	7.70264	6.94241	10.0018	1.64344	1.73663	2.2852	4.35051	2.12119	6.55305e-12	8.05072e-11	up	yes
LOC_Os06g39470	LOC_Os06g39470	LOC_Os06g39470.1	GO:0005737(cytoplasm);GO:0016740(transferase activity);GO:0016747(transferase activity, transferring acyl groups other than amino-acyl groups)	00073(Cutin, suberine and wax biosynthesis)	K15400	EC:2.3.1.188	transferase family protein, putative, expressed	NA	10.4031	7.65521	9.82372	2.05735	1.66509	2.2938	4.63447	2.2124	6.65813e-12	8.16973e-11	up	yes
LOC_Os11g43860	LOC_Os11g43860	LOC_Os11g43860.1;LOC_Os11g43860.2	GO:0005432(calcium:sodium antiporter activity);GO:0005774(vacuolar membrane);GO:0006811(ion transport);GO:0006812(cation transport);GO:0006826(iron ion transport);GO:0006829(zinc II ion transport);GO:0015491(cation:cation antiporter activity);GO:0015693(magnesium ion transport);GO:0016021(integral component of membrane);GO:0055085(transmembrane transport);GO:0055085(transmembrane transport)	NA	NA	NA	sodium/calcium exchanger protein, putative, expressed	NA	33.3799	18.5733	29.8547	6.3394	7.64075	7.86648	3.74465	1.90483	6.7061e-12	8.22354e-11	up	yes
LOC_Os10g13970	LOC_Os10g13970	LOC_Os10g13970.1;LOC_Os10g13970.2	GO:0004674(protein serine/threonine kinase activity);GO:0005524(ATP binding);GO:0005886(plasma membrane);GO:0006468(protein phosphorylation);GO:0007169(transmembrane receptor protein tyrosine kinase signaling pathway);GO:0016021(integral component of membrane);GO:0016301(kinase activity);GO:0004672(protein kinase activity);GO:0004672(protein kinase activity)	04626(Plant-pathogen interaction);04075(Plant hormone signal transduction);04075(Plant hormone signal transduction)	K13420;K13415	EC:2.7.11.1;EC:2.7.10.1 2.7.11.1	receptor-like kinase, putative, expressed	NA	0.121568	0.313244	0.365861	0.0001	0.0001	0.0001	2668.91	11.382	6.84489e-12	8.38857e-11	up	yes
LOC_Os01g05900	LOC_Os01g05900	LOC_Os01g05900.1	GO:0000788(nuclear nucleosome);GO:0003677(DNA binding);GO:0006334(nucleosome assembly)	NA	NA	NA	Core histone H2A/H2B/H3/H4 domain containing protein, putative, expressed	NA	64.4127	66.3328	60.5139	21.6466	21.6243	18.4867	3.09694	1.63084	6.89255e-12	8.44179e-11	up	yes
LOC_Os01g28840	LOC_Os01g28840	LOC_Os01g28840.1	GO:0005215(transporter activity);GO:0005623(cell);GO:0005886(plasma membrane);GO:0006811(ion transport);GO:0006873(cellular ion homeostasis);GO:0008308(voltage-gated anion channel activity);GO:0016021(integral component of membrane);GO:0055085(transmembrane transport)	NA	NA	NA	C4-dicarboxylate transporter/malic acid transport protein, expressed	NA	0.465295	0.167042	0.530542	0.0001	0.0001	0.0001	3876.26	11.9205	6.93625e-12	8.48647e-11	up	yes
LOC_Os01g44960	LOC_Os01g44960	LOC_Os01g44960.1	GO:0016787(hydrolase activity)	NA	NA	NA	hydrolase, alpha/beta fold family domain containing protein, expressed	NA	0.793858	1.0813	0.819345	0.0001	0.038696	0.0001	69.2745	6.11425	6.93755e-12	8.48647e-11	up	yes
LOC_Os05g06014	LOC_Os05g06014	LOC_Os05g06014.1;LOC_Os05g06014.2	NA	NA	NA	NA	expressed protein	NA	24.4647	21.9444	22.3388	7.20708	5.58894	6.96812	3.47842	1.79843	6.95257e-12	8.49475e-11	up	yes
LOC_Os01g18400	LOC_Os01g18400	LOC_Os01g18400.1	GO:0004568(chitinase activity);GO:0005576(extracellular region);GO:0005975(carbohydrate metabolic process);GO:0006032(chitin catabolic process);GO:0016998(cell wall macromolecule catabolic process);GO:0050832(defense response to fungus)	00520(Amino sugar and nucleotide sugar metabolism)	K01183	EC:3.2.1.14	CHIT10 - Chitinase family protein precursor, expressed	NA	29.0426	27.6656	24.9015	7.2633	8.48518	5.33513	3.87077	1.95262	7.08634e-12	8.64195e-11	up	yes
LOC_Os03g61490	LOC_Os03g61490	LOC_Os03g61490.1	GO:0008285(negative regulation of cell proliferation)	NA	NA	NA	expressed protein	NA	8.13198	6.12269	9.39114	1.09748	0.96601	1.23393	7.171	2.84217	7.17564e-12	8.74016e-11	up	yes
LOC_Os04g53860	LOC_Os04g53860	LOC_Os04g53860.1	GO:0009507(chloroplast);GO:0009813(flavonoid biosynthetic process);GO:0009964(negative regulation of flavonoid biosynthetic process);GO:0016491(oxidoreductase activity);GO:0033729(anthocyanidin reductase activity);GO:0050662(coenzyme binding);GO:0055114(oxidation-reduction process)	00941(Flavonoid biosynthesis)	K08695	EC:1.3.1.77	reductase, putative, expressed	NA	8.81585	12.9386	13.9668	2.47561	2.58827	2.52733	4.7056	2.23438	7.26261e-12	8.83529e-11	up	yes
LOC_Os01g73170	LOC_Os01g73170	LOC_Os01g73170.1	GO:0004601(peroxidase activity);GO:0009505(plant-type cell wall);GO:0009664(plant-type cell wall organization)	00940(Phenylpropanoid biosynthesis)	K00430	EC:1.11.1.7	peroxidase precursor, putative, expressed	NA	106.759	95.0398	81.7487	30.367	24.3585	28.9557	3.38842	1.76061	7.37495e-12	8.96648e-11	up	yes
LOC_Os12g02540	LOC_Os12g02540	LOC_Os12g02540.1	GO:0004871(signal transducer activity);GO:0009416(response to light stimulus);GO:0016567(protein ubiquitination)	00902(Monoterpenoid biosynthesis)	K15095	EC:1.1.1.208	BTBN23 - Bric-a-Brac, Tramtrack, Broad Complex BTB domain with non-phototropic hypocotyl 3 NPH3 and coiled-coil domains, expressed	NA	2.42204	1.25509	2.33926	0.208143	0.21043	0.175046	10.1351	3.34129	7.38556e-12	8.97391e-11	up	yes
LOC_Os09g26370	LOC_Os09g26370	LOC_Os09g26370.1	GO:0003674(molecular_function);GO:0005575(cellular_component);GO:0008150(biological_process)	NA	NA	NA	DUF581 domain containing protein, expressed	NA	23.4644	23.164	25.7758	6.45782	5.58409	7.8253	3.64441	1.86568	7.69497e-12	9.33279e-11	up	yes
LOC_Os07g10720	LOC_Os07g10720	LOC_Os07g10720.1;LOC_Os07g10720.2	GO:0003735(structural constituent of ribosome);GO:0003735(structural constituent of ribosome)	03010(Ribosome);03010(Ribosome)	K02957	NA	40S ribosomal protein S15a, putative, expressed	NA	302.293	256.417	269.05	88.9267	85.2264	81.8586	3.23329	1.693	7.95295e-12	9.63395e-11	up	yes
LOC_Os07g14850	LOC_Os07g14850	LOC_Os07g14850.1	GO:0005886(plasma membrane);GO:0008270(zinc ion binding);GO:0009833(plant-type primary cell wall biogenesis);GO:0016021(integral component of membrane);GO:0016757(transferase activity, transferring glycosyl groups);GO:0016759(cellulose synthase activity);GO:0016760(cellulose synthase (UDP-forming) activity);GO:0030244(cellulose biosynthetic process);GO:0071555(cell wall organization)	00500(Starch and sucrose metabolism);00520(Amino sugar and nucleotide sugar metabolism)	K00770	EC:2.4.2.24	CESA6 - cellulose synthase, expressed	NA	10.1928	5.19741	8.7196	1.678	1.60607	2.21925	4.38096	2.13125	8.18464e-12	9.89656e-11	up	yes
LOC_Os01g12210	LOC_Os01g12210	LOC_Os01g12210.1	GO:0009705(plant-type vacuole membrane);GO:0015140(malate transmembrane transporter activity)	NA	NA	NA	aluminum-activated malate transporter, putative, expressed	NA	20.1654	14.746	23.1591	3.8078	5.2682	2.31124	5.09962	2.35039	8.46582e-12	1.02303e-10	up	yes
LOC_Os05g04510	LOC_Os05g04510	LOC_Os05g04510.1;LOC_Os05g04510.2	GO:0004478(methionine adenosyltransferase activity);GO:0005829(cytosol);GO:0005829(cytosol)	01230(Biosynthesis of amino acids);00270(Cysteine and methionine metabolism);00270(Cysteine and methionine metabolism)	K00789	EC:2.5.1.6	S-adenosylmethionine synthetase, putative, expressed	NA	245.391	172.259	224.496	62.9438	62.2471	61.074	3.44748	1.78554	8.58234e-12	1.03586e-10	up	yes
LOC_Os01g70770	LOC_Os01g70770	LOC_Os01g70770.1	GO:0004364(glutathione transferase activity);GO:0005737(cytoplasm);GO:0006749(glutathione metabolic process)	00480(Glutathione metabolism)	K00799	EC:2.5.1.18	glutathione S-transferase, putative, expressed	NA	29.0468	15.6178	37.097	6.27677	5.0102	5.05997	5.00165	2.3224	8.77473e-12	1.05652e-10	up	yes
LOC_Os12g12880	LOC_Os12g12880	LOC_Os12g12880.1	GO:0003674(molecular_function);GO:0008150(biological_process);GO:0009507(chloroplast)	NA	NA	NA	expressed protein	NA	4.64523	5.89763	6.22485	0.87873	0.785852	0.76406	6.90415	2.78746	9.07598e-12	1.09147e-10	up	yes
LOC_Os01g02000	LOC_Os01g02000	LOC_Os01g02000.1	GO:0005802(trans-Golgi network);GO:0005886(plasma membrane)	NA	NA	NA	phosphate transporter 1, putative, expressed	NA	3.63968	2.15449	2.09295	0.390419	0.331224	0.243931	8.16832	3.03004	9.80364e-12	1.17543e-10	up	yes
LOC_Os09g36860	LOC_Os09g36860	LOC_Os09g36860.1	GO:0000036(ACP phosphopantetheine attachment site binding involved in fatty acid biosynthetic process);GO:0006633(fatty acid biosynthetic process);GO:0009507(chloroplast);GO:0031177(phosphopantetheine binding)	00190(Oxidative phosphorylation)	K03955	NA	acyl carrier protein, putative, expressed	NA	35.4876	28.4421	47.3229	8.11286	10.0861	5.53966	4.68656	2.22853	9.97458e-12	1.19521e-10	up	yes
LOC_Os02g26794	LOC_Os02g26794	LOC_Os02g26794.1	GO:0004175(endopeptidase activity);GO:0005634(nucleus);GO:0016926(protein desumoylation);GO:0016929(SUMO-specific protease activity)	NA	NA	NA	expressed protein	NA	3.51719	0.333942	10.7442	0.0001	0.0001	0.0001	48651.1	15.5702	1.00316e-11	1.2001e-10	up	yes
LOC_Os03g01330	LOC_Os03g01330	LOC_Os03g01330.1	NA	NA	NA	NA	sodium/potassium/calcium exchanger 1, putative, expressed	NA	8.25235	5.56868	6.27718	1.0421	0.821228	0.815545	7.50249	2.90737	1.00443e-11	1.20068e-10	up	yes
LOC_Os03g01320	LOC_Os03g01320	LOC_Os03g01320.1;LOC_Os03g01320.2	GO:0005576(extracellular region);GO:0005783(endoplasmic reticulum);GO:0006869(lipid transport);GO:0008289(lipid binding);GO:0009409(response to cold);GO:0009505(plant-type cell wall);GO:0009506(plasmodesma);GO:0009651(response to salt stress);GO:0009682(induced systemic resistance);GO:0009707(chloroplast outer membrane);GO:0009737(response to abscisic acid);GO:0050832(defense response to fungus);…	03010(Ribosome);03010(Ribosome)	K02883	NA	LTPL116 - Protease inhibitor/seed storage/LTP family protein precursor, expressed	NA	8.36188	5.18694	18.9637	0.852762	0.568345	0.160947	20.5508	4.36112	1.0118e-11	1.20804e-10	up	yes
LOC_Os01g57030	LOC_Os01g57030	LOC_Os01g57030.1	NA	NA	NA	NA	expressed protein	NA	2.07465	2.28457	2.01393	0.0001	0.098472	0.0001	64.5892	6.01322	1.02998e-11	1.2268e-10	up	yes
LOC_Os08g07890	LOC_Os08g07890	LOC_Os08g07890.1	GO:0004674(protein serine/threonine kinase activity);GO:0005524(ATP binding);GO:0005886(plasma membrane);GO:0006468(protein phosphorylation);GO:0008289(lipid binding);GO:0009556(microsporogenesis);GO:0009742(brassinosteroid mediated signaling pathway);GO:0010152(pollen maturation);GO:0016021(integral component of membrane);GO:0016301(kinase activity);GO:0019199(transmembrane receptor protein kina…	04075(Plant hormone signal transduction);04626(Plant-pathogen interaction)	K13416	EC:2.7.10.1 2.7.11.1	NB-ARC domain containing protein, expressed	NA	2.82047	2.32219	2.28512	0.591833	0.355526	0.472118	5.23276	2.38757	1.07552e-11	1.27799e-10	up	yes
LOC_Os03g01300	LOC_Os03g01300	LOC_Os03g01300.1	GO:0005515(protein binding);GO:0005576(extracellular region);GO:0005618(cell wall);GO:0005783(endoplasmic reticulum);GO:0006869(lipid transport);GO:0008289(lipid binding);GO:0009506(plasmodesma);GO:0009626(plant-type hypersensitive response);GO:0009627(systemic acquired resistance);GO:0009631(cold acclimation);GO:0009682(induced systemic resistance);GO:0009707(chloroplast outer membrane);GO:00436…	03010(Ribosome)	K02883	NA	LTPL114 - Protease inhibitor/seed storage/LTP family protein precursor, expressed	NA	70.5508	68.5285	75.8191	9.99575	1.33107	4.87027	13.2677	3.72985	1.09768e-11	1.30277e-10	up	yes
LOC_Os11g38480	LOC_Os11g38480	LOC_Os11g38480.1	NA	04626(Plant-pathogen interaction)	K13457	NA	NBS-LRR type disease resistance protein, putative, expressed	NA	10.0359	12.7437	10.2649	3.42411	2.92792	3.18783	3.46384	1.79237	1.1238e-11	1.3306e-10	up	yes
LOC_Os03g09170	LOC_Os03g09170	LOC_Os03g09170.1	GO:0003677(DNA binding);GO:0003700(transcription factor activity, sequence-specific DNA binding);GO:0005515(protein binding);GO:0005634(nucleus);GO:0006351(transcription, DNA-templated);GO:0006355(regulation of transcription, DNA-templated);GO:0006970(response to osmotic stress);GO:0009409(response to cold);GO:0009414(response to water deprivation);GO:0009416(response to light stimulus);GO:000961…	04626(Plant-pathogen interaction)	K13434	NA	ethylene-responsive transcription factor, putative, expressed	NA	7.11041	6.58406	6.53886	1.44812	1.03519	0.922332	5.94111	2.57073	1.14438e-11	1.35256e-10	up	yes
LOC_Os06g18990	LOC_Os06g18990	LOC_Os06g18990.1	GO:0007165(signal transduction)	NA	NA	NA	embryogenesis transmembrane protein, putative, expressed	NA	5.47369	3.89738	5.02677	0.701485	0.810459	1.28944	5.13955	2.36164	1.20835e-11	1.42443e-10	up	yes
LOC_Os02g41954	LOC_Os02g41954	LOC_Os02g41954.1;LOC_Os02g41954.2	GO:0051213(dioxygenase activity);GO:0051213(dioxygenase activity)	00904(Diterpenoid biosynthesis);00904(Diterpenoid biosynthesis)	K04125	EC:1.14.11.13	gibberellin 2-beta-dioxygenase 7, putative, expressed	NA	2.25033	1.88404	1.9557	0.23011	0.109676	0.0651544	15.0394	3.91068	1.27818e-11	1.50179e-10	up	yes
LOC_Os07g46380	LOC_Os07g46380	LOC_Os07g46380.1	GO:0005576(extracellular region);GO:0005794(Golgi apparatus);GO:0016021(integral component of membrane);GO:0047517(1,4-beta-D-xylan synthase activity);GO:0048354(mucilage biosynthetic process involved in seed coat development)	00514(Other types of O-glycan biosynthesis)	K18134	EC:2.4.1.255	glycosyltransferase, putative, expressed	NA	13.6803	11.7358	13.258	3.54693	4.0266	4.36212	3.24021	1.69609	1.28611e-11	1.51021e-10	up	yes
LOC_Os03g06970	LOC_Os03g06970	LOC_Os03g06970.1	GO:0005634(nucleus);GO:0006792(regulation of sulfur utilization);GO:0010438(cellular response to sulfur starvation)	NA	NA	NA	tetratricopeptide repeat domain containing protein, expressed	NA	2.30742	6.78394	4.10278	0.389779	0.347498	0.321104	12.4663	3.63997	1.31626e-11	1.5447e-10	up	yes
LOC_Os03g57140	LOC_Os03g57140	LOC_Os03g57140.1	GO:0005515(protein binding);GO:0005737(cytoplasm);GO:0008219(cell death);GO:0009751(response to salicylic acid);GO:0009816(defense response to bacterium, incompatible interaction);GO:0010175(sphingosine transmembrane transporter activity);GO:0017089(glycolipid transporter activity);GO:0046836(glycolipid transport);GO:0051861(glycolipid binding)	NA	NA	NA	GLTP domain containing protein, putative, expressed	NA	59.1898	53.3446	61.0278	19.2937	20.6461	19.6672	2.91178	1.5419	1.32392e-11	1.55186e-10	up	yes
LOC_Os03g26650	LOC_Os03g26650	LOC_Os03g26650.2;LOC_Os03g26650.1	GO:0005737(cytoplasm);GO:0030001(metal ion transport);GO:0046914(transition metal ion binding);GO:0046916(cellular transition metal ion homeostasis);GO:0046916(cellular transition metal ion homeostasis)	00562(Inositol phosphate metabolism);04070(Phosphatidylinositol signaling system);04070(Phosphatidylinositol signaling system)	K18081	EC:3.1.3.64 3.1.3.95	heavy metal-associated domain containing protein, expressed	NA	1.01175	0.87287	0.183512	0.0001	0.0001	0.0001	6893.76	12.7511	1.38583e-11	1.61872e-10	up	yes
LOC_Os01g39290	LOC_Os01g39290	LOC_Os01g39290.1	GO:0003674(molecular_function);GO:0005634(nucleus);GO:0005886(plasma membrane);GO:0016021(integral component of membrane)	NA	NA	NA	harpin-induced protein 1 domain containing protein, expressed	NA	16.5187	17.6009	19.5886	4.84678	4.22774	5.66292	3.64434	1.86566	1.40686e-11	1.64232e-10	up	yes
LOC_Os01g71340	LOC_Os01g71340	LOC_Os01g71340.1	GO:0004553(hydrolase activity, hydrolyzing O-glycosyl compounds);GO:0030247(polysaccharide binding);GO:0046658(anchored component of plasma membrane)	00500(Starch and sucrose metabolism)	K19893	EC:3.2.1.39	glycosyl hydrolases family 17, putative, expressed	NA	13.962	12.1013	13.6246	3.02041	1.23294	1.08853	7.42959	2.89328	1.43026e-11	1.66867e-10	up	yes
LOC_Os05g47650	LOC_Os05g47650	LOC_Os05g47650.1	GO:0003677(DNA binding);GO:0003700(transcription factor activity, sequence-specific DNA binding);GO:0005634(nucleus);GO:0006351(transcription, DNA-templated);GO:0006355(regulation of transcription, DNA-templated);GO:0009873(ethylene-activated signaling pathway);GO:0048573(photoperiodism, flowering)	NA	NA	NA	B3 DNA binding domain containing protein, expressed	NA	2.45903	3.36302	2.74243	0.19314	0.326527	0.327481	10.1098	3.33768	1.47447e-11	1.71522e-10	up	yes
LOC_Os08g25430	LOC_Os08g25430	LOC_Os08g25430.1;LOC_Os08g25430.2	GO:0004674(protein serine/threonine kinase activity);GO:0005886(plasma membrane);GO:0006468(protein phosphorylation);GO:0006952(defense response);GO:0009506(plasmodesma);GO:0009506(plasmodesma)	00520(Amino sugar and nucleotide sugar metabolism);00520(Amino sugar and nucleotide sugar metabolism)	K01183	EC:3.2.1.14	cysteine-rich receptor-like protein kinase 35 precursor, putative, expressed	NA	14.2514	12.488	15.0579	4.17608	4.45161	4.10949	3.28153	1.71437	1.48106e-11	1.72188e-10	up	yes
LOC_Os08g28710	LOC_Os08g28710	LOC_Os08g28710.1	GO:0004674(protein serine/threonine kinase activity);GO:0005886(plasma membrane);GO:0007166(cell surface receptor signaling pathway)	04626(Plant-pathogen interaction)	K13430	EC:2.7.11.1	receptor protein kinase CRINKLY4 precursor, putative, expressed	NA	5.81598	1.35604	11.2915	0.219626	0.049129	0.258681	35.0061	5.12953	1.51238e-11	1.75625e-10	up	yes
LOC_Os02g32504	LOC_Os02g32504	LOC_Os02g32504.1;LOC_Os02g32504.2	GO:0003674(molecular_function);GO:0005634(nucleus);GO:0005739(mitochondrion);GO:0008150(biological_process);GO:0016021(integral component of membrane);GO:0016021(integral component of membrane)	00531(Glycosaminoglycan degradation);00531(Glycosaminoglycan degradation)	K10532	EC:2.3.1.78	heparan-alpha-glucosaminide N-acetyltransferase, putative, expressed	NA	29.6098	19.9118	27.1835	7.80497	7.6152	8.54678	3.20046	1.67828	1.52291e-11	1.76745e-10	up	yes
LOC_Os12g25700	LOC_Os12g25700	LOC_Os12g25700.1;LOC_Os12g25700.2;LOC_Os12g25700.3	GO:0003979(UDP-glucose 6-dehydrogenase activity);GO:0005634(nucleus);GO:0005829(cytosol);GO:0005975(carbohydrate metabolic process);GO:0006024(glycosaminoglycan biosynthetic process);GO:0006065(UDP-glucuronate biosynthetic process);GO:0006065(UDP-glucuronate biosynthetic process)	00040(Pentose and glucuronate interconversions);00053(Ascorbate and aldarate metabolism);00500(Starch and sucrose metabolism);00520(Amino sugar and nucleotide sugar metabolism);00520(Amino sugar and nucleotide sugar metabolism)	K00012	EC:1.1.1.22	UDP-glucose 6-dehydrogenase, putative, expressed	NA	13.8015	11.6576	13.9831	4.37113	3.38616	3.41608	3.53002	1.81968	1.52473e-11	1.76853e-10	up	yes
LOC_Os05g49290	LOC_Os05g49290	LOC_Os05g49290.1;LOC_Os05g49290.3;LOC_Os05g49290.2	GO:0000038(very long-chain fatty acid metabolic process);GO:0005634(nucleus);GO:0006633(fatty acid biosynthetic process);GO:0016021(integral component of membrane);GO:0016747(transferase activity, transferring acyl groups other than amino-acyl groups);GO:0042335(cuticle development);GO:0042335(cuticle development)	00062(Fatty acid elongation);00062(Fatty acid elongation)	K15397	EC:2.3.1.199	3-ketoacyl-CoA synthase, putative, expressed	NA	11.4146	16.0589	20.4009	1.28238	3.68607	2.91939	6.0694	2.60155	1.54882e-11	1.79438e-10	up	yes
LOC_Os08g44340	LOC_Os08g44340	LOC_Os08g44340.1	GO:0005737(cytoplasm);GO:0005829(cytosol);GO:0009570(chloroplast stroma);GO:0009651(response to salt stress);GO:0010043(response to zinc ion);GO:0016656(monodehydroascorbate reductase (NADH) activity);GO:0046686(response to cadmium ion);GO:0050660(flavin adenine dinucleotide binding);GO:0055114(oxidation-reduction process)	00053(Ascorbate and aldarate metabolism)	K08232	EC:1.6.5.4	monodehydroascorbate reductase, putative, expressed	NA	34.2259	28.7023	40.1114	11.0256	10.8372	11.4677	3.09145	1.62828	1.57297e-11	1.8213e-10	up	yes
LOC_Os01g42380	LOC_Os01g42380	LOC_Os01g42380.1	GO:0005886(plasma membrane);GO:0016021(integral component of membrane);GO:0042626(ATPase activity, coupled to transmembrane movement of substances)	02010(ABC transporters)	K05681	NA	pleiotropic drug resistance protein, putative, expressed	NA	6.20362	5.2076	14.4097	1.48825	1.49218	1.31644	6.00926	2.58719	1.58457e-11	1.83367e-10	up	yes
LOC_Os06g05420	LOC_Os06g05420	LOC_Os06g05420.1	NA	NA	NA	NA	expressed protein	NA	4.16872	0.227087	7.99855	0.0001	0.0001	0.0001	41314.5	15.3344	1.65869e-11	1.91721e-10	up	yes
LOC_Os04g38720	LOC_Os04g38720	LOC_Os04g38720.1	GO:0003677(DNA binding);GO:0003700(transcription factor activity, sequence-specific DNA binding);GO:0005634(nucleus);GO:0006351(transcription, DNA-templated);GO:0006355(regulation of transcription, DNA-templated);GO:0007275(multicellular organism development)	03018(RNA degradation)	K12581	NA	no apical meristem protein, putative, expressed	NA	14.4934	13.1639	15.1761	4.18456	2.32142	3.19307	4.41625	2.14282	1.65991e-11	1.91751e-10	up	yes
LOC_Os12g05690	LOC_Os12g05690	LOC_Os12g05690.1	NA	NA	NA	NA	expressed protein	NA	7.69092	5.48092	11.0609	1.12477	0.831723	0.421069	10.1923	3.34941	1.67466e-11	1.93343e-10	up	yes
LOC_Os06g37150	LOC_Os06g37150	LOC_Os06g37150.1	GO:0005507(copper ion binding);GO:0016722(oxidoreductase activity, oxidizing metal ions)	00053(Ascorbate and aldarate metabolism)	K00423	EC:1.10.3.3	L-ascorbate oxidase precursor, putative, expressed	NA	26.9115	14.2639	27.6242	6.22032	4.30576	5.57213	4.27374	2.0955	1.74646e-11	2.00934e-10	up	yes
LOC_Os08g06100	LOC_Os08g06100	LOC_Os08g06100.1	GO:0005829(cytosol);GO:0008171(O-methyltransferase activity);GO:0019438(aromatic compound biosynthetic process);GO:0030744(luteolin O-methyltransferase activity);GO:0032259(methylation);GO:0047763(caffeate O-methyltransferase activity)	00944(Flavone and flavonol biosynthesis)	K05279	EC:2.1.1.76	O-methyltransferase, putative, expressed	NA	35.0268	20.1667	29.7186	7.41686	6.72569	8.89051	3.68653	1.88226	1.74759e-11	2.00948e-10	up	yes
LOC_Os03g44620	LOC_Os03g44620	LOC_Os03g44620.2	GO:0005634(nucleus)	04141(Protein processing in endoplasmic reticulum)	K09503	NA	chaperone protein dnaJ, putative, expressed	NA	129.363	120.219	120.902	38.1914	41.3717	37.9449	3.15285	1.65666	1.76367e-11	2.02329e-10	up	yes
LOC_Os04g34250	LOC_Os04g34250	LOC_Os04g34250.1	GO:0004674(protein serine/threonine kinase activity);GO:0005886(plasma membrane);GO:0006468(protein phosphorylation)	04626(Plant-pathogen interaction)	K13459	NA	serine/threonine-protein kinase receptor precursor, putative, expressed	NA	16.4031	12.584	15.1672	4.39438	5.11987	4.16286	3.22834	1.69079	1.81976e-11	2.08046e-10	up	yes
LOC_Os01g53450	LOC_Os01g53450	LOC_Os01g53450.2;LOC_Os01g53450.1	GO:0005739(mitochondrion);GO:0005777(peroxisome);GO:0005829(cytosol);GO:0008483(transaminase activity);GO:0008710(8-amino-7-oxononanoate synthase activity);GO:0009058(biosynthetic process);GO:0009102(biotin biosynthetic process);GO:0030170(pyridoxal phosphate binding);GO:0030170(pyridoxal phosphate binding)	00780(Biotin metabolism);00780(Biotin metabolism)	K00652	EC:2.3.1.47	aminotransferase, classes I and II, domain containing protein, expressed	NA	7.23528	4.70754	5.46672	1.49853	1.41472	1.38355	4.05175	2.01854	1.84051e-11	2.10177e-10	up	yes
LOC_Os12g02310	LOC_Os12g02310	LOC_Os12g02310.1;LOC_Os12g02310.2	GO:0009611(response to wounding);GO:0009723(response to ethylene);GO:0009751(response to salicylic acid);GO:0042542(response to hydrogen peroxide);GO:0042542(response to hydrogen peroxide)	NA	NA	NA	LTPL11 - Protease inhibitor/seed storage/LTP family protein precursor, expressed	NA	172.168	215.653	165.831	58.2826	42.7694	52.8417	3.59763	1.84705	1.84805e-11	2.10917e-10	up	yes
LOC_Os01g36294	LOC_Os01g36294	LOC_Os01g36294.1	GO:0016020(membrane);GO:0016709(oxidoreductase activity, acting on paired donors, with incorporation or reduction of molecular oxygen, NAD(P)H as one donor, and incorporation of one atom of oxygen);GO:0044550(secondary metabolite biosynthetic process)	00402(Benzoxazinoid biosynthesis)	K13223	EC:1.14.13.137	cytochrome P450, putative, expressed	NA	0.786699	0.885803	0.558857	0.033666	0.0001	0.0001	65.8879	6.04194	1.97579e-11	2.24852e-10	up	yes
LOC_Os01g52790	LOC_Os01g52790	LOC_Os01g52790.1	GO:0004497(monooxygenase activity)	00905(Brassinosteroid biosynthesis)	K15639	EC:1.14.-.-	cytochrome P450 72A1, putative, expressed	NA	8.60963	7.6208	10.582	2.23024	2.42356	1.82947	4.13563	2.04811	2.15766e-11	2.44433e-10	up	yes
LOC_Os03g16860	LOC_Os03g16860	LOC_Os03g16860.2;LOC_Os03g16860.1	GO:0005524(ATP binding);GO:0005618(cell wall);GO:0005634(nucleus);GO:0005739(mitochondrion);GO:0005774(vacuolar membrane);GO:0005794(Golgi apparatus);GO:0005829(cytosol);GO:0005886(plasma membrane);GO:0006351(transcription, DNA-templated);GO:0006355(regulation of transcription, DNA-templated);GO:0006457(protein folding);GO:0009266(response to temperature stimulus);GO:0009408(response to heat);GO:…	03040(Spliceosome);04141(Protein processing in endoplasmic reticulum);04144(Endocytosis);04144(Endocytosis)	K03283	NA	DnaK family protein, putative, expressed	NA	100.95	64.9573	97.248	20.0134	25.6064	26.4404	3.65187	1.86864	2.16378e-11	2.44987e-10	up	yes
LOC_Os08g02110	LOC_Os08g02110	LOC_Os08g02110.1	GO:0004601(peroxidase activity);GO:0009505(plant-type cell wall);GO:0009664(plant-type cell wall organization)	00940(Phenylpropanoid biosynthesis)	K00430	EC:1.11.1.7	peroxidase precursor, putative, expressed	NA	11.008	20.9791	11.6256	1.10656	2.70506	0.836712	9.38243	3.22996	2.25018e-11	2.54047e-10	up	yes
LOC_Os09g36680	LOC_Os09g36680	LOC_Os09g36680.1	GO:0003723(RNA binding)	NA	NA	NA	ribonuclease T2 family domain containing protein, expressed	NA	1108.17	1305.13	1050.37	329.268	336.862	221.188	3.90353	1.96478	2.25553e-11	2.54507e-10	up	yes
LOC_Os11g15624	LOC_Os11g15624	LOC_Os11g15624.1;LOC_Os11g15624.2;LOC_Os11g15624.3	NA	NA	NA	NA	expressed protein	NA	64.9367	127.528	78.249	12.3317	17.2151	4.96541	7.84399	2.97159	2.30671e-11	2.59987e-10	up	yes
LOC_Os10g36170	LOC_Os10g36170	LOC_Os10g36170.1	GO:0005576(extracellular region);GO:0006869(lipid transport);GO:0008289(lipid binding)	NA	NA	NA	LTPL160 - Protease inhibitor/seed storage/LTP family protein precursor, expressed	NA	47.9853	74.1033	64.5737	14.7705	14.3961	20.2174	3.77981	1.91831	2.37718e-11	2.67024e-10	up	yes
LOC_Os05g44310	LOC_Os05g44310	LOC_Os05g44310.1	GO:0005795(Golgi stack);GO:0006891(intra-Golgi vesicle-mediated transport);GO:0016887(ATPase activity);GO:0043001(Golgi to plasma membrane protein transport);GO:0048211(Golgi vesicle docking)	04141(Protein processing in endoplasmic reticulum)	K13525	NA	vesicle-fusing ATPase, putative, expressed	NA	39.9815	34.5419	37.3643	11.8594	12.6444	12.1853	3.04962	1.60863	2.39492e-11	2.68866e-10	up	yes
LOC_Os06g13230	LOC_Os06g13230	LOC_Os06g13230.1	NA	NA	NA	NA	expressed protein	NA	6.96913	5.58278	7.26941	1.50059	1.42005	1.64745	4.33908	2.11739	2.41325e-11	2.70618e-10	up	yes
LOC_Os12g28177	LOC_Os12g28177	LOC_Os12g28177.1	GO:0000304(response to singlet oxygen);GO:0005524(ATP binding);GO:0005783(endoplasmic reticulum);GO:0005886(plasma membrane);GO:0009737(response to abscisic acid);GO:0016021(integral component of membrane);GO:0016887(ATPase activity)	NA	NA	NA	ATPase 3, putative, expressed	NA	3.91874	3.79558	5.21883	0.566245	0.808584	0.793091	5.9657	2.57669	2.44108e-11	2.73522e-10	up	yes
LOC_Os01g42030	LOC_Os01g42030	LOC_Os01g42030.1	GO:0002237(response to molecule of bacterial origin);GO:0005524(ATP binding);GO:0005739(mitochondrion);GO:0005740(mitochondrial envelope);GO:0005741(mitochondrial outer membrane);GO:0005886(plasma membrane);GO:0008219(cell death);GO:0009411(response to UV);GO:0009617(response to bacterium);GO:0009626(plant-type hypersensitive response);GO:0009863(salicylic acid mediated signaling pathway);GO:0016…	NA	NA	NA	mitochondrial chaperone BCS1, putative, expressed	NA	11.2943	6.32836	10.6001	2.28539	1.87355	1.63033	4.87501	2.2854	2.4419e-11	2.73522e-10	up	yes
LOC_Os11g05190	LOC_Os11g05190	LOC_Os11g05190.1	NA	NA	NA	NA	phytosulfokines precursor, putative, expressed	NA	8.94828	13.1792	10.4111	1.64497	0.758547	2.0442	7.3158	2.87102	2.45125e-11	2.74262e-10	up	yes
LOC_Os01g73790	LOC_Os01g73790	LOC_Os01g73790.1	GO:0003824(catalytic activity);GO:0005634(nucleus);GO:0005737(cytoplasm);GO:0005829(cytosol);GO:0009226(nucleotide-sugar biosynthetic process);GO:0048040(UDP-glucuronate decarboxylase activity);GO:0048046(apoplast);GO:0050662(coenzyme binding);GO:0071555(cell wall organization)	00520(Amino sugar and nucleotide sugar metabolism)	K12449	NA	NAD dependent epimerase/dehydratase family protein, putative, expressed	NA	10.2478	9.50616	8.75046	2.75225	2.33769	2.13287	3.94645	1.98055	2.47482e-11	2.76744e-10	up	yes
LOC_Os03g28260	LOC_Os03g28260	LOC_Os03g28260.1	NA	NA	NA	NA	retrotransposon protein, putative, unclassified, expressed	NA	50.4128	45.7286	54.8337	12.0065	15.7261	13.054	3.70158	1.88814	2.47647e-11	2.76773e-10	up	yes
LOC_Os12g43810	LOC_Os12g43810	LOC_Os12g43810.1	NA	NA	NA	NA	expressed protein	NA	99.9706	103.516	100.903	34.8538	32.7951	36.5492	2.92126	1.54659	2.52067e-11	2.81555e-10	up	yes
LOC_Os01g73024	LOC_Os01g73024	LOC_Os01g73024.1	NA	NA	NA	NA	expressed protein	NA	7.77944	12.293	13.6963	0.7913	1.59532	1.46108	8.77633	3.13362	2.52511e-11	2.81735e-10	up	yes
LOC_Os05g47770	LOC_Os05g47770	LOC_Os05g47770.1	GO:0004674(protein serine/threonine kinase activity);GO:0005886(plasma membrane);GO:0007166(cell surface receptor signaling pathway)	04933(AGE-RAGE signaling pathway in diabetic complications)	K04447	EC:2.7.10.2	serine/threonine-protein kinase At1g18390 precursor, putative, expressed	NA	1.789	1.4905	2.92232	0.142587	0.156184	0.249117	11.3195	3.50074	2.56731e-11	2.86123e-10	up	yes
LOC_Os07g35370	LOC_Os07g35370	LOC_Os07g35370.1	GO:0004674(protein serine/threonine kinase activity);GO:0005886(plasma membrane);GO:0006468(protein phosphorylation);GO:0006952(defense response);GO:0009506(plasmodesma)	00520(Amino sugar and nucleotide sugar metabolism)	K01183	EC:3.2.1.14	TKL_IRAK_DUF26-lc.15 - DUF26 kinases have homology to DUF26 containing loci, expressed	NA	7.30429	4.51865	4.98247	1.28141	1.01553	0.775937	5.46894	2.45126	2.57772e-11	2.86962e-10	up	yes
LOC_Os08g10290	LOC_Os08g10290	LOC_Os08g10290.1	GO:0004674(protein serine/threonine kinase activity);GO:0005886(plasma membrane)	00520(Amino sugar and nucleotide sugar metabolism)	K01183	EC:3.2.1.14	SHR5-receptor-like kinase, putative, expressed	NA	6.24556	3.19735	6.7832	0.447337	0.944268	0.972158	6.86452	2.77916	2.6482e-11	2.94643e-10	up	yes
LOC_Os01g03390	LOC_Os01g03390	LOC_Os01g03390.1	NA	NA	NA	NA	BBTI7 - Bowman-Birk type bran trypsin inhibitor precursor, expressed	NA	3.51609	4.1331	3.23814	0.19367	0.317583	0.401418	11.9291	3.57641	2.87107e-11	3.18551e-10	up	yes
LOC_Os09g34230	LOC_Os09g34230	LOC_Os09g34230.1	GO:0009813(flavonoid biosynthetic process);GO:0043231(intracellular membrane-bounded organelle);GO:0052696(flavonoid glucuronidation);GO:0080043(quercetin 3-O-glucosyltransferase activity);GO:0080044(quercetin 7-O-glucosyltransferase activity)	01210(2-Oxocarboxylic acid metabolism);00380(Tryptophan metabolism);00966(Glucosinolate biosynthesis)	K11820	EC:2.4.1.195	UDP-glucoronosyl/UDP-glucosyl transferase, putative, expressed	NA	8.08691	2.77332	6.31905	0.796455	0.399203	0.589985	9.62078	3.26615	2.99505e-11	3.31385e-10	up	yes
LOC_Os07g48460	LOC_Os07g48460	LOC_Os07g48460.1	GO:0005515(protein binding);GO:0005634(nucleus);GO:0005737(cytoplasm);GO:0030246(carbohydrate binding);GO:0042742(defense response to bacterium);GO:0090332(stomatal closure)	NA	NA	NA	stress responsive protein, putative, expressed	NA	2.90925	1.18925	2.84334	0.096677	0.0001	0.0001	71.6562	6.16302	3.0415e-11	3.3615e-10	up	yes
LOC_Os08g42750	LOC_Os08g42750	LOC_Os08g42750.1	GO:0004683(calmodulin-dependent protein kinase activity);GO:0005516(calmodulin binding);GO:0005634(nucleus);GO:0005737(cytoplasm);GO:0005886(plasma membrane);GO:0009738(abscisic acid-activated signaling pathway);GO:0009931(calcium-dependent protein serine/threonine kinase activity);GO:0018105(peptidyl-serine phosphorylation);GO:0035556(intracellular signal transduction);GO:0046777(protein autopho…	04626(Plant-pathogen interaction)	K13412	EC:2.7.11.1	CAMK_CAMK_like.37 - CAMK includes calcium/calmodulin depedent protein kinases, expressed	NA	0.326298	0.113158	0.372777	0.0001	0.0001	0.0001	2707.44	11.4027	3.2257e-11	3.55327e-10	up	yes
LOC_Os02g03700	LOC_Os02g03700	LOC_Os02g03700.1	NA	NA	NA	NA	expressed protein	NA	29.6979	27.6012	28.027	8.94683	9.63629	10.684	2.91543	1.54371	3.26422e-11	3.59172e-10	up	yes
LOC_Os01g04280	LOC_Os01g04280	LOC_Os01g04280.1	GO:0005516(calmodulin binding);GO:0005634(nucleus);GO:0006950(response to stress)	NA	NA	NA	calmodulin binding protein, putative, expressed	NA	7.62369	6.28295	6.59449	1.28615	1.374	0.590387	6.30701	2.65696	3.37606e-11	3.70251e-10	up	yes
LOC_Os04g44354	LOC_Os04g44354	LOC_Os04g44354.1;LOC_Os04g44354.3;LOC_Os04g44354.4;LOC_Os04g44354.2	GO:0009813(flavonoid biosynthetic process);GO:0043231(intracellular membrane-bounded organelle);GO:0052696(flavonoid glucuronidation);GO:0080043(quercetin 3-O-glucosyltransferase activity);GO:0080044(quercetin 7-O-glucosyltransferase activity);GO:0080044(quercetin 7-O-glucosyltransferase activity)	00402(Benzoxazinoid biosynthesis);00402(Benzoxazinoid biosynthesis)	K13227	EC:2.4.1.202	UDP-glucoronosyl and UDP-glucosyl transferase domain containing protein, expressed	NA	1.35942	1.03281	2.78881	0.138429	0.051814	0.195759	13.4223	3.74656	3.39553e-11	3.71978e-10	up	yes
LOC_Os01g66180	LOC_Os01g66180	LOC_Os01g66180.1;LOC_Os01g66180.2	GO:0005758(mitochondrial intermembrane space);GO:0006122(mitochondrial electron transport, ubiquinol to cytochrome c);GO:0006123(mitochondrial electron transport, cytochrome c to oxygen);GO:0006123(mitochondrial electron transport, cytochrome c to oxygen)	00920(Sulfur metabolism);00920(Sulfur metabolism)	K08738	NA	cytochrome c, putative, expressed	NA	37.9544	34.0982	43.1464	10.7857	13.068	10.6396	3.33975	1.73974	3.40494e-11	3.72541e-10	up	yes
LOC_Os12g29220	LOC_Os12g29220	LOC_Os12g29220.1	GO:0005887(integral component of plasma membrane);GO:0008643(carbohydrate transport);GO:0016021(integral component of membrane);GO:0051119(sugar transmembrane transporter activity)	NA	NA	NA	nodulin MtN3 family protein, putative, expressed	NA	10.9036	14.0599	11.4649	2.07816	3.19423	3.34467	4.22748	2.0798	3.40629e-11	3.72541e-10	up	yes
LOC_Os02g38840	LOC_Os02g38840	LOC_Os02g38840.1;LOC_Os02g38840.2	GO:0004345(glucose-6-phosphate dehydrogenase activity);GO:0005737(cytoplasm);GO:0005829(cytosol);GO:0006006(glucose metabolic process);GO:0009051(pentose-phosphate shunt, oxidative branch);GO:0050661(NADP binding);GO:0055114(oxidation-reduction process);GO:0055114(oxidation-reduction process)	01200(Carbon metabolism);00030(Pentose phosphate pathway);00480(Glutathione metabolism);00480(Glutathione metabolism)	K00036	EC:1.1.1.49 1.1.1.363	glucose-6-phosphate 1-dehydrogenase, cytoplasmic isoform, putative, expressed	NA	20.6537	15.3717	21.4119	5.87836	6.49334	5.87527	3.14777	1.65433	3.47262e-11	3.7938e-10	up	yes
LOC_Os07g05950	LOC_Os07g05950	LOC_Os07g05950.1	GO:0003674(molecular_function);GO:0005773(vacuole);GO:0005774(vacuolar membrane);GO:0008150(biological_process)	NA	NA	NA	expressed protein	NA	32.0281	29.9233	29.4223	8.3788	7.80142	9.30161	3.58584	1.84231	3.51599e-11	3.83908e-10	up	yes
LOC_Os09g38620	LOC_Os09g38620	LOC_Os09g38620.1	GO:0030586([methionine synthase] reductase activity)	00920(Sulfur metabolism)	K00380	EC:1.8.1.2	NADPH reductase, putative, expressed	NA	6.46656	5.87327	5.15567	1.39084	1.50006	1.02358	4.46943	2.16009	3.52299e-11	3.8425e-10	up	yes
LOC_Os07g42310	LOC_Os07g42310	LOC_Os07g42310.1	GO:0003674(molecular_function);GO:0005794(Golgi apparatus);GO:0008150(biological_process);GO:0016021(integral component of membrane)	NA	NA	NA	lung seven transmembrane domain containing protein, putative, expressed	NA	15.7435	13.8534	15.9937	4.09088	4.62466	5.38804	3.23256	1.69268	3.52745e-11	3.84316e-10	up	yes
LOC_Os02g47930	LOC_Os02g47930	LOC_Os02g47930.1	NA	NA	NA	NA	expressed protein	NA	12.1371	9.35542	11.906	2.0568	3.35885	2.30241	4.32731	2.11347	3.52745e-11	3.84316e-10	up	yes
LOC_Os01g67360	LOC_Os01g67360	LOC_Os01g67360.1	GO:0005768(endosome);GO:0005774(vacuolar membrane);GO:0005802(trans-Golgi network);GO:0008757(S-adenosylmethionine-dependent methyltransferase activity);GO:0032259(methylation)	NA	NA	NA	methyltransferase, putative, expressed	NA	55.192	41.1535	52.3048	15.45	16.4531	14.6066	3.19612	1.67632	3.55087e-11	3.86446e-10	up	yes
LOC_Os04g44910	LOC_Os04g44910	LOC_Os04g44910.1	GO:0004674(protein serine/threonine kinase activity);GO:0005524(ATP binding);GO:0005886(plasma membrane);GO:0006468(protein phosphorylation);GO:0009751(response to salicylic acid);GO:0016021(integral component of membrane);GO:0016301(kinase activity);GO:0030246(carbohydrate binding)	00500(Starch and sucrose metabolism)	K01176	EC:3.2.1.1	receptor like protein kinase, putative, expressed	NA	24.3744	15.9308	23.0946	6.13905	6.85983	6.67563	3.22243	1.68815	3.6623e-11	3.97704e-10	up	yes
LOC_Os05g10690	LOC_Os05g10690	LOC_Os05g10690.1	GO:0003682(chromatin binding);GO:0003700(transcription factor activity, sequence-specific DNA binding);GO:0003713(transcription coactivator activity);GO:0004402(histone acetyltransferase activity);GO:0005634(nucleus);GO:0006338(chromatin remodeling);GO:0006357(regulation of transcription from RNA polymerase II promoter);GO:0035066(positive regulation of histone acetylation)	NA	NA	NA	Myb transcription factor, putative, expressed	NA	8.63835	9.25931	11.8422	3.11645	2.9283	2.88297	3.33118	1.73603	3.68777e-11	4.00033e-10	up	yes
LOC_Os03g54160	LOC_Os03g54160	LOC_Os03g54160.2;LOC_Os03g54160.1	GO:0005515(protein binding);GO:0005515(protein binding)	NA	NA	NA	OsMADS14 - MADS-box family gene with MIKCc type-box, expressed	NA	5.19677	4.98842	4.44896	0.0001	0.285554	0.181332	31.3375	4.96982	3.69317e-11	4.00401e-10	up	yes
LOC_Os09g26800	LOC_Os09g26800	LOC_Os09g26800.1	GO:0004650(polygalacturonase activity);GO:0005576(extracellular region);GO:0005975(carbohydrate metabolic process);GO:0009507(chloroplast);GO:0016021(integral component of membrane);GO:0016829(lyase activity);GO:0071555(cell wall organization)	00040(Pentose and glucuronate interconversions);00500(Starch and sucrose metabolism)	K01213	EC:3.2.1.67	polygalacturonase, putative, expressed	NA	27.6912	23.069	30.5757	9.03799	8.727	9.43654	2.99012	1.5802	3.91497e-11	4.23526e-10	up	yes
LOC_Os12g13320	LOC_Os12g13320	LOC_Os12g13320.1	GO:0000050(urea cycle);GO:0000053(argininosuccinate metabolic process);GO:0004055(argininosuccinate synthase activity);GO:0005737(cytoplasm);GO:0006526(arginine biosynthetic process)	01230(Biosynthesis of amino acids);00250(Alanine, aspartate and glutamate metabolism);00220(Arginine biosynthesis)	K01940	EC:6.3.4.5	argininosuccinate synthase, chloroplast precursor, putative, expressed	NA	32.7501	31.8959	34.745	11.1388	11.6475	12.232	2.83826	1.505	3.95858e-11	4.27821e-10	up	yes
LOC_Os03g13820	LOC_Os03g13820	LOC_Os03g13820.1;LOC_Os03g13820.2	GO:0004672(protein kinase activity);GO:0005524(ATP binding);GO:0005886(plasma membrane);GO:0006468(protein phosphorylation);GO:0016301(kinase activity);GO:0016787(hydrolase activity);GO:0016787(hydrolase activity)	04626(Plant-pathogen interaction);04626(Plant-pathogen interaction)	K13436;K13429	EC:2.7.11.1	protein kinase family protein, putative, expressed	NA	14.4231	10.9576	14.3242	4.39021	4.52387	4.29835	3.00511	1.58742	3.95896e-11	4.27821e-10	up	yes
LOC_Os10g37720	LOC_Os10g37720	LOC_Os10g37720.1;LOC_Os10g37720.2	GO:0016787(hydrolase activity);GO:0016787(hydrolase activity)	NA	NA	NA	hydrolase, alpha/beta fold family protein, putative, expressed	NA	8.86035	8.30975	5.84793	1.2645	2.05572	1.56859	4.70831	2.23521	3.98731e-11	4.30651e-10	up	yes
LOC_Os02g42190	LOC_Os02g42190	LOC_Os02g42190.1	GO:0004674(protein serine/threonine kinase activity);GO:0005886(plasma membrane);GO:0007166(cell surface receptor signaling pathway)	04933(AGE-RAGE signaling pathway in diabetic complications)	K04447	EC:2.7.10.2	OsWAK16 - OsWAK receptor-like protein kinase, expressed	NA	4.32464	2.23834	4.42859	0.448419	0.577682	0.233587	8.72562	3.12526	4.1036e-11	4.42252e-10	up	yes
LOC_Os03g58300	LOC_Os03g58300	LOC_Os03g58300.1	GO:0000162(tryptophan biosynthetic process);GO:0004834(tryptophan synthase activity);GO:0005737(cytoplasm);GO:0009507(chloroplast);GO:0030170(pyridoxal phosphate binding)	00402(Benzoxazinoid)	K13222	EC:4.1.2.8	indole-3-glycerol phosphate lyase, chloroplast precursor, putative, expressed	NA	22.8556	17.8368	37.2463	5.64418	3.28816	1.91832	7.18286	2.84456	4.25573e-11	4.56917e-10	up	yes
LOC_Os03g57420	LOC_Os03g57420	LOC_Os03g57420.1	GO:0003674(molecular_function);GO:0008150(biological_process);GO:0009507(chloroplast)	NA	NA	NA	ML domain protein, putative, expressed	NA	26.771	25.1815	26.8586	9.16769	7.77358	8.08774	3.14879	1.6548	4.32728e-11	4.64349e-10	up	yes
LOC_Os01g09590	LOC_Os01g09590	LOC_Os01g09590.1	GO:0003677(DNA binding);GO:0003700(transcription factor activity, sequence-specific DNA binding);GO:0005515(protein binding);GO:0005634(nucleus);GO:0006351(transcription, DNA-templated);GO:0006355(regulation of transcription, DNA-templated);GO:0007275(multicellular organism development);GO:0009737(response to abscisic acid);GO:0009739(response to gibberellin);GO:0009751(response to salicylic acid…	00190(Oxidative phosphorylation);00860(Porphyrin and chlorophyll metabolism)	K02259	NA	myb-like DNA-binding domain containing protein, putative, expressed	NA	29.8307	25.4526	35.7052	6.44786	9.55998	9.55205	3.55982	1.8318	4.39672e-11	4.7104e-10	up	yes
LOC_Os02g13800	LOC_Os02g13800	LOC_Os02g13800.1	GO:0003677(DNA binding);GO:0003700(transcription factor activity, sequence-specific DNA binding);GO:0005634(nucleus);GO:0006351(transcription, DNA-templated);GO:0006355(regulation of transcription, DNA-templated);GO:0043565(sequence-specific DNA binding)	NA	NA	NA	HSF-type DNA-binding domain containing protein, expressed	NA	1.75356	1.84306	2.64534	0.147771	0.070895	0.197085	15.0137	3.90821	4.43364e-11	4.7474e-10	up	yes
LOC_Os04g49320	LOC_Os04g49320	LOC_Os04g49320.1	GO:0005737(cytoplasm);GO:0008150(biological_process);GO:0016787(hydrolase activity)	03013(RNA transport);03015(mRNA surveillance pathway)	K14326	EC:3.6.4.-	tRNA-splicing endonuclease positive effector-related, putative, expressed	NA	2.69628	2.15037	2.43009	0.356045	0.428568	0.364017	6.33514	2.66338	4.59176e-11	4.91407e-10	up	yes
LOC_Os01g50350	LOC_Os01g50350	LOC_Os01g50350.1;LOC_Os01g50350.2	NA	NA	NA	NA	expressed protein	NA	1.17017	0.352963	5.53058	0.0001	0.0001	0.0001	23512.4	14.5211	4.69508e-11	5.02195e-10	up	yes
LOC_Os12g27254	LOC_Os12g27254	LOC_Os12g27254.1	GO:0005737(cytoplasm);GO:0016747(transferase activity, transferring acyl groups other than amino-acyl groups)	00592(alpha-Linolenic acid metabolism)	K18858	EC:2.3.1.195	transferase family protein, putative, expressed	NA	4.25606	3.47955	7.22285	0.166487	0.0001	0.0001	89.7398	6.48768	4.80163e-11	5.12765e-10	up	yes
LOC_Os05g46580	LOC_Os05g46580	LOC_Os05g46580.1	GO:0004161(dimethylallyltranstransferase activity);GO:0004337(geranyltranstransferase activity);GO:0005737(cytoplasm);GO:0045337(farnesyl diphosphate biosynthetic process)	00900(Terpenoid backbone biosynthesis)	K00787	EC:2.5.1.1 2.5.1.10	polyprenyl synthetase, putative, expressed	NA	9.27592	11.2965	10.1762	2.59845	2.65288	2.76558	3.83547	1.9394	5.0645e-11	5.39393e-10	up	yes
LOC_Os09g25540	LOC_Os09g25540	LOC_Os09g25540.1	GO:0004674(protein serine/threonine kinase activity);GO:0005524(ATP binding);GO:0005886(plasma membrane);GO:0006468(protein phosphorylation);GO:0007169(transmembrane receptor protein tyrosine kinase signaling pathway);GO:0016021(integral component of membrane)	04626(Plant-pathogen interaction)	K13420	EC:2.7.11.1	receptor-like protein kinase 2 precursor, putative, expressed	NA	3.34716	2.46091	3.22566	0.615918	0.681983	0.50101	5.02178	2.3282	5.08842e-11	5.41361e-10	up	yes
LOC_Os12g05420	LOC_Os12g05420	LOC_Os12g05420.1	GO:0005516(calmodulin binding);GO:0005634(nucleus);GO:0005737(cytoplasm);GO:0008150(biological_process);GO:0009507(chloroplast)	NA	NA	NA	calmodulin-binding protein, putative, expressed	NA	11.8522	10.2024	13.751	3.01318	3.58394	3.18968	3.65857	1.87128	5.09469e-11	5.41739e-10	up	yes
LOC_Os04g43550	LOC_Os04g43550	LOC_Os04g43550.1	GO:0003674(molecular_function);GO:0005737(cytoplasm);GO:0008150(biological_process)	00240(Pyrimidine metabolism)	K16904	EC:3.6.1.12	MazG nucleotide pyrophosphohydrolase domain containing protein, expressed	NA	19.4409	20.6797	20.2184	6.50883	4.81351	5.6154	3.5624	1.83285	5.19746e-11	5.52078e-10	up	yes
LOC_Os07g05940	LOC_Os07g05940	LOC_Os07g05940.1	GO:0009507(chloroplast);GO:0009570(chloroplast stroma);GO:0009688(abscisic acid biosynthetic process);GO:0010162(seed dormancy process);GO:0045549(9-cis-epoxycarotenoid dioxygenase activity);GO:0046872(metal ion binding);GO:0055114(oxidation-reduction process)	00906(Carotenoid biosynthesis)	K09840	EC:1.13.11.51	9-cis-epoxycarotenoid dioxygenase 1, chloroplast precursor, putative, expressed	NA	0.451926	0.544921	0.951412	0.027629	0.0001	0.0001	70.0082	6.12945	5.23635e-11	5.55912e-10	up	yes
LOC_Os03g52390	LOC_Os03g52390	LOC_Os03g52390.1	GO:0004867(serine-type endopeptidase inhibitor activity);GO:0005576(extracellular region);GO:0006979(response to oxidative stress);GO:0016021(integral component of membrane)	NA	NA	NA	PIII1 - Proteinase inhibitor II family protein precursor, expressed	NA	5.33568	6.20289	5.26084	0.407497	0.242982	0.583418	13.6149	3.76712	5.28963e-11	5.61269e-10	up	yes
LOC_Os03g32580	LOC_Os03g32580	LOC_Os03g32580.1	GO:0005886(plasma membrane);GO:0007165(signal transduction)	04075(Plant hormone signal transduction);04626(Plant-pathogen interaction)	K13416	EC:2.7.10.1 2.7.11.1	BRASSINOSTEROID INSENSITIVE 1-associated receptor kinase 1 precursor, putative, expressed	NA	290.6	249.876	283.72	90.5994	89.286	74.2161	3.24357	1.69758	5.33567e-11	5.65854e-10	up	yes
LOC_Os04g10350	LOC_Os04g10350	LOC_Os04g10350.1	GO:0051213(dioxygenase activity)	00402(Benzoxazinoid biosynthesis)	K13229	EC:1.14.20.2	1-aminocyclopropane-1-carboxylate oxidase homolog 2, putative, expressed	NA	69.1305	34.0436	87.5017	15.3348	11.6867	9.52687	5.21707	2.38324	5.37543e-11	5.69767e-10	up	yes
LOC_Os03g46660	LOC_Os03g46660	LOC_Os03g46660.1	GO:0004553(hydrolase activity, hydrolyzing O-glycosyl compounds);GO:0030247(polysaccharide binding);GO:0046658(anchored component of plasma membrane)	00500(Starch and sucrose metabolism)	K19891	EC:3.2.1.39	glucan endo-1,3-beta-glucosidase precursor, putative, expressed	NA	13.8268	9.9495	11.2853	3.54155	3.4466	3.42326	3.36761	1.75172	5.71606e-11	6.0555e-10	up	yes
LOC_Os02g07450	LOC_Os02g07450	LOC_Os02g07450.2;LOC_Os02g07450.1	GO:0003677(DNA binding);GO:0003700(transcription factor activity, sequence-specific DNA binding);GO:0005634(nucleus);GO:0005737(cytoplasm);GO:0006351(transcription, DNA-templated);GO:0006355(regulation of transcription, DNA-templated);GO:0016602(CCAAT-binding factor complex);GO:0045893(positive regulation of transcription, DNA-templated);GO:0046982(protein heterodimerization activity);GO:0046982(…	00230(Purine metabolism);00240(Pyrimidine metabolism);03020(RNA polymerase);03020(RNA polymerase)	K03004	NA	core histone H2A/H2B/H3/H4, putative, expressed	NA	22.6597	21.3768	20.334	7.30735	6.84049	6.41298	3.13074	1.6465	5.73868e-11	6.07623e-10	up	yes
LOC_Os03g60090	LOC_Os03g60090	LOC_Os03g60090.1;LOC_Os03g60090.2	GO:0004489(methylenetetrahydrofolate reductase (NAD(P)H) activity);GO:0005829(cytosol);GO:0006730(one-carbon metabolic process);GO:0006730(one-carbon metabolic process)	01200(Carbon metabolism);00670(One carbon pool by folate);00670(One carbon pool by folate)	K00297	EC:1.5.1.20	methylenetetrahydrofolate reductase, putative, expressed	NA	42.9058	32.3949	44.1588	12.7975	12.2807	13.2873	3.11372	1.63864	5.79834e-11	6.13614e-10	up	yes
LOC_Os03g32499	LOC_Os03g32499	LOC_Os03g32499.1	NA	NA	NA	NA	expressed protein	NA	43.2533	78.5984	64.4838	16.8233	17.1347	15.6493	3.75621	1.90928	5.99068e-11	6.31287e-10	up	yes
LOC_Os05g42360	LOC_Os05g42360	LOC_Os05g42360.1	NA	NA	NA	NA	expressed protein	NA	14.3332	18.1923	25.1905	3.18418	2.80784	1.56755	7.63482	2.93259	6.36882e-11	6.69364e-10	up	yes
LOC_Os01g35330	LOC_Os01g35330	LOC_Os01g35330.1;LOC_Os01g35330.2	NA	NA	NA	NA	circumsporozoite protein precursor, putative, expressed	NA	25.9878	24.8273	26.4642	8.15195	4.97545	3.8617	4.54876	2.18547	6.39208e-11	6.71455e-10	up	yes
LOC_Os01g06460	LOC_Os01g06460	LOC_Os01g06460.1	GO:0003674(molecular_function);GO:0005737(cytoplasm);GO:0008150(biological_process)	NA	NA	NA	uncharacterized Cys-rich domain containing protein, putative, expressed	NA	51.6383	46.0354	48.487	16.6018	17.93	17.224	2.82404	1.49776	6.47065e-11	6.78993e-10	up	yes
LOC_Os07g10830	LOC_Os07g10830	LOC_Os07g10830.1	GO:0004579(dolichyl-diphosphooligosaccharide-protein glycotransferase activity);GO:0005576(extracellular region);GO:0005730(nucleolus);GO:0005773(vacuole);GO:0005774(vacuolar membrane);GO:0005783(endoplasmic reticulum);GO:0005789(endoplasmic reticulum membrane);GO:0005794(Golgi apparatus);GO:0008250(oligosaccharyltransferase complex);GO:0009505(plant-type cell wall);GO:0009506(plasmodesma);GO:000…	00510(N-Glycan biosynthesis);04141(Protein processing in endoplasmic reticulum)	K12670	NA	dolichyl-diphosphooligosaccharide--protein glycosyltransferase 48 kDasubunit precursor, putative, expressed	NA	56.7501	41.9848	51.6603	17.2892	15.149	14.827	3.18194	1.66991	6.51946e-11	6.83754e-10	up	yes
LOC_Os06g25010	LOC_Os06g25010	LOC_Os06g25010.1	GO:0004568(chitinase activity);GO:0005576(extracellular region);GO:0006032(chitin catabolic process);GO:0008061(chitin binding)	00520(Amino sugar and nucleotide sugar metabolism)	K01183	EC:3.2.1.14	glycosyl hydrolase, putative, expressed	NA	8.37455	2.66701	10.5007	0.053202	0.459944	0.368469	24.435	4.61087	6.59207e-11	6.91006e-10	up	yes
LOC_Os07g34260	LOC_Os07g34260	LOC_Os07g34260.1	GO:0009813(flavonoid biosynthetic process);GO:0042802(identical protein binding)	00945(Stilbenoid, diarylheptanoid and gingerol biosynthesis)	K17212	EC:2.3.1.211	chalcone and stilbene synthases, putative, expressed	NA	11.0708	4.22205	27.3341	0.636332	0.087924	0.063887	54.0853	5.75717	6.66626e-11	6.98415e-10	up	yes
LOC_Os06g44034	LOC_Os06g44034	LOC_Os06g44034.1	NA	NA	NA	NA	expressed protein	NA	32.2826	32.6585	24.4298	8.52675	10.5313	9.70012	3.10766	1.63583	6.7704e-11	7.08953e-10	up	yes
LOC_Os01g58240	LOC_Os01g58240	LOC_Os01g58240.1	GO:0004252(serine-type endopeptidase activity);GO:0005618(cell wall)	04144(Endocytosis)	K18443	NA	OsSub6 - Putative Subtilisin homologue, expressed	NA	11.9067	6.51085	8.64632	2.30756	1.99517	1.45856	4.69754	2.23191	6.88688e-11	7.20257e-10	up	yes
LOC_Os01g53430	LOC_Os01g53430	LOC_Os01g53430.1	GO:0009813(flavonoid biosynthetic process);GO:0043231(intracellular membrane-bounded organelle);GO:0052696(flavonoid glucuronidation);GO:0080043(quercetin 3-O-glucosyltransferase activity);GO:0080044(quercetin 7-O-glucosyltransferase activity)	00942(Anthocyanin biosynthesis)	K12938	EC:2.4.1.-	anthocyanidin 5,3-O-glucosyltransferase, putative, expressed	NA	2.4561	1.99988	1.97672	0.264986	0.175326	0.162506	10.671	3.41563	7.13245e-11	7.44517e-10	up	yes
LOC_Os03g48060	LOC_Os03g48060	LOC_Os03g48060.1	GO:0005829(cytosol);GO:0008233(peptidase activity);GO:0019760(glucosinolate metabolic process)	00230(Purine metabolism)	K01951	EC:6.3.5.2	class I glutamine amidotransferase, putative, expressed	NA	9.88852	15.7079	7.314	1.64413	1.66344	2.14894	6.03141	2.5925	7.42507e-11	7.72634e-10	up	yes
LOC_Os01g55540	LOC_Os01g55540	LOC_Os01g55540.1;LOC_Os01g55540.2	GO:0004069(L-aspartate:2-oxoglutarate aminotransferase activity);GO:0005737(cytoplasm);GO:0006099(tricarboxylic acid cycle);GO:0006103(2-oxoglutarate metabolic process);GO:0006522(alanine metabolic process);GO:0006531(aspartate metabolic process);GO:0006536(glutamate metabolic process);GO:0006807(nitrogen compound metabolic process);GO:0030170(pyridoxal phosphate binding);GO:0042802(identical pro…	01200(Carbon metabolism);01210(2-Oxocarboxylic acid metabolism);01230(Biosynthesis of amino acids);00710(Carbon fixation in photosynthetic organisms);00250(Alanine, aspartate and glutamate metabolism);00270(Cysteine and methionine metabolism);00220(Arginine biosynthesis);00330(Arginine and proline metabolism);00350(Tyrosine metabolism);00360(Phenylalanine metabolism);00400(Phenylalanine, tyrosine…	K14454	EC:2.6.1.1	aminotransferase, classes I and II, domain containing protein, expressed	NA	69.1917	60.0984	64.6318	18.9741	23.2916	21.2748	3.05194	1.60973	7.68287e-11	7.98625e-10	up	yes
LOC_Os02g08140	LOC_Os02g08140	LOC_Os02g08140.1	GO:0004674(protein serine/threonine kinase activity);GO:0005634(nucleus);GO:0005737(cytoplasm);GO:0006468(protein phosphorylation);GO:0035556(intracellular signal transduction)	04140(Regulation of autophagy);04931(Insulin resistance)	K07198	EC:2.7.11.11	CAMK_KIN1/SNF1/Nim1_like.14 - CAMK includes calcium/calmodulin depedent protein kinases, expressed	NA	43.596	37.4646	40.4183	14.8352	13.3759	11.152	3.08612	1.62579	7.99798e-11	8.30082e-10	up	yes
LOC_Os04g40950	LOC_Os04g40950	LOC_Os04g40950.1;LOC_Os04g40950.2;LOC_Os04g40950.3	GO:0003677(DNA binding);GO:0004365(glyceraldehyde-3-phosphate dehydrogenase (NAD+) (phosphorylating) activity);GO:0005507(copper ion binding);GO:0005618(cell wall);GO:0005634(nucleus);GO:0005730(nucleolus);GO:0005737(cytoplasm);GO:0005739(mitochondrion);GO:0005777(peroxisome);GO:0005794(Golgi apparatus);GO:0005829(cytosol);GO:0005886(plasma membrane);GO:0006094(gluconeogenesis);GO:0006096(glycoly…	01200(Carbon metabolism);01230(Biosynthesis of amino acids);00010(Glycolysis / Gluconeogenesis);00710(Carbon fixation in photosynthetic organisms);00710(Carbon fixation in photosynthetic organisms)	K00134	EC:1.2.1.12	glyceraldehyde-3-phosphate dehydrogenase, putative, expressed	NA	227.015	211.876	251.255	74.8982	75.368	65.1087	3.20439	1.68005	8.013e-11	8.31208e-10	up	yes
LOC_Os10g39680	LOC_Os10g39680	LOC_Os10g39680.1	GO:0004568(chitinase activity);GO:0006040(amino sugar metabolic process);GO:0008061(chitin binding);GO:0008843(endochitinase activity);GO:0016231(beta-N-acetylglucosaminidase activity);GO:0050832(defense response to fungus)	00520(Amino sugar and nucleotide sugar metabolism)	K01183	EC:3.2.1.14	CHIT14 - Chitinase family protein precursor, expressed	NA	18.9176	10.8801	27.0897	2.45067	0.456569	0.649815	15.9928	3.99935	8.09991e-11	8.39786e-10	up	yes
LOC_Os03g51200	LOC_Os03g51200	LOC_Os03g51200.1	GO:0000790(nuclear chromatin);GO:0003677(DNA binding);GO:0006342(chromatin silencing)	04070(Phosphatidylinositol signaling system);04626(Plant-pathogen interaction)	K02183	NA	Core histone H2A/H2B/H3/H4 domain containing protein, putative, expressed	NA	16.7755	13.2843	16.8409	3.36769	3.36181	3.01451	4.81329	2.26702	8.22611e-11	8.52427e-10	up	yes
LOC_Os11g45740	LOC_Os11g45740	LOC_Os11g45740.1	GO:0003677(DNA binding);GO:0003700(transcription factor activity, sequence-specific DNA binding);GO:0005634(nucleus);GO:0006351(transcription, DNA-templated);GO:0006355(regulation of transcription, DNA-templated);GO:0006952(defense response);GO:0009620(response to fungus);GO:0009651(response to salt stress);GO:0009723(response to ethylene);GO:0009737(response to abscisic acid);GO:0009753(response…	04626(Plant-pathogen interaction)	K09422	NA	MYB family transcription factor, putative, expressed	NA	6.25279	5.27364	12.3291	1.08358	1.31925	1.10469	6.80126	2.7658	8.33571e-11	8.62439e-10	up	yes
LOC_Os05g38660	LOC_Os05g38660	LOC_Os05g38660.1	NA	NA	NA	NA	expressed protein	NA	45.1876	23.6108	43.9086	7.2055	9.96322	5.97036	4.87085	2.28417	8.34771e-11	8.63232e-10	up	yes
LOC_Os02g53380	LOC_Os02g53380	LOC_Os02g53380.1	GO:0005794(Golgi apparatus);GO:0016413(O-acetyltransferase activity);GO:0071554(cell wall organization or biogenesis)	NA	NA	NA	expressed protein	NA	2.08953	1.48962	1.45907	0.152542	0.222446	0.220765	8.45688	3.08013	8.44392e-11	8.72728e-10	up	yes
LOC_Os02g37160	LOC_Os02g37160	LOC_Os02g37160.1	GO:0005737(cytoplasm);GO:0030001(metal ion transport);GO:0046914(transition metal ion binding);GO:0046916(cellular transition metal ion homeostasis)	01200(Carbon metabolism);01230(Biosynthesis of amino acids);00010(Glycolysis / Gluconeogenesis);00030(Pentose phosphate pathway);00051(Fructose and mannose metabolism);00052(Galactose metabolism);03018(RNA degradation)	K00850	EC:2.7.1.11	heavy metal transport/detoxification protein, putative, expressed	NA	7.42959	5.28775	6.74095	1.27164	1.14871	1.17647	5.40986	2.43559	8.55239e-11	8.83481e-10	up	yes
LOC_Os01g45990	LOC_Os01g45990	LOC_Os01g45990.1	GO:0005249(voltage-gated potassium channel activity);GO:0005887(integral component of plasma membrane);GO:0042391(regulation of membrane potential)	04144(Endocytosis)	K12489	NA	potassium channel AKT1, putative, expressed	NA	9.47619	9.21489	10.5723	3.52047	2.57826	2.57827	3.37252	1.75383	9.07834e-11	9.35388e-10	up	yes
LOC_Os03g61970	LOC_Os03g61970	LOC_Os03g61970.1	GO:0005200(structural constituent of cytoskeleton);GO:0005515(protein binding);GO:0005524(ATP binding);GO:0005618(cell wall);GO:0005730(nucleolus);GO:0005737(cytoplasm);GO:0005739(mitochondrion);GO:0005829(cytosol);GO:0005856(cytoskeleton);GO:0005886(plasma membrane);GO:0007010(cytoskeleton organization);GO:0009416(response to light stimulus);GO:0009506(plasmodesma);GO:0009570(chloroplast stroma)…	04145(Phagosome)	K05692	NA	actin, putative, expressed	NA	30.1011	28.8642	31.4521	10.4175	11.0889	10.6835	2.80887	1.48999	9.22852e-11	9.4988e-10	up	yes
LOC_Os08g41340	LOC_Os08g41340	LOC_Os08g41340.1	GO:0003924(GTPase activity);GO:0005525(GTP binding);GO:0005794(Golgi apparatus);GO:0005829(cytosol);GO:0005886(plasma membrane);GO:0006886(intracellular protein transport);GO:0006913(nucleocytoplasmic transport);GO:0007264(small GTPase mediated signal transduction)	04144(Endocytosis)	K07904	NA	ras-related protein, putative, expressed	NA	21.3523	17.3703	19.5236	5.28992	5.40537	3.5314	4.09415	2.03356	9.25215e-11	9.51821e-10	up	yes
LOC_Os01g09010	LOC_Os01g09010	LOC_Os01g09010.1	GO:0005737(cytoplasm);GO:0016740(transferase activity);GO:0016747(transferase activity, transferring acyl groups other than amino-acyl groups)	00073(Cutin, suberine and wax biosynthesis)	K15400	EC:2.3.1.188	transferase family protein, putative, expressed	NA	25.5259	21.9381	28.9259	7.45921	8.38665	9.49929	3.01399	1.59167	9.94916e-11	1.02194e-09	up	yes
LOC_Os02g56370	LOC_Os02g56370	LOC_Os02g56370.1	GO:0004674(protein serine/threonine kinase activity);GO:0005886(plasma membrane);GO:0007166(cell surface receptor signaling pathway)	04933(AGE-RAGE signaling pathway in diabetic complications)	K04447	EC:2.7.10.2	OsWAK20 - OsWAK receptor-like protein kinase, expressed	NA	1.09728	1.00603	1.63319	0.120926	0.080622	0.09199	12.7292	3.67007	1.00403e-10	1.02918e-09	up	yes
LOC_Os01g53790	LOC_Os01g53790	LOC_Os01g53790.1	GO:0003674(molecular_function);GO:0005634(nucleus);GO:0008150(biological_process);GO:0009505(plant-type cell wall)	03040(Spliceosome)	K12662	NA	stress-induced protein, putative, expressed	NA	2.86808	2.85562	4.10799	0.357194	0.504104	0.418025	7.68508	2.94206	1.01357e-10	1.03789e-09	up	yes
LOC_Os04g05650	LOC_Os04g05650	LOC_Os04g05650.1	NA	NA	NA	NA	expressed protein	NA	12.7703	6.43209	20.1467	1.53828	0.989059	0.552516	12.7763	3.67539	1.0383e-10	1.06158e-09	up	yes
LOC_Os04g49757	LOC_Os04g49757	LOC_Os04g49757.2;LOC_Os04g49757.1	GO:0005345(purine nucleobase transmembrane transporter activity);GO:0006863(purine nucleobase transport);GO:0009507(chloroplast);GO:0016020(membrane);GO:0016021(integral component of membrane);GO:0016021(integral component of membrane)	NA	NA	NA	purine permease, putative, expressed	NA	8.58066	8.10464	9.78973	1.92386	2.637	2.39524	3.80602	1.92828	1.06593e-10	1.08871e-09	up	yes
LOC_Os10g34940	LOC_Os10g34940	LOC_Os10g34940.1	NA	NA	NA	NA	expressed protein	NA	26.5241	11.172	26.4489	3.1166	1.87001	1.987	9.19824	3.20136	1.06992e-10	1.09167e-09	up	yes
LOC_Os11g24070	LOC_Os11g24070	LOC_Os11g24070.1	NA	NA	NA	NA	LTPL10 - Protease inhibitor/seed storage/LTP family protein precursor, expressed	NA	17.2703	15.2171	16.7123	3.68755	2.89415	1.3132	6.23184	2.63966	1.08932e-10	1.11089e-09	up	yes
LOC_Os03g26930	LOC_Os03g26930	LOC_Os03g26930.1	GO:0004185(serine-type carboxypeptidase activity);GO:0051603(proteolysis involved in cellular protein catabolic process)	00460(Cyanoamino acid metabolism)	K08249	EC:4.1.2.11	OsSCP13 - Putative Serine Carboxypeptidase homologue, expressed	NA	21.1678	10.5402	15.6028	4.33469	3.49689	2.89548	4.41041	2.14091	1.11927e-10	1.13969e-09	up	yes
LOC_Os01g03110	LOC_Os01g03110	LOC_Os01g03110.1	GO:0003674(molecular_function);GO:0005576(extracellular region);GO:0008150(biological_process);GO:0016021(integral component of membrane)	NA	NA	NA	expressed protein	NA	56.4537	41.6443	51.8615	16.5297	16.147	15.6265	3.10455	1.63438	1.13014e-10	1.14958e-09	up	yes
LOC_Os01g64100	LOC_Os01g64100	LOC_Os01g64100.1	GO:0004568(chitinase activity);GO:0005576(extracellular region);GO:0006032(chitin catabolic process);GO:0008061(chitin binding)	00520(Amino sugar and nucleotide sugar metabolism)	K01183	EC:3.2.1.14	glycosyl hydrolase, putative, expressed	NA	10.9324	5.91681	7.97456	1.60415	1.47608	0.789424	6.41498	2.68144	1.17865e-10	1.19587e-09	up	yes
LOC_Os03g04000	LOC_Os03g04000	LOC_Os03g04000.1	GO:0005524(ATP binding);GO:0005777(peroxisome);GO:0008152(metabolic process);GO:0009507(chloroplast);GO:0009611(response to wounding);GO:0009695(jasmonic acid biosynthetic process);GO:0009698(phenylpropanoid metabolic process);GO:0016021(integral component of membrane);GO:0016207(4-coumarate-CoA ligase activity);GO:0016874(ligase activity)	00592(alpha-Linolenic acid metabolism)	K10526	EC:6.2.1.-	AMP-binding domain containing protein, expressed	NA	12.1045	11.3218	11.2791	3.35921	3.82675	2.49786	3.58386	1.84151	1.21173e-10	1.22882e-09	up	yes
LOC_Os03g24950	LOC_Os03g24950	LOC_Os03g24950.1	GO:0006368(transcription elongation from RNA polymerase II promoter);GO:0070449(elongin complex)	NA	NA	NA	expressed protein	NA	12.107	15.6993	13.8906	4.85863	3.23416	3.9857	3.45216	1.7875	1.22097e-10	1.23755e-09	up	yes
LOC_Os08g37104	LOC_Os08g37104	LOC_Os08g37104.1	GO:0005739(mitochondrion)	NA	NA	NA	expressed protein	NA	3.47443	2.6853	2.64205	0.379923	0.193921	0.348667	9.54111	3.25416	1.29243e-10	1.30402e-09	up	yes
LOC_Os06g05130	LOC_Os06g05130	LOC_Os06g05130.1	GO:0000036(ACP phosphopantetheine attachment site binding involved in fatty acid biosynthetic process);GO:0006633(fatty acid biosynthetic process);GO:0009507(chloroplast);GO:0009536(plastid);GO:0016297(acyl-[acyl-carrier-protein] hydrolase activity)	01212(Fatty acid metabolism);00061(Fatty acid biosynthesis)	K10781	EC:3.1.2.14 3.1.2.21	myristoyl-acyl carrier protein thioesterase, chloroplast precursor, putative, expressed	NA	14.0341	11.1096	16.3196	4.42423	3.86984	4.02332	3.36624	1.75114	1.32936e-10	1.33924e-09	up	yes
LOC_Os07g38130	LOC_Os07g38130	LOC_Os07g38130.1	GO:0005576(extracellular region);GO:0005618(cell wall);GO:0005829(cytosol);GO:0006952(defense response);GO:0007165(signal transduction);GO:0009505(plant-type cell wall);GO:0009506(plasmodesma);GO:0016020(membrane);GO:0090353(polygalacturonase inhibitor activity)	00500(Starch and sucrose metabolism);00460(Cyanoamino acid metabolism);00940(Phenylpropanoid biosynthesis)	K01188	EC:3.2.1.21	polygalacturonase inhibitor 1 precursor, putative, expressed	NA	5.64487	13.8933	6.64258	0.855576	0.161714	0.120931	23.0015	4.52365	1.36429e-10	1.37096e-09	up	yes
LOC_Os01g09800	LOC_Os01g09800	LOC_Os01g09800.1	GO:0001666(response to hypoxia);GO:0005515(protein binding);GO:0005634(nucleus);GO:0005737(cytoplasm);GO:0008219(cell death);GO:0009408(response to heat);GO:0009611(response to wounding);GO:0009617(response to bacterium);GO:0009625(response to insect);GO:0009626(plant-type hypersensitive response);GO:0009627(systemic acquired resistance);GO:0009682(induced systemic resistance);GO:0009862(systemic…	04075(Plant hormone signal transduction)	K14508	NA	BTBA1 - Bric-a-Brac,Tramtrack, Broad Complex BTB domain with Ankyrin repeat region, expressed	NA	10.5679	8.07152	11.6395	2.9074	2.4208	3.01883	3.6275	1.85898	1.38084e-10	1.3869e-09	up	yes
LOC_Os01g46970	LOC_Os01g46970	LOC_Os01g46970.1;LOC_Os01g46970.2	GO:0000978(RNA polymerase II core promoter proximal region sequence-specific DNA binding);GO:0000982(transcription factor activity, RNA polymerase II core promoter proximal region sequence-specific binding);GO:0005634(nucleus);GO:0005634(nucleus)	NA	NA	NA	transcription factor, putative, expressed	NA	11.7443	12.2192	8.64551	1.75593	2.00662	3.2491	4.65068	2.21744	1.42814e-10	1.43295e-09	up	yes
LOC_Os10g11310	LOC_Os10g11310	LOC_Os10g11310.2;LOC_Os10g11310.1;LOC_Os10g11310.3	GO:0003674(molecular_function);GO:0005739(mitochondrion);GO:0008150(biological_process);GO:0016021(integral component of membrane);GO:0016021(integral component of membrane)	04144(Endocytosis);04144(Endocytosis)	K12486	NA	expressed protein	NA	12.206	11.2506	12.0278	3.44623	1.66543	3.33621	4.20039	2.07052	1.44489e-10	1.44904e-09	up	yes
LOC_Os02g21810	LOC_Os02g21810	LOC_Os02g21810.1	GO:0005783(endoplasmic reticulum);GO:0005886(plasma membrane);GO:0008398(sterol 14-demethylase activity);GO:0016126(sterol biosynthetic process)	00100(Steroid biosynthesis)	K05917	EC:1.14.13.70	cytochrome P450 51, putative, expressed	NA	20.318	16.9711	25.7946	6.48578	6.03565	7.07937	3.21842	1.68635	1.49442e-10	1.49645e-09	up	yes
LOC_Os10g41100	LOC_Os10g41100	LOC_Os10g41100.1	GO:0005634(nucleus);GO:0009416(response to light stimulus);GO:0009909(regulation of flower development)	04712(Circadian rhythm - plant)	K12135	NA	CCT motif family protein, expressed	NA	7.138	7.83075	8.44155	1.60959	1.99142	1.53319	4.55968	2.18893	1.51683e-10	1.51812e-09	up	yes
LOC_Os08g17370	LOC_Os08g17370	LOC_Os08g17370.1	GO:0016021(integral component of membrane)	NA	NA	NA	transmembrane 9 superfamily member, putative, expressed	NA	14.6554	11.1114	15.138	3.7372	4.61544	4.44374	3.19659	1.67653	1.53075e-10	1.52975e-09	up	yes
LOC_Os02g45200	LOC_Os02g45200	LOC_Os02g45200.1;LOC_Os02g45200.4;LOC_Os02g45200.3;LOC_Os02g45200.2	GO:0003677(DNA binding);GO:0003700(transcription factor activity, sequence-specific DNA binding);GO:0005634(nucleus);GO:0006351(transcription, DNA-templated);GO:0006355(regulation of transcription, DNA-templated);GO:0046872(metal ion binding);GO:0046872(metal ion binding)	04712(Circadian rhythm - plant);04712(Circadian rhythm - plant)	K16222	NA	dof zinc finger domain containing protein, putative, expressed	NA	8.05931	8.45505	9.02657	2.03391	2.47658	2.94438	3.42608	1.77656	1.53625e-10	1.53371e-09	up	yes
LOC_Os07g08440	LOC_Os07g08440	LOC_Os07g08440.1	GO:0001046(core promoter sequence-specific DNA binding);GO:0001228(transcriptional activator activity, RNA polymerase II transcription regulatory region sequence-specific binding);GO:0005634(nucleus);GO:0006366(transcription from RNA polymerase II promoter)	04075(Plant hormone signal transduction);04712(Circadian rhythm - plant)	K12126	NA	BHLH transcription factor, putative, expressed	NA	90.0673	79.8669	91.3126	28.2468	31.7156	26.1315	3.03444	1.60143	1.54289e-10	1.53956e-09	up	yes
LOC_Os10g39140	LOC_Os10g39140	LOC_Os10g39140.1;LOC_Os10g39140.3;LOC_Os10g39140.2;LOC_Os10g39140.4	GO:0051213(dioxygenase activity);GO:0051213(dioxygenase activity)	00941(Flavonoid biosynthesis);00941(Flavonoid biosynthesis)	K05278;K00475	EC:1.14.11.23;EC:1.14.11.9	flavonol synthase/flavanone 3-hydroxylase, putative, expressed	NA	40.0329	23.9016	33.4388	9.73909	4.78391	8.41204	4.24561	2.08597	1.54795e-10	1.54384e-09	up	yes
LOC_Os01g64310	LOC_Os01g64310	LOC_Os01g64310.1;LOC_Os01g64310.2	GO:0003677(DNA binding);GO:0003700(transcription factor activity, sequence-specific DNA binding);GO:0005634(nucleus);GO:0006351(transcription, DNA-templated);GO:0006355(regulation of transcription, DNA-templated);GO:0007275(multicellular organism development);GO:0007275(multicellular organism development)	NA	NA	NA	no apical meristem protein, putative, expressed	NA	10.8048	11.389	11.4861	3.49634	2.79914	2.9355	3.64857	1.86733	1.55739e-10	1.55248e-09	up	yes
LOC_Os08g42610	LOC_Os08g42610	LOC_Os08g42610.1	GO:0003674(molecular_function);GO:0006397(mRNA processing);GO:0008270(zinc ion binding);GO:0009507(chloroplast);GO:0031425(chloroplast RNA processing)	00500(Starch and sucrose metabolism)	K01176	EC:3.2.1.1	pentatricopeptide, putative, expressed	NA	48.5908	32.3737	40.43	14.0378	12.3756	11.1049	3.2356	1.69403	1.56573e-10	1.56001e-09	up	yes
LOC_Os08g10150	LOC_Os08g10150	LOC_Os08g10150.1	GO:0004674(protein serine/threonine kinase activity);GO:0005886(plasma membrane)	00520(Amino sugar and nucleotide sugar metabolism)	K01183	EC:3.2.1.14	SHR5-receptor-like kinase, putative, expressed	NA	1.53797	0.983451	1.19146	0.064734	0.0001	0.0001	57.1793	5.83742	1.58819e-10	1.5816e-09	up	yes
LOC_Os03g60580	LOC_Os03g60580	LOC_Os03g60580.1	GO:0003779(actin binding);GO:0005515(protein binding);GO:0005622(intracellular);GO:0005737(cytoplasm);GO:0005739(mitochondrion);GO:0005829(cytosol);GO:0005886(plasma membrane);GO:0006979(response to oxidative stress);GO:0009506(plasmodesma);GO:0009507(chloroplast);GO:0015629(actin cytoskeleton);GO:0030042(actin filament depolymerization);GO:0046686(response to cadmium ion)	NA	NA	NA	actin-depolymerizing factor, putative, expressed	NA	16.5639	19.3855	22.9428	2.13094	1.21266	0.188371	16.674	4.05953	1.67636e-10	1.66276e-09	up	yes
LOC_Os01g03690	LOC_Os01g03690	LOC_Os01g03690.1	GO:0004674(protein serine/threonine kinase activity);GO:0005886(plasma membrane);GO:0006468(protein phosphorylation);GO:0006952(defense response);GO:0009506(plasmodesma)	00520(Amino sugar and nucleotide sugar metabolism)	K01183	EC:3.2.1.14	TKL_IRAK_DUF26-lg.1 - DUF26 kinases have homology to DUF26 containing loci, expressed	NA	10.814	7.54125	10.9799	2.75715	3.15398	2.9389	3.31469	1.72887	1.67839e-10	1.66394e-09	up	yes
LOC_Os04g40630	LOC_Os04g40630	LOC_Os04g40630.1;LOC_Os04g40630.3;LOC_Os04g40630.4;LOC_Os04g40630.2	GO:0003712(transcription cofactor activity);GO:0004402(histone acetyltransferase activity);GO:0005515(protein binding);GO:0005516(calmodulin binding);GO:0005634(nucleus);GO:0005737(cytoplasm);GO:0006355(regulation of transcription, DNA-templated);GO:0008270(zinc ion binding);GO:0009553(embryo sac development);GO:0009555(pollen development);GO:0009733(response to auxin);GO:0009751(response to sali…	00903(Limonene and pinene degradation);00945(Stilbenoid, diarylheptanoid and gingerol biosynthesis);00945(Stilbenoid, diarylheptanoid and gingerol biosynthesis)	K00517	NA	BTBZ4 - Bric-a-Brac, Tramtrack, Broad Complex BTB domain with TAZ zinc finger and Calmodulin-binding domains, expressed	NA	62.9021	72.5535	76.2132	19.9325	23.5263	25.0823	3.0882	1.62677	1.68061e-10	1.66532e-09	up	yes
LOC_Os10g39700	LOC_Os10g39700	LOC_Os10g39700.1	GO:0004568(chitinase activity);GO:0006040(amino sugar metabolic process);GO:0008061(chitin binding);GO:0008843(endochitinase activity);GO:0016231(beta-N-acetylglucosaminidase activity);GO:0050832(defense response to fungus)	00520(Amino sugar and nucleotide sugar metabolism)	K01183	EC:3.2.1.14	CHIT15 - Chitinase family protein precursor, putative, expressed	NA	1.0237	0.686147	1.01164	0.0001	0.049374	0.0001	54.8976	5.77867	1.69533e-10	1.6774e-09	up	yes
LOC_Os11g04320	LOC_Os11g04320	LOC_Os11g04320.1	GO:0005829(cytosol);GO:0016791(phosphatase activity)	01200(Carbon metabolism);01230(Biosynthesis of amino acids);00010(Glycolysis / Gluconeogenesis);00260(Glycine, serine and threonine metabolism)	K15634	EC:5.4.2.12	phosphoglycerate mutase, putative, expressed	NA	9.74291	8.43675	10.2619	1.76973	2.02669	1.22734	5.6614	2.50116	1.7233e-10	1.70423e-09	up	yes
LOC_Os12g03880	LOC_Os12g03880	LOC_Os12g03880.1	GO:0002181(cytoplasmic translation);GO:0003735(structural constituent of ribosome);GO:0022625(cytosolic large ribosomal subunit);GO:0030687(preribosome, large subunit precursor);GO:0070180(large ribosomal subunit rRNA binding)	03010(Ribosome)	K02941	NA	60S acidic ribosomal protein P0, putative, expressed	NA	20.6711	23.3144	27.1019	7.55994	7.11478	7.57971	3.19431	1.6755	1.73088e-10	1.71088e-09	up	yes
LOC_Os01g43420	LOC_Os01g43420	LOC_Os01g43420.1	GO:0005515(protein binding);GO:0005737(cytoplasm);GO:0005856(cytoskeleton);GO:0010090(trichome morphogenesis);GO:0031209(SCAR complex);GO:0045010(actin nucleation)	NA	NA	NA	expressed protein	NA	43.6835	35.3712	36.146	13.1923	13.5993	14.0929	2.81771	1.49452	1.75484e-10	1.73284e-09	up	yes
LOC_Os09g13870	LOC_Os09g13870	LOC_Os09g13870.2;LOC_Os09g13870.3;LOC_Os09g13870.1;LOC_Os09g13870.4	GO:0005887(integral component of plasma membrane);GO:0006644(phospholipid metabolic process);GO:0007165(signal transduction);GO:0008195(phosphatidate phosphatase activity);GO:0046839(phospholipid dephosphorylation);GO:0046839(phospholipid dephosphorylation)	00561(Glycerolipid metabolism);00564(Glycerophospholipid metabolism);00564(Glycerophospholipid metabolism)	K18693	EC:3.1.3.81 3.1.3.4	lipid phosphatase protein, putative, expressed	NA	105.267	108.815	108.458	34.911	37.4637	35.624	2.98652	1.57847	1.76759e-10	1.7437e-09	up	yes
LOC_Os03g18180	LOC_Os03g18180	LOC_Os03g18180.1	GO:0000082(G1/S transition of mitotic cell cycle);GO:0005096(GTPase activator activity);GO:0005634(nucleus);GO:0005737(cytoplasm);GO:0005813(centrosome);GO:0006405(RNA export from nucleus);GO:0006511(ubiquitin-dependent protein catabolic process);GO:0006606(protein import into nucleus);GO:0007051(spindle organization);GO:0008536(Ran GTPase binding);GO:0046604(positive regulation of mitotic centro…	NA	NA	NA	ranBP1 domain containing protein, expressed	NA	33.7975	32.5452	38.3599	11.4567	12.8253	11.9392	2.89065	1.53139	1.78139e-10	1.75644e-09	up	yes
LOC_Os12g38760	LOC_Os12g38760	LOC_Os12g38760.2;LOC_Os12g38760.1	GO:0003993(acid phosphatase activity);GO:0004722(protein serine/threonine phosphatase activity);GO:0005576(extracellular region);GO:0046872(metal ion binding);GO:0046872(metal ion binding)	NA	NA	NA	nucleotide pyrophosphatase/phosphodiesterase, putative, expressed	NA	34.1446	14.6021	29.5084	5.15898	2.28353	5.66127	5.97195	2.5782	1.82206e-10	1.79477e-09	up	yes
LOC_Os12g07580	LOC_Os12g07580	LOC_Os12g07580.1	GO:0009699(phenylpropanoid biosynthetic process);GO:0042349(guiding stereospecific synthesis activity)	00970(Aminoacyl-tRNA biosynthesis)	K01870	EC:6.1.1.5	dirigent, putative, expressed	NA	13.3508	6.3057	9.83446	1.72	1.32789	1.54581	6.41987	2.68254	1.82778e-10	1.79862e-09	up	yes
LOC_Os12g35330	LOC_Os12g35330	LOC_Os12g35330.1	GO:0005737(cytoplasm);GO:0008794(arsenate reductase (glutaredoxin) activity);GO:0009055(electron carrier activity);GO:0015035(protein disulfide oxidoreductase activity);GO:0045454(cell redox homeostasis);GO:0046872(metal ion binding);GO:0051537(2 iron, 2 sulfur cluster binding)	NA	NA	NA	OsGrx_C12 - glutaredoxin subgroup III, expressed	NA	9.52241	13.1009	16.0029	0.770625	0.131377	0.0001	42.8181	5.42015	1.83788e-10	1.80767e-09	up	yes
LOC_Os09g28160	LOC_Os09g28160	LOC_Os09g28160.1	GO:0003735(structural constituent of ribosome);GO:0006412(translation)	NA	NA	NA	phosphate carrier protein, mitochondrial precursor, putative, expressed	NA	11.0811	4.72262	12.3214	1.54979	0.720384	0.7034	9.45835	3.24159	1.87263e-10	1.83913e-09	up	yes
LOC_Os06g19260	LOC_Os06g19260	LOC_Os06g19260.1	GO:0007165(signal transduction)	NA	NA	NA	cadmium tolerance factor, putative, expressed	NA	6.0761	4.79176	6.41359	1.39967	1.49847	1.60253	3.83975	1.94101	1.89601e-10	1.86025e-09	up	yes
LOC_Os12g28137	LOC_Os12g28137	LOC_Os12g28137.1	GO:0000304(response to singlet oxygen);GO:0005524(ATP binding);GO:0005783(endoplasmic reticulum);GO:0005886(plasma membrane);GO:0009737(response to abscisic acid);GO:0016021(integral component of membrane);GO:0016887(ATPase activity)	NA	NA	NA	ATPase 3, putative, expressed	NA	3.52977	3.50182	4.68644	0.509	0.755922	0.778496	5.73452	2.51967	1.93114e-10	1.89193e-09	up	yes
LOC_Os03g12290	LOC_Os03g12290	LOC_Os03g12290.1	GO:0004356(glutamate-ammonia ligase activity);GO:0005507(copper ion binding);GO:0005515(protein binding);GO:0005524(ATP binding);GO:0005618(cell wall);GO:0005737(cytoplasm);GO:0005829(cytosol);GO:0005886(plasma membrane);GO:0006542(glutamine biosynthetic process);GO:0009399(nitrogen fixation);GO:0009506(plasmodesma);GO:0010150(leaf senescence);GO:0022626(cytosolic ribosome);GO:0042128(nitrate ass…	01230(Biosynthesis of amino acids);00630(Glyoxylate and dicarboxylate metabolism);00910(Nitrogen metabolism);00250(Alanine, aspartate and glutamate metabolism);00220(Arginine biosynthesis)	K01915	EC:6.3.1.2	glutamine synthetase, catalytic domain containing protein, expressed	NA	47.9613	42.2783	51.0815	14.0036	17.7502	14.1697	3.07732	1.62167	1.94828e-10	1.90684e-09	up	yes
LOC_Os01g09510	LOC_Os01g09510	LOC_Os01g09510.1;LOC_Os01g09510.4	GO:0002181(cytoplasmic translation);GO:0003735(structural constituent of ribosome);GO:0022625(cytosolic large ribosomal subunit);GO:0030687(preribosome, large subunit precursor);GO:0070180(large ribosomal subunit rRNA binding);GO:0070180(large ribosomal subunit rRNA binding)	03010(Ribosome);03010(Ribosome)	K02943	NA	60S acidic ribosomal protein, putative, expressed	NA	128.712	118.545	129.154	42.4592	37.1343	45.7493	3.00305	1.58643	2.01291e-10	1.96817e-09	up	yes
LOC_Os01g10320	LOC_Os01g10320	LOC_Os01g10320.1	GO:0003677(DNA binding);GO:0003700(transcription factor activity, sequence-specific DNA binding);GO:0005634(nucleus);GO:0006351(transcription, DNA-templated);GO:0006355(regulation of transcription, DNA-templated);GO:0008289(lipid binding);GO:0009855(determination of bilateral symmetry);GO:0009887(organ morphogenesis);GO:0009965(leaf morphogenesis);GO:0010014(meristem initiation);GO:0010073(merist…	NA	NA	NA	class III HD-Zip protein 8, putative, expressed	NA	3.49052	2.25856	3.75175	0.54928	0.466928	0.434386	6.54962	2.71141	2.03787e-10	1.9916e-09	up	yes
LOC_Os07g02970	LOC_Os07g02970	LOC_Os07g02970.1	NA	NA	NA	NA	expressed protein	NA	6.77997	6.75331	8.52261	1.8673	1.41981	1.97913	4.18816	2.06632	2.05984e-10	2.01011e-09	up	yes
LOC_Os03g51600	LOC_Os03g51600	LOC_Os03g51600.1;LOC_Os03g51600.2	GO:0005200(structural constituent of cytoskeleton);GO:0005618(cell wall);GO:0005737(cytoplasm);GO:0005774(vacuolar membrane);GO:0005829(cytosol);GO:0005886(plasma membrane);GO:0007017(microtubule-based process);GO:0009507(chloroplast);GO:0009570(chloroplast stroma);GO:0045298(tubulin complex);GO:0046686(response to cadmium ion);GO:0071258(cellular response to gravity);GO:0071258(cellular response…	04145(Phagosome);04145(Phagosome)	K07374	NA	tubulin/FtsZ domain containing protein, putative, expressed	NA	250.537	197.021	252.384	76.4264	70.4667	75.3581	3.14932	1.65504	2.06987e-10	2.0189e-09	up	yes
LOC_Os04g03980	LOC_Os04g03980	LOC_Os04g03980.1	GO:0004497(monooxygenase activity);GO:0055114(oxidation-reduction process)	00380(Tryptophan metabolism)	K11816	EC:1.14.13.168	flavin monooxygenase, putative, expressed	NA	2.89534	4.68683	3.64154	0.432424	0.717766	0.614432	6.3604	2.66912	2.08729e-10	2.03291e-09	up	yes
LOC_Os02g37930	LOC_Os02g37930	LOC_Os02g37930.1	GO:0031305(integral component of mitochondrial inner membrane);GO:0033617(mitochondrial respiratory chain complex IV assembly);GO:0097249(mitochondrial respiratory chain supercomplex)	NA	NA	NA	hypoxia-responsive family protein, putative, expressed	NA	53.8755	41.9207	63.935	18.3508	15.3413	15.8999	3.22091	1.68747	2.25227e-10	2.19039e-09	up	yes
LOC_Os06g06470	LOC_Os06g06470	LOC_Os06g06470.1	GO:0005634(nucleus);GO:0005737(cytoplasm);GO:0009408(response to heat);GO:0009644(response to high light intensity);GO:0010286(heat acclimation);GO:0042542(response to hydrogen peroxide)	04141(Protein processing in endoplasmic reticulum);04120(Ubiquitin mediated proteolysis)	K09561	EC:2.3.2.27	U-box domain containing heat shock protein, putative, expressed	NA	7.14438	6.79669	5.94824	1.51223	1.55196	1.06198	4.82029	2.26912	2.26671e-10	2.20014e-09	up	yes
LOC_Os07g32230	LOC_Os07g32230	LOC_Os07g32230.1;LOC_Os07g32230.2	GO:0005215(transporter activity);GO:0006810(transport);GO:0016021(integral component of membrane);GO:0016021(integral component of membrane)	NA	NA	NA	domain of unknown function domain containing protein, expressed	NA	44.5232	42.1017	57.6089	15.4715	17.2122	15.8642	2.97095	1.57093	2.28611e-10	2.21681e-09	up	yes
LOC_Os02g21080	LOC_Os02g21080	LOC_Os02g21080.1	GO:0005886(plasma membrane);GO:0008150(biological_process);GO:0016021(integral component of membrane);GO:0016740(transferase activity)	NA	NA	NA	AGAP008475-PA, putative, expressed	NA	46.4958	30.3994	29.0172	11.0663	8.54762	9.82044	3.59826	1.8473	2.30572e-10	2.23365e-09	up	yes
LOC_Os12g18360	LOC_Os12g18360	LOC_Os12g18360.1;LOC_Os12g18360.2	GO:0006952(defense response);GO:0006952(defense response)	04626(Plant-pathogen interaction);04626(Plant-pathogen interaction)	K13457	NA	NB-ARC domain containing protein, expressed	NA	3.65217	3.33042	3.95285	0.91317	1.05052	0.889592	3.83259	1.93832	2.31314e-10	2.23974e-09	up	yes
LOC_Os01g27140	LOC_Os01g27140	LOC_Os01g27140.1	GO:0005737(cytoplasm);GO:0008794(arsenate reductase (glutaredoxin) activity);GO:0009055(electron carrier activity);GO:0015035(protein disulfide oxidoreductase activity);GO:0045454(cell redox homeostasis);GO:0046872(metal ion binding);GO:0051537(2 iron, 2 sulfur cluster binding)	NA	NA	NA	OsGrx_C7 - glutaredoxin subgroup III, expressed	NA	139.034	137.77	135.015	47.8315	45.0817	33.1982	3.26552	1.70731	2.32368e-10	2.24885e-09	up	yes
LOC_Os11g29720	LOC_Os11g29720	LOC_Os11g29720.1	GO:0016020(membrane);GO:0016709(oxidoreductase activity, acting on paired donors, with incorporation or reduction of molecular oxygen, NAD(P)H as one donor, and incorporation of one atom of oxygen);GO:0044550(secondary metabolite biosynthetic process)	00591(Linoleic acid metabolism);00380(Tryptophan metabolism);00232(Caffeine metabolism)	K07409	EC:1.14.14.1	cytochrome P450, putative, expressed	NA	221.016	153.977	191.036	64.0808	51.7656	47.691	3.46116	1.79126	2.40736e-10	2.32532e-09	up	yes
LOC_Os01g70310	LOC_Os01g70310	LOC_Os01g70310.2;LOC_Os01g70310.1	GO:0005634(nucleus);GO:0005634(nucleus)	00040(Pentose and glucuronate interconversions);00053(Ascorbate and aldarate metabolism);00520(Amino sugar and nucleotide sugar metabolism);00520(Amino sugar and nucleotide sugar metabolism)	K16190	EC:2.7.1.43	inducer of CBF expression 2, putative, expressed	NA	46.9648	23.9341	47.3132	8.19475	10.4214	11.5877	3.9138	1.96857	2.44883e-10	2.36309e-09	up	yes
LOC_Os07g35700	LOC_Os07g35700	LOC_Os07g35700.2;LOC_Os07g35700.1	GO:0004674(protein serine/threonine kinase activity);GO:0005886(plasma membrane);GO:0006468(protein phosphorylation);GO:0006952(defense response);GO:0009506(plasmodesma);GO:0009506(plasmodesma)	00520(Amino sugar and nucleotide sugar metabolism);00520(Amino sugar and nucleotide sugar metabolism)	K01183	EC:3.2.1.14	TKL_IRAK_DUF26-lc.4 - DUF26 kinases have homology to DUF26 containing loci, expressed	NA	10.853	8.52817	11.479	3.12442	3.04766	3.25735	3.27275	1.7105	2.50713e-10	2.41701e-09	up	yes
LOC_Os07g35560	LOC_Os07g35560	LOC_Os07g35560.3;LOC_Os07g35560.2;LOC_Os07g35560.1	GO:0004553(hydrolase activity, hydrolyzing O-glycosyl compounds);GO:0030247(polysaccharide binding);GO:0046658(anchored component of plasma membrane);GO:0046658(anchored component of plasma membrane)	00500(Starch and sucrose metabolism);00500(Starch and sucrose metabolism)	K19891	EC:3.2.1.39	glucan endo-1,3-beta-glucosidase precursor, putative, expressed	NA	66.6949	40.6335	53.8525	6.37931	1.13524	0.79446	19.3983	4.27786	2.53585e-10	2.44233e-09	up	yes
LOC_Os02g16490	LOC_Os02g16490	LOC_Os02g16490.1	GO:0009926(auxin polar transport);GO:0046620(regulation of organ growth)	NA	NA	NA	expressed protein	NA	6.615	8.22464	7.87129	2.05372	2.53055	2.60967	3.15695	1.65853	2.62917e-10	2.52733e-09	up	yes
LOC_Os01g40200	LOC_Os01g40200	LOC_Os01g40200.1;LOC_Os01g40200.2	GO:0046740(transport of virus in host, cell to cell);GO:0046740(transport of virus in host, cell to cell)	03440(Homologous recombination);03440(Homologous recombination)	K03165	EC:5.99.1.2	XIK, putative, expressed	NA	9.37912	8.11241	7.40884	2.59398	2.53602	1.89999	3.54202	1.82457	2.63587e-10	2.53254e-09	up	yes
LOC_Os11g13570	LOC_Os11g13570	LOC_Os11g13570.1	GO:0005634(nucleus);GO:0008152(metabolic process);GO:0009860(pollen tube growth);GO:0052689(carboxylic ester hydrolase activity)	04075(Plant hormone signal transduction)	K14493	EC:3.-.-.-	gibberellin receptor GID1L2, putative, expressed	NA	9.66611	11.3474	10.6001	2.90074	1.52279	2.36256	4.65859	2.21989	2.67739e-10	2.56749e-09	up	yes
LOC_Os04g53990	LOC_Os04g53990	LOC_Os04g53990.1	GO:0001046(core promoter sequence-specific DNA binding);GO:0001228(transcriptional activator activity, RNA polymerase II transcription regulatory region sequence-specific binding);GO:0005634(nucleus);GO:0006366(transcription from RNA polymerase II promoter)	NA	NA	NA	ethylene-responsive protein related, putative, expressed	NA	13.8906	9.49046	12.1787	3.55117	3.39776	2.74673	3.6676	1.87484	2.76994e-10	2.6524e-09	up	yes
LOC_Os06g03830	LOC_Os06g03830	LOC_Os06g03830.1;LOC_Os06g03830.2	GO:0016491(oxidoreductase activity);GO:0055114(oxidation-reduction process);GO:0055114(oxidation-reduction process)	NA	NA	NA	retinol dehydrogenase, putative, expressed	NA	5.23053	6.2378	4.88792	0.898763	1.24569	1.29652	4.75337	2.24895	2.78414e-10	2.66473e-09	up	yes
LOC_Os01g41160	LOC_Os01g41160	LOC_Os01g41160.1	GO:0005575(cellular_component);GO:0016491(oxidoreductase activity);GO:0055114(oxidation-reduction process)	NA	NA	NA	FAD dependent oxidoreductase domain containing protein, expressed	NA	6.2536	3.39508	5.19723	0.603701	0.326048	0.725977	8.96641	3.16453	2.8032e-10	2.68168e-09	up	yes
LOC_Os08g37040	LOC_Os08g37040	LOC_Os08g37040.1	GO:0005634(nucleus);GO:0008152(metabolic process);GO:0052689(carboxylic ester hydrolase activity)	00943(Isoflavonoid biosynthesis)	K13258	EC:4.2.1.105	gibberellin receptor GID1L2, putative, expressed	NA	23.5529	30.7816	23.4853	6.58464	9.00599	7.83649	3.32179	1.73196	2.83743e-10	2.71313e-09	up	yes
LOC_Os05g45410	LOC_Os05g45410	LOC_Os05g45410.1	GO:0000302(response to reactive oxygen species);GO:0003677(DNA binding);GO:0003700(transcription factor activity, sequence-specific DNA binding);GO:0005515(protein binding);GO:0005634(nucleus);GO:0005737(cytoplasm);GO:0006351(transcription, DNA-templated);GO:0006355(regulation of transcription, DNA-templated);GO:0010200(response to chitin);GO:0042803(protein homodimerization activity);GO:0043565(…	NA	NA	NA	HSF-type DNA-binding domain containing protein, expressed	NA	5.84631	3.05319	8.13226	0.884205	0.721756	0.973968	6.60164	2.72282	3.02471e-10	2.88804e-09	up	yes
LOC_Os01g38990	LOC_Os01g38990	LOC_Os01g38990.1	GO:0003735(structural constituent of ribosome);GO:0006412(translation)	04144(Endocytosis)	K12479	NA	mitochondrial carrier protein, putative, expressed	NA	13.0386	8.26328	11.2484	3.08374	3.31163	2.91852	3.49481	1.80521	3.03401e-10	2.89554e-09	up	yes
LOC_Os05g34600	LOC_Os05g34600	LOC_Os05g34600.1	GO:0003677(DNA binding);GO:0003700(transcription factor activity, sequence-specific DNA binding);GO:0005634(nucleus);GO:0006351(transcription, DNA-templated);GO:0006355(regulation of transcription, DNA-templated);GO:0007275(multicellular organism development)	NA	NA	NA	no apical meristem protein, putative, expressed	NA	17.1624	21.2056	20.1694	6.44047	6.53566	5.81365	3.11538	1.63941	3.10661e-10	2.95915e-09	up	yes
LOC_Os02g35530	LOC_Os02g35530	LOC_Os02g35530.1	GO:0004842(ubiquitin-protein transferase activity);GO:0031463(Cul3-RING ubiquitin ligase complex)	NA	NA	NA	OsFBK8 - F-box domain and kelch repeat containing protein, expressed	NA	25.4099	11.7524	21.8797	4.71133	4.25153	4.02291	4.54667	2.18481	3.11818e-10	2.96733e-09	up	yes
LOC_Os03g59670	LOC_Os03g59670	LOC_Os03g59670.1	GO:0005634(nucleus)	NA	NA	NA	basic helix-loop-helix, putative, expressed	NA	32.8357	29.8263	39.4445	11.3134	9.22639	5.84279	3.87022	1.95242	3.15215e-10	2.99822e-09	up	yes
LOC_Os05g35290	LOC_Os05g35290	LOC_Os05g35290.1	GO:0005515(protein binding);GO:0005737(cytoplasm);GO:0006559(L-phenylalanine catabolic process);GO:0006952(defense response);GO:0006979(response to oxidative stress);GO:0009555(pollen development);GO:0009611(response to wounding);GO:0009699(phenylpropanoid biosynthetic process);GO:0009800(cinnamic acid biosynthetic process);GO:0009819(drought recovery);GO:0010224(response to UV-B);GO:0045548(phen…	00360(Phenylalanine metabolism);00940(Phenylpropanoid biosynthesis)	K10775	EC:4.3.1.24	phenylalanine ammonia-lyase, putative, expressed	NA	4.13098	1.13409	8.98316	0.254785	0.186199	0.363519	17.7106	4.14654	3.19165e-10	3.03146e-09	up	yes
LOC_Os07g03840	LOC_Os07g03840	LOC_Os07g03840.1	GO:0004674(protein serine/threonine kinase activity);GO:0005524(ATP binding);GO:0005886(plasma membrane);GO:0006468(protein phosphorylation);GO:0009751(response to salicylic acid);GO:0016021(integral component of membrane);GO:0016301(kinase activity);GO:0030246(carbohydrate binding)	00500(Starch and sucrose metabolism)	K01176	EC:3.2.1.1	lectin-like receptor kinase, putative, expressed	NA	3.0237	2.5849	3.3127	0.421334	0.467401	0.655932	5.77555	2.52996	3.23911e-10	3.07507e-09	up	yes
LOC_Os01g12100	LOC_Os01g12100	LOC_Os01g12100.1	NA	NA	NA	NA	expressed protein	NA	78.3743	72.3551	88.523	26.4874	27.168	29.1326	2.88994	1.53104	3.24565e-10	3.07834e-09	up	yes
LOC_Os06g46410	LOC_Os06g46410	LOC_Os06g46410.1;LOC_Os06g46410.2	GO:0003677(DNA binding);GO:0003700(transcription factor activity, sequence-specific DNA binding);GO:0005515(protein binding);GO:0005634(nucleus);GO:0006351(transcription, DNA-templated);GO:0006355(regulation of transcription, DNA-templated);GO:0009733(response to auxin);GO:0009734(auxin-activated signaling pathway);GO:0009908(flower development);GO:0009908(flower development)	04075(Plant hormone signal transduction);04075(Plant hormone signal transduction)	K14486	NA	auxin response factor, putative, expressed	NA	8.67407	5.98168	7.76494	2.12632	1.86635	2.57433	3.41414	1.77152	3.2756e-10	3.1038e-09	up	yes
LOC_Os09g30250	LOC_Os09g30250	LOC_Os09g30250.1	GO:0004252(serine-type endopeptidase activity);GO:0005618(cell wall)	04144(Endocytosis)	K18443	NA	OsSub58 - Putative Subtilisin homologue, expressed	NA	2.10937	0.861821	1.74713	0.118548	0.10679	0.019815	19.2464	4.26652	3.59956e-10	3.39463e-09	up	yes
LOC_Os02g07010	LOC_Os02g07010	LOC_Os02g07010.1	NA	NA	NA	NA	expressed protein	NA	14.1604	14.2484	18.54	4.73305	4.33644	4.62731	3.42773	1.77725	3.6231e-10	3.41359e-09	up	yes
LOC_Os05g12040	LOC_Os05g12040	LOC_Os05g12040.1	GO:0005783(endoplasmic reticulum);GO:0005886(plasma membrane);GO:0008398(sterol 14-demethylase activity);GO:0016126(sterol biosynthetic process)	00100(Steroid biosynthesis)	K05917	EC:1.14.13.70	cytochrome P450 51, putative, expressed	NA	29.073	5.59105	28.653	0.276067	0.0001	0.0001	229.188	7.84039	3.6609e-10	3.44595e-09	up	yes
LOC_Os10g41410	LOC_Os10g41410	LOC_Os10g41410.2;LOC_Os10g41410.1	GO:0004550(nucleoside diphosphate kinase activity);GO:0005622(intracellular);GO:0006163(purine nucleotide metabolic process);GO:0006220(pyrimidine nucleotide metabolic process);GO:0009142(nucleoside triphosphate biosynthetic process);GO:0009142(nucleoside triphosphate biosynthetic process)	00230(Purine metabolism);00240(Pyrimidine metabolism);00240(Pyrimidine metabolism)	K00940	EC:2.7.4.6	nucleoside diphosphate kinase, putative, expressed	NA	55.2855	57.5551	59.356	20.4608	20.6183	21.3193	2.75963	1.46447	3.68784e-10	3.46803e-09	up	yes
LOC_Os02g21090	LOC_Os02g21090	LOC_Os02g21090.3;LOC_Os02g21090.1;LOC_Os02g21090.2	GO:0005634(nucleus);GO:0005634(nucleus)	04075(Plant hormone signal transduction);04712(Circadian rhythm - plant);04712(Circadian rhythm - plant)	K12126	NA	CPuORF33 - conserved peptide uORF-containing transcript, expressed	NA	4.70297	5.08032	4.74437	1.463	1.21703	1.16596	3.77736	1.91738	3.85533e-10	3.617e-09	up	yes
LOC_Os06g12390	LOC_Os06g12390	LOC_Os06g12390.1;LOC_Os06g12390.2	GO:0000139(Golgi membrane);GO:0005794(Golgi apparatus);GO:0006486(protein glycosylation);GO:0010488(UDP-galactose:N-glycan beta-1,3-galactosyltransferase activity);GO:0010493(Lewis a epitope biosynthetic process);GO:0016021(integral component of membrane);GO:0016757(transferase activity, transferring glycosyl groups);GO:0016758(transferase activity, transferring hexosyl groups);GO:0030246(carbohy…	NA	NA	NA	galactosyltransferase family protein, putative, expressed	NA	9.60139	8.95778	9.75426	3.21211	3.34214	3.31644	2.86843	1.52026	3.88632e-10	3.63923e-09	up	yes
LOC_Os09g34150	LOC_Os09g34150	LOC_Os09g34150.2;LOC_Os09g34150.1	GO:0005515(protein binding);GO:0042802(identical protein binding);GO:0042802(identical protein binding)	04626(Plant-pathogen interaction);04626(Plant-pathogen interaction)	K13457	NA	NBS-LRR disease resistance protein, putative, expressed	NA	4.19111	2.62696	4.72072	0.817202	0.771648	0.875714	4.68188	2.22709	3.91365e-10	3.66138e-09	up	yes
LOC_Os05g51590	LOC_Os05g51590	LOC_Os05g51590.1	GO:0003674(molecular_function);GO:0005634(nucleus)	NA	NA	NA	N-rich protein, putative, expressed	NA	147.85	129.112	143.745	50.5124	43.7697	45.3537	3.01288	1.59115	3.95378e-10	3.69718e-09	up	yes
LOC_Os03g18250	LOC_Os03g18250	LOC_Os03g18250.1	NA	NA	NA	NA	expressed protein	NA	2.59159	2.79596	0.839205	0.074628	0.0001	0.0001	83.2143	6.37876	3.95823e-10	3.6996e-09	up	yes
LOC_Os02g37200	LOC_Os02g37200	LOC_Os02g37200.1	NA	NA	NA	NA	hydrophobin, putative, expressed	NA	22.1078	26.6031	18.9426	2.58995	4.59262	4.10192	5.99527	2.58382	3.97684e-10	3.71526e-09	up	yes
LOC_Os05g43170	LOC_Os05g43170	LOC_Os05g43170.1	GO:0005509(calcium ion binding);GO:0005783(endoplasmic reticulum);GO:0005788(endoplasmic reticulum lumen);GO:0005789(endoplasmic reticulum membrane);GO:0006457(protein folding);GO:0009507(chloroplast);GO:0009626(plant-type hypersensitive response);GO:0010204(defense response signaling pathway, resistance gene-independent);GO:0030246(carbohydrate binding);GO:0042742(defense response to bacterium);…	04141(Protein processing in endoplasmic reticulum);04145(Phagosome)	K08057	NA	calreticulin precursor protein, putative, expressed	NA	119.745	82.5766	112.511	34.5597	32.5729	30.6381	3.22012	1.68711	4.01759e-10	3.75158e-09	up	yes
LOC_Os01g25540	LOC_Os01g25540	LOC_Os01g25540.1	GO:0004871(signal transducer activity);GO:0009506(plasmodesma);GO:0019722(calcium-mediated signaling)	NA	NA	NA	RALFL6 - Rapid ALkalinization Factor RALF family protein precursor, expressed	NA	26.6131	18.1363	22.7811	6.68297	3.5369	3.9108	4.779	2.25671	4.07103e-10	3.79791e-09	up	yes
LOC_Os08g35740	LOC_Os08g35740	LOC_Os08g35740.1;LOC_Os08g35740.2	GO:0003959(NADPH dehydrogenase activity);GO:0005777(peroxisome);GO:0009695(jasmonic acid biosynthetic process);GO:0016629(12-oxophytodienoate reductase activity);GO:0031408(oxylipin biosynthetic process);GO:0031408(oxylipin biosynthetic process)	00592(alpha-Linolenic acid metabolism);00592(alpha-Linolenic acid metabolism)	K05894	EC:1.3.1.42	12-oxophytodienoate reductase, putative, expressed	NA	90.6164	66.2168	104.306	25.8421	28.4963	25.4994	3.27088	1.70968	4.1283e-10	3.84774e-09	up	yes
LOC_Os06g38970	LOC_Os06g38970	LOC_Os06g38970.1	GO:0004672(protein kinase activity);GO:0004674(protein serine/threonine kinase activity);GO:0005524(ATP binding);GO:0005886(plasma membrane);GO:0006468(protein phosphorylation);GO:0007169(transmembrane receptor protein tyrosine kinase signaling pathway);GO:0016021(integral component of membrane)	04626(Plant-pathogen interaction)	K13436	EC:2.7.11.1	expressed protein	NA	9.68877	6.30989	9.7439	2.61974	2.54411	2.37703	3.41373	1.77135	4.26484e-10	3.96943e-09	up	yes
LOC_Os05g37470	LOC_Os05g37470	LOC_Os05g37470.2;LOC_Os05g37470.3;LOC_Os05g37470.1	GO:0003333(amino acid transmembrane transport);GO:0005886(plasma membrane);GO:0015171(amino acid transmembrane transporter activity);GO:0015171(amino acid transmembrane transporter activity)	04075(Plant hormone signal transduction);04075(Plant hormone signal transduction)	K13946	NA	transmembrane amino acid transporter protein, putative, expressed	NA	18.1669	21.1746	17.9326	5.91693	7.21845	6.64872	2.89495	1.53354	4.34197e-10	4.03744e-09	up	yes
LOC_Os04g41640	LOC_Os04g41640	LOC_Os04g41640.1	GO:0004568(chitinase activity)	00520(Amino sugar and nucleotide sugar metabolism)	K01183	EC:3.2.1.14	HEV2 - Hevein family protein precursor, expressed	NA	16.5544	84.6372	0.808583	0.0001	0.149158	0.11495	386.06	8.59268	4.36225e-10	4.05441e-09	up	yes
LOC_Os02g41860	LOC_Os02g41860	LOC_Os02g41860.2;LOC_Os02g41860.1;LOC_Os02g41860.3;LOC_Os02g41860.4	GO:0005773(vacuole);GO:0005887(integral component of plasma membrane);GO:0009506(plasmodesma);GO:0009992(cellular water homeostasis);GO:0015250(water channel activity);GO:0015254(glycerol channel activity);GO:0034220(ion transmembrane transport);GO:0034220(ion transmembrane transport)	00531(Glycosaminoglycan degradation);00531(Glycosaminoglycan degradation)	K10532	EC:2.3.1.78	aquaporin protein, putative, expressed	NA	113.609	98.7883	123.469	39.1405	35.168	29.7983	3.22617	1.68982	4.37255e-10	4.05988e-09	up	yes
LOC_Os04g09920	LOC_Os04g09920	LOC_Os04g09920.1	GO:0016020(membrane);GO:0016101(diterpenoid metabolic process);GO:0036209(9beta-pimara-7,15-diene oxidase activity);GO:0044550(secondary metabolite biosynthetic process);GO:0055114(oxidation-reduction process);GO:0071395(cellular response to jasmonic acid stimulus)	00904(Diterpenoid biosynthesis)	K16085	EC:1.14.13.144	cytochrome P450, putative, expressed	NA	2.43535	2.45644	2.739	0.387964	0.357347	0.278877	7.45058	2.89735	4.37425e-10	4.05988e-09	up	yes
LOC_Os05g34170	LOC_Os05g34170	LOC_Os05g34170.2;LOC_Os05g34170.3	GO:0003924(GTPase activity);GO:0005200(structural constituent of cytoskeleton);GO:0005525(GTP binding);GO:0005737(cytoplasm);GO:0005874(microtubule);GO:0005886(plasma membrane);GO:0007017(microtubule-based process);GO:0009409(response to cold);GO:0009651(response to salt stress);GO:0015630(microtubule cytoskeleton);GO:0015630(microtubule cytoskeleton)	04145(Phagosome);04145(Phagosome)	K07375	NA	tubulin/FtsZ domain containing protein, putative, expressed	NA	44.8403	36.1093	47.435	15.2999	8.13204	7.99795	4.08479	2.03026	4.44816e-10	4.12656e-09	up	yes
LOC_Os05g41480	LOC_Os05g41480	LOC_Os05g41480.1;LOC_Os05g41480.2	GO:0005768(endosome);GO:0005794(Golgi apparatus);GO:0005802(trans-Golgi network);GO:0005886(plasma membrane);GO:0008514(organic anion transmembrane transporter activity);GO:0008643(carbohydrate transport);GO:0016021(integral component of membrane);GO:0016021(integral component of membrane)	NA	NA	NA	domain of unknown function, DUF250 domain containing protein, expressed	NA	71.7739	60.669	69.3803	22.0495	23.378	24.0614	2.9044	1.53824	4.61261e-10	4.26522e-09	up	yes
LOC_Os07g16600	LOC_Os07g16600	LOC_Os07g16600.1	GO:0003674(molecular_function);GO:0008150(biological_process);GO:0016021(integral component of membrane)	04144(Endocytosis)	K12486	NA	expressed protein	NA	2.62808	2.03593	3.48226	0.326753	0.521416	0.278055	7.23326	2.85465	4.62923e-10	4.2786e-09	up	yes
LOC_Os02g09250	LOC_Os02g09250	LOC_Os02g09250.1	GO:0016020(membrane);GO:0016709(oxidoreductase activity, acting on paired donors, with incorporation or reduction of molecular oxygen, NAD(P)H as one donor, and incorporation of one atom of oxygen);GO:0044550(secondary metabolite biosynthetic process)	00904(Diterpenoid biosynthesis)	K16083	EC:1.14.13.143	cytochrome P450 71D10, putative, expressed	NA	9.58405	8.49039	11.3555	2.80959	2.7201	2.14218	3.83608	1.93963	4.6435e-10	4.2898e-09	up	yes
LOC_Os12g37260	LOC_Os12g37260	LOC_Os12g37260.1	GO:0009507(chloroplast);GO:0016165(linoleate 13S-lipoxygenase activity)	00591(Linoleic acid metabolism);00592(alpha-Linolenic acid metabolism)	K00454	EC:1.13.11.12	lipoxygenase 2.1, chloroplast precursor, putative, expressed	NA	416.244	130.504	472.727	50.4592	56.7364	55.5663	6.2636	2.64699	4.67911e-10	4.31669e-09	up	yes
LOC_Os08g08160	LOC_Os08g08160	LOC_Os08g08160.1	GO:0001046(core promoter sequence-specific DNA binding);GO:0001228(transcriptional activator activity, RNA polymerase II transcription regulatory region sequence-specific binding);GO:0005634(nucleus);GO:0006366(transcription from RNA polymerase II promoter)	NA	NA	NA	expressed protein	NA	14.6325	14.9236	10.4581	3.84695	3.9573	2.55189	3.86381	1.95002	4.72687e-10	4.35673e-09	up	yes
LOC_Os05g03934	LOC_Os05g03934	LOC_Os05g03934.1	NA	NA	NA	NA	expressed protein	NA	71.8116	58.2947	75.2501	17.4878	25.9786	15.2462	3.49765	1.80639	4.8048e-10	4.42413e-09	up	yes
LOC_Os01g68710	LOC_Os01g68710	LOC_Os01g68710.2;LOC_Os01g68710.3;LOC_Os01g68710.1	GO:0003755(peptidyl-prolyl cis-trans isomerase activity);GO:0005528(FK506 binding);GO:0005789(endoplasmic reticulum membrane);GO:0061077(chaperone-mediated protein folding);GO:0061077(chaperone-mediated protein folding)	03030(DNA replication);03420(Nucleotide excision repair);03430(Mismatch repair);03440(Homologous recombination);03440(Homologous recombination)	K07466	NA	peptidyl-prolyl cis-trans isomerase, FKBP-type, putative, expressed	NA	38.4735	37.5022	30.649	12.5762	11.9302	10.7584	3.02355	1.59624	5.15905e-10	4.72664e-09	up	yes
LOC_Os07g03050	LOC_Os07g03050	LOC_Os07g03050.1	NA	NA	NA	NA	expressed protein	NA	8.01105	8.00373	7.03132	2.48777	1.7768	1.57671	3.94538	1.98017	5.16868e-10	4.73328e-09	up	yes
LOC_Os11g12050	LOC_Os11g12050	LOC_Os11g12050.1;LOC_Os11g12050.2	GO:0000166(nucleotide binding);GO:0005515(protein binding);GO:0005524(ATP binding);GO:0005886(plasma membrane);GO:0006952(defense response);GO:0009626(plant-type hypersensitive response);GO:0012505(endomembrane system);GO:0043531(ADP binding);GO:0043531(ADP binding)	04626(Plant-pathogen interaction);04626(Plant-pathogen interaction)	K13457	NA	NBS-LRR type disease resistance protein, putative, expressed	NA	3.49081	2.30586	3.36396	0.750672	0.58835	0.44517	5.13432	2.36017	5.29474e-10	4.84428e-09	up	yes
LOC_Os01g22600	LOC_Os01g22600	LOC_Os01g22600.1	GO:0003735(structural constituent of ribosome);GO:0006412(translation)	03015(mRNA surveillance pathway)	K14406	NA	mitochondrial carrier protein, putative, expressed	NA	16.0254	13.0804	18.7592	5.41302	4.52321	4.53476	3.30765	1.72581	5.31318e-10	4.85892e-09	up	yes
LOC_Os10g33210	LOC_Os10g33210	LOC_Os10g33210.1	GO:0005215(transporter activity);GO:0005886(plasma membrane);GO:0006857(oligopeptide transport);GO:0009611(response to wounding);GO:0009737(response to abscisic acid);GO:0009751(response to salicylic acid);GO:0009753(response to jasmonic acid);GO:0016020(membrane);GO:0016021(integral component of membrane);GO:0042538(hyperosmotic salinity response);GO:0042742(defense response to bacterium);GO:004…	NA	NA	NA	peptide transporter PTR3-A, putative, expressed	NA	35.6929	26.5679	32.7969	10.8105	11.0781	11.2543	2.86812	1.52011	5.38256e-10	4.91559e-09	up	yes
LOC_Os03g16060	LOC_Os03g16060	LOC_Os03g16060.1	GO:0003674(molecular_function);GO:0005634(nucleus);GO:0008150(biological_process)	NA	NA	NA	expressed protein	NA	17.9832	18.881	17.8128	6.28472	6.12782	6.35217	2.91382	1.54291	5.68763e-10	5.17759e-09	up	yes
LOC_Os08g44480	LOC_Os08g44480	LOC_Os08g44480.1;LOC_Os08g44480.3	GO:0003735(structural constituent of ribosome);GO:0005737(cytoplasm);GO:0005774(vacuolar membrane);GO:0005794(Golgi apparatus);GO:0005840(ribosome);GO:0006412(translation);GO:0009506(plasmodesma);GO:0022626(cytosolic ribosome);GO:0022627(cytosolic small ribosomal subunit);GO:0005730(nucleolus);GO:0044822(poly(A) RNA binding);GO:0070062(extracellular exosome);GO:0070062(extracellular exosome)	03010(Ribosome);03010(Ribosome)	K02975	NA	40S ribosomal protein S25, putative, expressed	NA	174.292	163.292	177.98	60.1724	59.1099	56.9796	2.92499	1.54843	5.71442e-10	5.1996e-09	up	yes
LOC_Os10g40590	LOC_Os10g40590	LOC_Os10g40590.1	GO:0005634(nucleus);GO:0006869(lipid transport);GO:0007165(signal transduction);GO:0008142(oxysterol binding);GO:0008202(steroid metabolic process);GO:0008289(lipid binding);GO:0035091(phosphatidylinositol binding)	NA	NA	NA	oxysterol-binding protein, putative, expressed	NA	12.4029	10.6314	11.5232	3.94335	4.10488	3.5904	2.9692	1.57008	5.76171e-10	5.23785e-09	up	yes
LOC_Os08g33210	LOC_Os08g33210	LOC_Os08g33210.1	GO:0003674(molecular_function);GO:0005634(nucleus);GO:0008150(biological_process)	NA	NA	NA	expressed protein	NA	16.5873	16.5234	18.5854	5.65726	5.22314	4.3008	3.40527	1.76777	5.79134e-10	5.26238e-09	up	yes
LOC_Os02g36030	LOC_Os02g36030	LOC_Os02g36030.1	GO:0004497(monooxygenase activity);GO:0016020(membrane);GO:0016709(oxidoreductase activity, acting on paired donors, with incorporation or reduction of molecular oxygen, NAD(P)H as one donor, and incorporation of one atom of oxygen);GO:0051502(diterpene phytoalexin biosynthetic process);GO:0055114(oxidation-reduction process)	00904(Diterpenoid biosynthesis)	K16084	EC:1.14.13.145	cytochrome P450, putative, expressed	NA	1.42342	1.37164	1.70748	0.0001	0.121506	0.034203	28.8978	4.85289	5.85348e-10	5.314e-09	up	yes
LOC_Os08g09610	LOC_Os08g09610	LOC_Os08g09610.1	NA	NA	NA	NA	expressed protein	NA	18.8702	18.5615	20.1173	6.27216	5.64092	6.07742	3.19886	1.67756	6.0812e-10	5.51069e-09	up	yes
LOC_Os07g48130	LOC_Os07g48130	LOC_Os07g48130.3;LOC_Os07g48130.1;LOC_Os07g48130.4;LOC_Os07g48130.2	GO:0005886(plasma membrane);GO:0015079(potassium ion transmembrane transporter activity);GO:0015079(potassium ion transmembrane transporter activity)	NA	NA	NA	potassium transporter, putative, expressed	NA	16.1679	17.4084	15.3827	2.81237	5.49079	5.34479	3.58728	1.84289	6.41551e-10	5.80572e-09	up	yes
LOC_Os01g53680	LOC_Os01g53680	LOC_Os01g53680.1	GO:0003872(6-phosphofructokinase activity);GO:0005524(ATP binding);GO:0005737(cytoplasm);GO:0005829(cytosol);GO:0005945(6-phosphofructokinase complex);GO:0006002(fructose 6-phosphate metabolic process);GO:0006096(glycolytic process);GO:0010053(root epidermal cell differentiation);GO:0046872(metal ion binding)	01200(Carbon metabolism);01230(Biosynthesis of amino acids);00010(Glycolysis / Gluconeogenesis);00030(Pentose phosphate pathway);00051(Fructose and mannose metabolism);00052(Galactose metabolism);03018(RNA degradation)	K00850	EC:2.7.1.11	6-phosphofructokinase, putative, expressed	NA	7.24537	7.52024	7.41885	2.12541	1.63632	2.05789	3.81202	1.93055	6.42659e-10	5.8131e-09	up	yes
LOC_Os01g21034	LOC_Os01g21034	LOC_Os01g21034.1;LOC_Os01g21034.3;LOC_Os01g21034.2	GO:0030599(pectinesterase activity);GO:0046910(pectinesterase inhibitor activity);GO:0071944(cell periphery);GO:0071944(cell periphery)	00040(Pentose and glucuronate interconversions);00500(Starch and sucrose metabolism);00500(Starch and sucrose metabolism)	K01051	EC:3.1.1.11	pectinesterase, putative, expressed	NA	6.28123	5.64341	6.8692	1.49596	1.42015	0.655023	5.2627	2.3958	6.48554e-10	5.8611e-09	up	yes
LOC_Os08g38960	LOC_Os08g38960	LOC_Os08g38960.1	NA	NA	NA	NA	expressed protein	NA	17.5612	15.4266	20.0061	3.78622	5.90038	5.18787	3.56274	1.83299	6.50511e-10	5.87613e-09	up	yes
LOC_Os01g32330	LOC_Os01g32330	LOC_Os01g32330.1	GO:0005737(cytoplasm);GO:0030001(metal ion transport);GO:0046914(transition metal ion binding);GO:0046916(cellular transition metal ion homeostasis)	NA	NA	NA	heavy metal-associated domain containing protein, expressed	NA	232.296	236.832	275.814	91.011	65.2225	69.2442	3.30384	1.72414	6.71398e-10	6.05657e-09	up	yes
LOC_Os02g48870	LOC_Os02g48870	LOC_Os02g48870.1	GO:0004190(aspartic-type endopeptidase activity);GO:0006508(proteolysis);GO:0030163(protein catabolic process)	NA	NA	NA	aspartic proteinase nepenthesin-2 precursor, putative, expressed	NA	4.71483	4.22888	6.38157	0.869335	1.22349	0.925206	5.07791	2.34424	6.87219e-10	6.19367e-09	up	yes
LOC_Os06g08080	LOC_Os06g08080	LOC_Os06g08080.1	GO:0000325(plant-type vacuole);GO:0004427(inorganic diphosphatase activity);GO:0005739(mitochondrion);GO:0005773(vacuole);GO:0005774(vacuolar membrane);GO:0005794(Golgi apparatus);GO:0005829(cytosol);GO:0005886(plasma membrane);GO:0009414(response to water deprivation);GO:0009507(chloroplast);GO:0009651(response to salt stress);GO:0009678(hydrogen-translocating pyrophosphatase activity);GO:000970…	00190(Oxidative phosphorylation)	K01507	EC:3.6.1.1	inorganic H+ pyrophosphatase, putative, expressed	NA	25.4819	23.6089	24.6457	9.43051	8.69429	8.33471	2.78677	1.47859	6.8818e-10	6.19953e-09	up	yes
LOC_Os03g50885	LOC_Os03g50885	LOC_Os03g50885.1	GO:0005200(structural constituent of cytoskeleton);GO:0005524(ATP binding);GO:0005737(cytoplasm);GO:0005739(mitochondrion);GO:0005856(cytoskeleton);GO:0005886(plasma membrane);GO:0009506(plasmodesma);GO:0009570(chloroplast stroma);GO:0009941(chloroplast envelope);GO:0030036(actin cytoskeleton organization)	04145(Phagosome)	K05692	NA	actin, putative, expressed	NA	71.3882	57.1618	64.1076	22.8066	22.5758	20.7243	2.91434	1.54317	7.00863e-10	6.30808e-09	up	yes
LOC_Os06g44374	LOC_Os06g44374	LOC_Os06g44374.1	GO:0005622(intracellular);GO:0005623(cell);GO:0006605(protein targeting);GO:0006886(intracellular protein transport)	03060(Protein export);04141(Protein processing in endoplasmic reticulum);04145(Phagosome)	K07342	NA	protein transport protein SEC61 subunit gamma, putative, expressed	NA	82.6383	60.4597	75.2093	21.695	27.9949	22.503	3.02394	1.59643	7.21505e-10	6.48801e-09	up	yes
LOC_Os10g36650	LOC_Os10g36650	LOC_Os10g36650.1	GO:0005200(structural constituent of cytoskeleton);GO:0005515(protein binding);GO:0005524(ATP binding);GO:0005618(cell wall);GO:0005730(nucleolus);GO:0005737(cytoplasm);GO:0005739(mitochondrion);GO:0005829(cytosol);GO:0005856(cytoskeleton);GO:0005886(plasma membrane);GO:0007010(cytoskeleton organization);GO:0009416(response to light stimulus);GO:0009506(plasmodesma);GO:0009570(chloroplast stroma)…	04145(Phagosome)	K05692	NA	actin, putative, expressed	NA	27.2337	21.2952	28.3319	8.416	9.35744	9.05093	2.86533	1.5187	7.26269e-10	6.5279e-09	up	yes
LOC_Os01g41750	LOC_Os01g41750	LOC_Os01g41750.1	GO:0005618(cell wall);GO:0006952(defense response);GO:0007165(signal transduction);GO:0050832(defense response to fungus)	04626(Plant-pathogen interaction)	K13420	EC:2.7.11.1	expressed protein	NA	3.66386	2.6562	3.88613	0.563955	0.849794	0.834065	4.5405	2.18285	7.44104e-10	6.67616e-09	up	yes
LOC_Os06g27910	LOC_Os06g27910	LOC_Os06g27910.1	GO:0010344(seed oilbody biogenesis);GO:0012511(monolayer-surrounded lipid storage body);GO:0019915(lipid storage);GO:0050826(response to freezing)	NA	NA	NA	oleosin, putative, expressed	NA	3.59051	2.8049	3.76571	0.232557	0.60364	0.435586	7.98966	2.99813	7.56355e-10	6.78302e-09	up	yes
LOC_Os09g37330	LOC_Os09g37330	LOC_Os09g37330.1	GO:0005737(cytoplasm);GO:0046621(negative regulation of organ growth);GO:2000012(regulation of auxin polar transport)	04075(Plant hormone signal transduction)	K14488	NA	OsSAUR39 - Auxin-responsive SAUR gene family member, expressed	NA	24.5411	37.8876	35.3662	8.72805	9.90942	9.55594	3.46871	1.7944	7.7751e-10	6.96022e-09	up	yes
LOC_Os04g47170	LOC_Os04g47170	LOC_Os04g47170.1	GO:0005089(Rho guanyl-nucleotide exchange factor activity);GO:0005634(nucleus);GO:0016021(integral component of membrane)	NA	NA	NA	ATROPGEF7/ROPGEF7, putative, expressed	NA	5.02991	7.14615	6.21225	1.09824	1.32313	0.439816	6.42682	2.68411	7.92714e-10	7.09313e-09	up	yes
LOC_Os03g51430	LOC_Os03g51430	LOC_Os03g51430.1;LOC_Os03g51430.2	GO:0005215(transporter activity);GO:0005886(plasma membrane);GO:0006810(transport);GO:0006810(transport)	03015(mRNA surveillance pathway);03015(mRNA surveillance pathway)	K14399	EC:2.7.1.78	SEC14 cytosolic factor family protein, putative, expressed	NA	25.1822	23.6187	27.3295	9.26824	8.49459	6.59164	3.12593	1.64429	8.22328e-10	7.35152e-09	up	yes
LOC_Os01g16980	LOC_Os01g16980	LOC_Os01g16980.1	NA	NA	NA	NA	expressed protein	NA	39.5949	30.6569	33.5165	11.3689	6.07426	5.79804	4.46484	2.15861	8.24609e-10	7.3686e-09	up	yes
LOC_Os12g33194	LOC_Os12g33194	LOC_Os12g33194.1	GO:0008150(biological_process);GO:0016021(integral component of membrane)	NA	NA	NA	expressed protein	NA	3.07256	2.87425	2.344	0.281666	0.483087	0.183134	8.74662	3.12873	8.25415e-10	7.36919e-09	up	yes
LOC_Os08g24770	LOC_Os08g24770	LOC_Os08g24770.1	GO:0004674(protein serine/threonine kinase activity);GO:0005524(ATP binding);GO:0005886(plasma membrane);GO:0006468(protein phosphorylation);GO:0016021(integral component of membrane);GO:0016301(kinase activity);GO:0016310(phosphorylation)	00520(Amino sugar and nucleotide sugar metabolism)	K01183	EC:3.2.1.14	protein kinase, putative, expressed	NA	4.03609	2.82633	5.38422	0.760252	0.870505	0.789747	5.05954	2.33901	8.5352e-10	7.59629e-09	up	yes
LOC_Os05g42330	LOC_Os05g42330	LOC_Os05g42330.1;LOC_Os05g42330.2	GO:0005769(early endosome);GO:0005886(plasma membrane);GO:0006897(endocytosis);GO:0006898(receptor-mediated endocytosis);GO:0006898(receptor-mediated endocytosis)	NA	NA	NA	secretory carrier-associated membrane protein, putative, expressed	NA	20.7242	18.9445	22.4135	7.03859	6.8202	7.72582	2.87622	1.52417	8.65973e-10	7.70368e-09	up	yes
LOC_Os08g10510	LOC_Os08g10510	LOC_Os08g10510.2;LOC_Os08g10510.1	GO:0030170(pyridoxal phosphate binding);GO:0042802(identical protein binding);GO:0042802(identical protein binding)	00650(Butanoate metabolism);00250(Alanine, aspartate and glutamate metabolism);00250(Alanine, aspartate and glutamate metabolism)	K16871	EC:2.6.1.96	aminotransferase, putative, expressed	NA	21.7611	24.7023	18.4813	6.33202	8.2254	6.83137	3.03639	1.60236	8.67053e-10	7.70984e-09	up	yes
LOC_Os03g05880	LOC_Os03g05880	LOC_Os03g05880.1;LOC_Os03g05880.2	GO:0004497(monooxygenase activity);GO:0044550(secondary metabolite biosynthetic process);GO:0044550(secondary metabolite biosynthetic process)	00906(Carotenoid biosynthesis);00906(Carotenoid biosynthesis)	K09838	EC:1.14.13.90	monooxygenase, putative, expressed	NA	3.87274	1.97866	6.52376	0.0001	0.242885	0.071164	39.3927	5.29986	8.7256e-10	7.75535e-09	up	yes
LOC_Os04g59130	LOC_Os04g59130	LOC_Os04g59130.1	GO:0005929(cilium);GO:0035091(phosphatidylinositol binding);GO:0061512(protein localization to cilium)	NA	NA	NA	OsFBT6 - F-box and tubby domain containing protein, expressed	NA	115.068	114.593	117.672	40.9836	40.5405	35.4837	2.96846	1.56971	9.06539e-10	8.03586e-09	up	yes
LOC_Os01g42690	LOC_Os01g42690	LOC_Os01g42690.1;LOC_Os01g42690.2	GO:0002084(protein depalmitoylation);GO:0005737(cytoplasm);GO:0008474(palmitoyl-(protein) hydrolase activity);GO:0052689(carboxylic ester hydrolase activity);GO:0052689(carboxylic ester hydrolase activity)	00564(Glycerophospholipid metabolism);00564(Glycerophospholipid metabolism)	K06130	EC:3.1.1.5	OsPOP2 - Putative Prolyl Oligopeptidase homologue, expressed	NA	9.29541	4.56624	10.1754	1.32826	1.1396	0.515989	8.05573	3.01002	9.14767e-10	8.10158e-09	up	yes
LOC_Os02g52370	LOC_Os02g52370	LOC_Os02g52370.1	GO:0005515(protein binding);GO:0005634(nucleus);GO:0008150(biological_process)	NA	NA	NA	armadillo/beta-catenin repeat family protein, putative, expressed	NA	4.69005	3.78716	5.04457	0.727513	0.648927	1.07605	5.51348	2.46296	1.00741e-09	8.87868e-09	up	yes
LOC_Os05g33630	LOC_Os05g33630	LOC_Os05g33630.2;LOC_Os05g33630.5;LOC_Os05g33630.6;LOC_Os05g33630.3;LOC_Os05g33630.4;LOC_Os05g33630.1	GO:0005829(cytosol);GO:0006152(purine nucleoside catabolic process);GO:0008477(purine nucleosidase activity);GO:0008477(purine nucleosidase activity)	NA	NA	NA	inosine-uridine preferring nucleoside hydrolase family protein, putative, expressed	NA	405.886	250.497	384.025	105.633	98.2081	100.959	3.41342	1.77122	1.01728e-09	8.95376e-09	up	yes
LOC_Os07g12730	LOC_Os07g12730	LOC_Os07g12730.1	GO:0006952(defense response)	NA	NA	NA	DUF567 domain containing protein, putative, expressed	NA	25.9043	21.6443	29.9359	9.03103	7.5412	7.71276	3.19064	1.67384	1.04813e-09	9.20499e-09	up	yes
LOC_Os02g07060	LOC_Os02g07060	LOC_Os02g07060.1	GO:0003924(GTPase activity);GO:0005200(structural constituent of cytoskeleton);GO:0005515(protein binding);GO:0005525(GTP binding);GO:0005737(cytoplasm);GO:0005794(Golgi apparatus);GO:0005874(microtubule);GO:0007017(microtubule-based process);GO:0009651(response to salt stress);GO:0016020(membrane);GO:0045298(tubulin complex)	04145(Phagosome)	K07375	NA	tubulin/FtsZ domain containing protein, putative, expressed	NA	16.9063	14.3946	17.068	5.77498	4.29905	5.31414	3.14325	1.65226	1.10132e-09	9.65085e-09	up	yes
LOC_Os08g13350	LOC_Os08g13350	LOC_Os08g13350.2;LOC_Os08g13350.1	GO:0005886(plasma membrane);GO:0016021(integral component of membrane);GO:0016021(integral component of membrane)	NA	NA	NA	expressed protein	NA	8.45325	6.14234	5.71073	1.75513	1.95802	1.54589	3.86122	1.94906	1.10664e-09	9.6932e-09	up	yes
LOC_Os09g31031	LOC_Os09g31031	LOC_Os09g31031.2;LOC_Os09g31031.3;LOC_Os09g31031.1	GO:0000027(ribosomal large subunit assembly);GO:0000055(ribosomal large subunit export from nucleus);GO:0005730(nucleolus);GO:0005739(mitochondrion);GO:0016567(protein ubiquitination);GO:0022625(cytosolic large ribosomal subunit);GO:0003735(structural constituent of ribosome);GO:0005634(nucleus);GO:0005737(cytoplasm);GO:0005840(ribosome);GO:0006412(translation);GO:0030529(intracellular ribonucleo…	03010(Ribosome);03010(Ribosome)	K02927	NA	ubiquitin family protein, putative, expressed	NA	6.22661	5.8309	7.10386	1.22022	0.77273	1.22946	5.94628	2.57199	1.11953e-09	9.79751e-09	up	yes
LOC_Os05g25210	LOC_Os05g25210	LOC_Os05g25210.1	GO:0005737(cytoplasm);GO:0031072(heat shock protein binding);GO:0051082(unfolded protein binding)	NA	NA	NA	expressed protein	NA	21.4263	16.563	17.8154	6.35674	4.26233	6.32952	3.29259	1.71922	1.12363e-09	9.82907e-09	up	yes
LOC_Os01g14100	LOC_Os01g14100	LOC_Os01g14100.2;LOC_Os01g14100.3;LOC_Os01g14100.1	GO:0005215(transporter activity);GO:0006810(transport);GO:0016020(membrane);GO:0016021(integral component of membrane);GO:0016021(integral component of membrane)	NA	NA	NA	BT1 family protein, putative, expressed	NA	8.08114	6.10322	5.91128	1.72132	2.01077	2.09922	3.44617	1.78499	1.13803e-09	9.94195e-09	up	yes
LOC_Os12g11550	LOC_Os12g11550	LOC_Os12g11550.1	NA	NA	NA	NA	hypothetical protein	NA	8.49223	7.96877	11.0085	0.24341	0.0001	0.689793	29.4326	4.87934	1.14112e-09	9.96452e-09	up	yes
LOC_Os06g51170	LOC_Os06g51170	LOC_Os06g51170.1	GO:0004674(protein serine/threonine kinase activity);GO:0005524(ATP binding);GO:0005886(plasma membrane);GO:0006468(protein phosphorylation);GO:0009507(chloroplast);GO:0016301(kinase activity)	04626(Plant-pathogen interaction)	K13430	EC:2.7.11.1	serine/threonine-protein kinase Cx32, chloroplast precursor, putative, expressed	NA	29.5523	21.8752	26.7456	9.57709	8.06736	9.39998	2.89054	1.53134	1.15381e-09	1.00709e-08	up	yes
LOC_Os07g42810	LOC_Os07g42810	LOC_Os07g42810.2;LOC_Os07g42810.1	GO:0005634(nucleus);GO:0005794(Golgi apparatus);GO:0005802(trans-Golgi network);GO:0005829(cytosol);GO:0005905(clathrin-coated pit);GO:0006886(intracellular protein transport);GO:0016192(vesicle-mediated transport);GO:0030124(AP-4 adaptor complex);GO:0030125(clathrin vesicle coat);GO:0030131(clathrin adaptor complex);GO:0030131(clathrin adaptor complex)	04144(Endocytosis);04144(Endocytosis)	K11826	NA	adaptor complexes medium subunit family domain containing protein, expressed	NA	36.6328	32.4945	34.1205	12.8307	13.405	11.3357	2.74804	1.45841	1.17377e-09	1.02362e-08	up	yes
LOC_Os06g32910	LOC_Os06g32910	LOC_Os06g32910.1	NA	NA	NA	NA	uncharacterized Cys-rich domain containing protein, putative, expressed	NA	28.1192	44.3213	38.3174	7.11951	9.84323	8.50927	4.34822	2.12042	1.18679e-09	1.03407e-08	up	yes
LOC_Os01g12130	LOC_Os01g12130	LOC_Os01g12130.1	GO:0005887(integral component of plasma membrane);GO:0008643(carbohydrate transport);GO:0016021(integral component of membrane);GO:0051119(sugar transmembrane transporter activity)	NA	NA	NA	nodulin MtN3 family protein, putative, expressed	NA	30.7447	20.0477	40.6732	6.51516	7.92891	4.07342	4.93942	2.30434	1.19213e-09	1.03781e-08	up	yes
LOC_Os06g46670	LOC_Os06g46670	LOC_Os06g46670.2;LOC_Os06g46670.3	GO:0004970(ionotropic glutamate receptor activity);GO:0005217(intracellular ligand-gated ion channel activity);GO:0005262(calcium channel activity);GO:0005515(protein binding);GO:0005576(extracellular region);GO:0005886(plasma membrane);GO:0006816(calcium ion transport);GO:0006874(cellular calcium ion homeostasis);GO:0008066(glutamate receptor activity);GO:0009416(response to light stimulus);GO:0…	NA	NA	NA	glutamate receptor, putative, expressed	NA	6.16581	4.04596	7.55703	1.48928	1.56363	1.62377	3.79945	1.92579	1.20566e-09	1.04867e-08	up	yes
LOC_Os04g47310	LOC_Os04g47310	LOC_Os04g47310.1	NA	NA	NA	NA	expressed protein	NA	88.4577	84.2538	83.033	29.7872	33.7894	28.5857	2.77494	1.47246	1.2199e-09	1.0606e-08	up	yes
LOC_Os03g08310	LOC_Os03g08310	LOC_Os03g08310.1	GO:0003714(transcription corepressor activity);GO:0005634(nucleus);GO:0009611(response to wounding);GO:0031347(regulation of defense response);GO:1903507(negative regulation of nucleic acid-templated transcription);GO:2000022(regulation of jasmonic acid mediated signaling pathway)	04075(Plant hormone signal transduction)	K13464	NA	ZIM domain containing protein, putative, expressed	NA	4.64659	1.20687	9.53369	0.227716	0.142082	0.268248	24.1161	4.59192	1.23906e-09	1.07679e-08	up	yes
LOC_Os12g36940	LOC_Os12g36940	LOC_Os12g36940.1	GO:0005516(calmodulin binding);GO:0005634(nucleus);GO:0006950(response to stress)	NA	NA	NA	calmodulin binding protein, putative, expressed	NA	4.87518	3.87217	4.42405	0.933831	1.14066	1.01511	4.26314	2.09192	1.24015e-09	1.07726e-08	up	yes
LOC_Os07g46870	LOC_Os07g46870	LOC_Os07g46870.1	GO:0005575(cellular_component);GO:0016491(oxidoreductase activity);GO:0055114(oxidation-reduction process)	00904(Diterpenoid biosynthesis)	K13070	EC:1.1.1.295	sex determination protein tasselseed-2, putative, expressed	NA	8.11263	8.67995	7.95715	1.85278	1.35469	2.0781	4.68251	2.22728	1.32124e-09	1.14421e-08	up	yes
LOC_Os05g43230	LOC_Os05g43230	LOC_Os05g43230.1	GO:0004197(cysteine-type endopeptidase activity);GO:0005615(extracellular space);GO:0005764(lysosome);GO:0051603(proteolysis involved in cellular protein catabolic process)	04145(Phagosome)	K01365	EC:3.4.22.15	oryzain alpha chain precursor, putative, expressed	NA	16.7128	18.0217	18.7595	6.66471	6.0391	5.94677	2.86822	1.52015	1.32991e-09	1.15072e-08	up	yes
LOC_Os05g43460	LOC_Os05g43460	LOC_Os05g43460.1	GO:0006952(defense response)	NA	NA	NA	DUF567 domain containing protein, putative, expressed	NA	22.6542	18.1666	19.2563	5.55643	6.16044	6.35867	3.32367	1.73278	1.33735e-09	1.15665e-08	up	yes
LOC_Os08g01670	LOC_Os08g01670	LOC_Os08g01670.1	GO:0004857(enzyme inhibitor activity)	NA	NA	NA	invertase/pectin methylesterase inhibitor family protein, putative, expressed	NA	5.47464	4.2818	6.23592	1.11659	1.03289	1.14206	4.85862	2.28055	1.35816e-09	1.17364e-08	up	yes
LOC_Os04g11390	LOC_Os04g11390	LOC_Os04g11390.1;LOC_Os04g11390.2	NA	NA	NA	NA	expressed protein	NA	234.181	199.233	250.502	73.9704	82.8943	66.6261	3.06015	1.6136	1.41127e-09	1.21742e-08	up	yes
LOC_Os06g48060	LOC_Os06g48060	LOC_Os06g48060.1	GO:0005460(UDP-glucose transmembrane transporter activity);GO:0005515(protein binding);GO:0010044(response to aluminum ion);GO:0012506(vesicle membrane);GO:0015786(UDP-glucose transport)	02010(ABC transporters)	K05658	EC:3.6.3.44	ABC transporter, ATP-binding protein, putative, expressed	NA	9.94316	6.80015	8.84068	1.92659	2.32581	2.07637	4.04249	2.01524	1.41626e-09	1.22119e-08	up	yes
LOC_Os09g16780	LOC_Os09g16780	LOC_Os09g16780.1	NA	NA	NA	NA	expressed protein	NA	5.1615	5.09519	2.08996	0.497332	0.253977	0.229384	12.5897	3.65417	1.41809e-09	1.22225e-08	up	yes
LOC_Os05g04700	LOC_Os05g04700	LOC_Os05g04700.1	GO:0005886(plasma membrane);GO:0009409(response to cold);GO:0009414(response to water deprivation);GO:0009651(response to salt stress);GO:0009737(response to abscisic acid)	NA	NA	NA	OsRCI2-6 - Hydrophobic protein LTI6B, expressed	NA	540.57	464.683	377.007	167.644	122.256	127.694	3.31005	1.72685	1.43074e-09	1.23208e-08	up	yes
LOC_Os01g60790	LOC_Os01g60790	LOC_Os01g60790.1	GO:0003729(mRNA binding);GO:0003735(structural constituent of ribosome);GO:0022627(cytosolic small ribosomal subunit)	03010(Ribosome)	K02976	NA	40S ribosomal protein S26, putative, expressed	NA	191.728	169.796	172.992	56.5952	65.1754	64.5841	2.86827	1.52018	1.43912e-09	1.23844e-08	up	yes
LOC_Os06g10070	LOC_Os06g10070	LOC_Os06g10070.1	NA	NA	NA	NA	expressed protein	NA	1.91171	0.145799	1.5687	0.0001	0.0001	0.0001	12087.4	13.5612	1.45453e-09	1.24976e-08	up	yes
LOC_Os02g33110	LOC_Os02g33110	LOC_Os02g33110.3;LOC_Os02g33110.2;LOC_Os02g33110.1	GO:0042742(defense response to bacterium);GO:0050832(defense response to fungus);GO:0052576(carbohydrate storage);GO:0052576(carbohydrate storage)	00052(Galactose metabolism);00500(Starch and sucrose metabolism);00500(Starch and sucrose metabolism)	K01193	EC:3.2.1.26	glycosyl hydrolases, putative, expressed	NA	71.7625	67.5027	81.096	27.4986	21.1884	23.3928	3.05718	1.6122	1.46359e-09	1.25603e-08	up	yes
LOC_Os06g11990	LOC_Os06g11990	LOC_Os06g11990.1	GO:0005634(nucleus);GO:0005737(cytoplasm)	04140(Regulation of autophagy)	K08332	NA	expressed protein	NA	13.6926	10.4625	12.1928	3.9873	3.60588	4.87089	2.91622	1.5441	1.49207e-09	1.27992e-08	up	yes
LOC_Os10g39020	LOC_Os10g39020	LOC_Os10g39020.1;LOC_Os10g39020.2	GO:0005794(Golgi apparatus);GO:0008150(biological_process);GO:0016021(integral component of membrane);GO:0016740(transferase activity);GO:0016757(transferase activity, transferring glycosyl groups);GO:0016757(transferase activity, transferring glycosyl groups)	NA	NA	NA	fringe-related protein, putative, expressed	NA	6.21701	2.68688	6.69063	1.09875	0.664268	0.790838	6.10627	2.61029	1.50723e-09	1.29237e-08	up	yes
LOC_Os04g25800	LOC_Os04g25800	LOC_Os04g25800.1	GO:0009813(flavonoid biosynthetic process);GO:0043231(intracellular membrane-bounded organelle);GO:0052696(flavonoid glucuronidation);GO:0080043(quercetin 3-O-glucosyltransferase activity);GO:0080044(quercetin 7-O-glucosyltransferase activity)	00908(Zeatin biosynthesis)	NA	NA	cytokinin-O-glucosyltransferase 2, putative, expressed	NA	5.91425	5.0727	5.75481	1.18747	1.40866	1.25378	4.34862	2.12056	1.57314e-09	1.34598e-08	up	yes
LOC_Os11g02100	LOC_Os11g02100	LOC_Os11g02100.1	GO:0004601(peroxidase activity);GO:0005515(protein binding);GO:0005576(extracellular region);GO:0005618(cell wall);GO:0005794(Golgi apparatus);GO:0005829(cytosol);GO:0006979(response to oxidative stress);GO:0009809(lignin biosynthetic process);GO:0010089(xylem development);GO:0020037(heme binding);GO:0042744(hydrogen peroxide catabolic process);GO:0046872(metal ion binding);GO:0048046(apoplast);G…	00940(Phenylpropanoid biosynthesis)	K00430	EC:1.11.1.7	peroxidase precursor, putative, expressed	NA	3.81383	3.67721	2.85574	0.0001	0.221945	0.198283	24.6159	4.62152	1.58541e-09	1.3559e-08	up	yes
LOC_Os08g32980	LOC_Os08g32980	LOC_Os08g32980.1;LOC_Os08g32980.2	GO:0003674(molecular_function);GO:0005634(nucleus);GO:0005783(endoplasmic reticulum);GO:0008150(biological_process);GO:0016021(integral component of membrane);GO:0016021(integral component of membrane)	NA	NA	NA	expressed protein	NA	39.7778	48.6732	44.5686	15.4367	15.6231	17.1709	2.75799	1.46362	1.6081e-09	1.37472e-08	up	yes
LOC_Os04g25650	LOC_Os04g25650	LOC_Os04g25650.1	GO:0004674(protein serine/threonine kinase activity);GO:0005886(plasma membrane);GO:0006468(protein phosphorylation);GO:0006952(defense response);GO:0009506(plasmodesma)	NA	NA	NA	cysteine-rich receptor-like protein kinase, putative, expressed	NA	11.1594	6.24961	18.7727	1.37253	0.79107	0.159388	15.5755	3.96121	1.62618e-09	1.38898e-08	up	yes
LOC_Os04g52730	LOC_Os04g52730	LOC_Os04g52730.1	GO:0003824(catalytic activity);GO:0003978(UDP-glucose 4-epimerase activity);GO:0005794(Golgi apparatus);GO:0006012(galactose metabolic process);GO:0009225(nucleotide-sugar metabolic process);GO:0009832(plant-type cell wall biogenesis);GO:0016021(integral component of membrane);GO:0019567(arabinose biosynthetic process);GO:0032580(Golgi cisterna membrane);GO:0033358(UDP-L-arabinose biosynthetic pr…	00520(Amino sugar and nucleotide sugar metabolism)	K12448	EC:5.1.3.5	NAD dependent epimerase/dehydratase family domain containing protein, expressed	NA	15.5158	10.4831	18.7143	4.09284	4.03568	4.73792	3.47519	1.79709	1.63743e-09	1.39739e-08	up	yes
LOC_Os04g35280	LOC_Os04g35280	LOC_Os04g35280.1	GO:0004575(sucrose alpha-glucosidase activity);GO:0005987(sucrose catabolic process);GO:0009555(pollen development);GO:0010311(lateral root formation);GO:0048510(regulation of timing of transition from vegetative to reproductive phase);GO:0080022(primary root development)	03010(Ribosome)	K02986	NA	neutral/alkaline invertase, putative, expressed	NA	46.9154	41.7335	52.7473	17.0563	13.179	16.5821	3.02016	1.59463	1.67431e-09	1.42703e-08	up	yes
LOC_Os03g04600	LOC_Os03g04600	LOC_Os03g04600.1	GO:0003674(molecular_function);GO:0005634(nucleus);GO:0005773(vacuole);GO:0008150(biological_process)	NA	NA	NA	expressed protein	NA	12.0158	10.3303	10.8869	4.14822	3.51333	4.03517	2.84123	1.50651	1.68404e-09	1.4341e-08	up	yes
LOC_Os04g51160	LOC_Os04g51160	LOC_Os04g51160.1	GO:0005739(mitochondrion)	00970(Aminoacyl-tRNA biosynthesis)	K01868	EC:6.1.1.3	transposon protein, putative, unclassified, expressed	NA	1.39587	1.16364	2.36154	0.0001	0.117711	0.043124	30.5778	4.93441	1.68529e-09	1.43455e-08	up	yes
LOC_Os08g15090	LOC_Os08g15090	LOC_Os08g15090.1	GO:0004143(diacylglycerol kinase activity);GO:0005524(ATP binding);GO:0006952(defense response);GO:0007205(protein kinase C-activating G-protein coupled receptor signaling pathway);GO:0016310(phosphorylation)	00561(Glycerolipid metabolism);00564(Glycerophospholipid metabolism);04070(Phosphatidylinositol signaling system)	K00901	EC:2.7.1.107	diacylglycerol kinase catalytic domain family protein, expressed	NA	4.27691	3.74096	3.7464	1.11694	1.08374	0.950432	3.73337	1.90048	1.68739e-09	1.43572e-08	up	yes
LOC_Os07g07000	LOC_Os07g07000	LOC_Os07g07000.1	GO:0000149(SNARE binding);GO:0005484(SNAP receptor activity);GO:0005886(plasma membrane);GO:0006886(intracellular protein transport);GO:0006887(exocytosis);GO:0006906(vesicle fusion);GO:0012505(endomembrane system);GO:0016021(integral component of membrane);GO:0031201(SNARE complex);GO:0048278(vesicle docking)	04130(SNARE interactions in vesicular transport)	K08486	NA	syntaxin, putative, expressed	NA	52.1387	31.7726	44.3625	15.135	12.3875	13.4925	3.12748	1.645	1.76739e-09	1.4991e-08	up	yes
LOC_Os01g09320	LOC_Os01g09320	LOC_Os01g09320.1	GO:0004470(malic enzyme activity);GO:0004471(malate dehydrogenase (decarboxylating) (NAD+) activity);GO:0004473(malate dehydrogenase (decarboxylating) (NADP+) activity);GO:0006108(malate metabolic process);GO:0006633(fatty acid biosynthetic process);GO:0008270(zinc ion binding);GO:0008948(oxaloacetate decarboxylase activity);GO:0009507(chloroplast);GO:0016652(oxidoreductase activity, acting on NA…	01200(Carbon metabolism);00620(Pyruvate metabolism);00710(Carbon fixation in photosynthetic organisms)	K00029	EC:1.1.1.40	NADP-dependent malic enzyme, chloroplast precursor, putative, expressed	NA	68.2235	53.9632	58.9549	22.3565	18.2915	19.6989	3.00167	1.58577	1.78016e-09	1.50886e-08	up	yes
LOC_Os06g50370	LOC_Os06g50370	LOC_Os06g50370.1	GO:0008270(zinc ion binding);GO:0009535(chloroplast thylakoid membrane);GO:0016021(integral component of membrane)	00510(N-Glycan biosynthesis);04141(Protein processing in endoplasmic reticulum)	K01230	EC:3.2.1.113	zinc finger, C3HC4 type, domain containing protein, expressed	NA	21.7665	22.4865	22.1324	8.17662	7.76395	7.24346	2.86341	1.51773	1.79578e-09	1.52145e-08	up	yes
[truncated: 3,663 more rows]

## Sheet: OE-OsNF-YA2-RSVvsNIP-RSV
The differentially down-regulated genes in OE-OsNF-YA2-RSV versus NIP-RSV
[truncated: 972 more rows]

## Sheet: NIP-RSVvsNIP-CK
The differentially down-regulated genes in NIP-RSV versus NIP-CK
[truncated: 7,014 more rows]
