# Supplementary material for: NF-YA transcription factors suppress jasmonic acid-mediated antiviral defense and facilitate viral infection in rice
Source: PLoS Pathog. 2022 May 13;18(5):e1010548. doi: 10.1371/journal.ppat.1010548 (PMC9132283; doi:10.1371/journal.ppat.1010548)
Supplement: S3 Table — (XLS) [file ppat.1010548.s013.xls]

## Sheet: 429-up
Table S3 Expression (FPKM)of 429 candidate genes in 971 genes are spesifically up-regulated in OsNF-YA2 line.
gene_id	FPKM.NTA_CK1	FPKM.NTA_CK2	FPKM.NTA_CK3	FPKM.NTA_R1	FPKM.NTA_R2	FPKM.NTA_R3	FPKM.TA_CK1	FPKM.TA_CK2	FPKM.TA_CK3	FPKM.TA_R1	FPKM.TA_R2	FPKM.TA_R3
LOC_Os01g01120	165.344	130.874	122.409	8.30321	13.7594	12.2617	93.9394	148.856	106.642	19.093	29.0596	21.2691
LOC_Os01g02840	0.723236	0.369357	0.607337	0.374078	0.26826	0.236908	0.578085	0.580964	0.425241	1.17728	1.14088	1.1825
LOC_Os01g04390	6.3766	6.89439	7.02095	2.05877	2.44359	1.37347	8.08479	12.2405	11.869	6.76198	7.42969	4.51823
LOC_Os01g05180	3.75619	5.23768	3.22226	4.68149	5.3864	5.10573	3.67446	5.82615	5.82401	12.7552	10.716	8.48338
LOC_Os01g06220	0.0001	0.0001	0.085184	1.11507	0.672755	0.522947	0.032794	0.161595	0.0001	2.51309	2.43442	1.30866
LOC_Os01g08510	46.6401	45.587	51.0671	3.485	3.97263	1.073	10.5654	25.0747	11.5423	4.0337	7.90347	6.67074
LOC_Os01g09540	560.461	573.791	616.579	74.0858	115.806	104.427	255.959	470.94	306.784	209.983	266.083	209.16
LOC_Os01g09990	0.0001	0.0001	0.0001	0.709828	0.428027	0.456913	0.0001	0.0001	0.0001	1.60845	1.1937	1.28094
LOC_Os01g11170	0.0001	0.0001	0.0001	1.13346	0.789496	0.774087	0.496729	0.742036	1.38763	8.90375	9.48973	10.363
LOC_Os01g11860	0.638225	0.509609	0.541588	0.31382	0.120177	0.289139	1.02987	2.47772	0.717412	0.226827	0.829781	1.04479
LOC_Os01g12160	1.33996	1.4402	1.61837	1.32872	2.00372	1.62424	2.15404	2.53126	1.85314	3.75889	4.82535	3.89591
LOC_Os01g12230	12.487	13.219	13.4901	9.30883	6.97279	5.75772	4.53583	9.05578	6.39867	16.0799	19.2726	9.68821
LOC_Os01g12260	2.10496	1.11814	1.0779	1.29234	0.712685	0.553199	4.31776	3.01795	2.5161	1.51899	2.60406	3.15432
LOC_Os01g12270	276.435	333.689	302.035	117.895	121.846	141.851	181.274	441.704	248.463	277.61	418.321	355.492
LOC_Os01g12860	0.395817	0.373543	0.440415	0.379423	0.398477	0.347316	0.47736	0.945235	0.783533	1.0894	0.727759	0.910306
LOC_Os01g13780	3.04064	3.50321	4.26835	1.17297	0.894143	1.57538	2.28016	2.45895	3.75339	4.01123	3.08263	4.03403
LOC_Os01g15100	0.0001	0.502678	0.601908	1.34085	1.66918	2.47019	1.09118	1.63589	1.17443	4.72179	6.39562	5.24355
LOC_Os01g20110	80.3414	70.4059	73.2902	11.7382	15.3002	9.4878	31.4848	44.3246	33.7174	18.9825	33.2862	25.2806
LOC_Os01g20880	0.842878	0.639162	0.794091	0.19759	0.202906	0.152158	0.231871	0.424569	0.035861	0.347137	0.384412	0.574795
LOC_Os01g21310	0.078778	0.326113	0.0001	0.333824	0.607846	0.52918	0.0001	0.296246	0.070675	1.63593	0.777848	2.06631
LOC_Os01g24090	35.2687	30.7362	37.7306	2.34076	2.93414	3.36441	11.7473	16.7164	11.822	4.20247	6.23938	7.29296
LOC_Os01g25600	27.9315	30.0876	30.7341	3.42884	2.80693	3.19299	16.4171	20.6977	14.5328	5.29265	9.12377	6.44756
LOC_Os01g27230	29.8165	22.293	27.2749	9.63107	6.95064	9.80729	42.0244	41.7868	48.6523	17.5849	22.4599	26.379
LOC_Os01g32610	1.27154	1.37037	1.42657	0.082794	0.54618	0.141016	1.39867	0.72466	0.751774	1.42386	0.700602	0.427803
LOC_Os01g33869	0.0001	0.0001	0.149688	0.034685	0.0001	0.0001	0.020739	0.0001	0.035949	0.114313	0.404371	0.589415
LOC_Os01g34790	24.3145	24.1759	20.3672	15.4393	17.816	14.911	43.4796	45.7392	47.08	32.1508	41.7837	42.826
LOC_Os01g34890	0.162317	0.113406	0.147941	0.193485	0.117255	0.096539	0.116796	0.306212	0.100598	0.376351	0.487951	0.338161
LOC_Os01g39960	66.4756	55.1218	59.5661	7.0638	8.68393	8.9977	21.799	32.609	19.9721	14.7099	22.309	17.571
LOC_Os01g39970	1.10676	1.85746	1.43359	0.742998	0.864443	0.597553	1.03713	1.18747	0.653636	2.19781	1.045	1.669
LOC_Os01g39990	0.0001	0.0001	0.022595	0.701927	0.321761	0.402002	0.149538	0.067272	0.208068	1.81145	1.41623	0.625459
LOC_Os01g40550	0.195292	0.0001	0.048306	0.245515	0.089479	0.140041	0.428528	0.475925	0.626263	0.841818	0.883281	0.236541
LOC_Os01g41790	0.0001	0.0001	0.0001	0.034891	0.0001	0.03382	0.489489	0.482901	0.425487	1.36105	0.429973	0.599478
LOC_Os01g41820	0.666313	0.729173	0.825228	1.8393	1.43357	1.92974	0.901971	2.01645	1.25122	5.4357	6.15019	5.49712
LOC_Os01g41950	2.72922	3.24312	3.87438	2.36589	2.47136	2.65323	3.543	3.19207	2.73502	4.47679	5.497	5.32574
LOC_Os01g42980	6.81633	10.8805	6.48169	9.73582	5.68933	7.86921	14.9865	7.6873	4.99356	8.96167	21.9212	19.6767
LOC_Os01g43700	5.69817	6.4006	6.98972	1.19391	1.33253	1.63669	2.05589	2.77517	1.63763	5.06486	2.83019	2.35425
LOC_Os01g44390	87.571	92.0987	74.1127	7.99428	3.71059	4.19098	120.894	118.958	120.87	9.84993	14.958	9.71642
LOC_Os01g46030	0.467502	0.706651	0.340572	0.841188	0.676873	0.644872	0.714181	1.52272	1.18757	2.05881	1.87035	0.869931
LOC_Os01g48380	27.6183	22.9942	26.116	3.90486	7.12713	3.57895	12.5475	16.7999	12.5451	9.28705	13.0346	9.31952
LOC_Os01g48940	2.87813	3.2231	3.30004	4.68458	4.32532	6.33245	4.9958	7.6883	6.22519	12.2507	13.1425	10.3464
LOC_Os01g49529	7.84926	7.02377	7.9889	6.08834	5.39351	8.32697	9.39103	20.3768	8.84496	20.3012	7.42111	16.5688
LOC_Os01g50170	2.46574	2.70134	3.31509	3.77474	2.34975	2.18492	4.24103	4.87141	5.1226	5.63143	6.77095	7.4155
LOC_Os01g53980	0.905616	0.760192	0.30551	0.414474	1.04445	0.969685	0.523344	0.728283	0.795453	2.06823	1.38669	3.94105
LOC_Os01g54750	0.230119	1.0468	0.888382	1.31527	0.746838	0.488183	0.998393	0.616727	0.102592	4.00293	4.73349	2.15499
LOC_Os01g56980	2.52352	1.97291	2.65953	0.71913	0.633894	0.461966	1.36318	1.58889	0.920728	1.48295	1.28047	1.50377
LOC_Os01g59410	0.155366	0.08516	0.07237	0.073564	0.152739	0.542112	0.582808	0.57499	0.613856	1.71674	1.49199	2.06701
LOC_Os01g60870	0.266009	0.715046	0.455636	0.746411	0.24064	1.1442	1.27899	2.04213	0.57087	2.07372	2.31532	1.70308
LOC_Os01g61630	9.46563	8.41363	9.03457	0.532314	0.580477	0.627389	2.95219	4.86856	3.14643	1.44932	1.33946	0.958371
LOC_Os01g62440	34.8986	31.7016	34.6063	10.8012	5.2392	4.19106	6.45695	21.0241	5.16354	15.7676	16.3637	12.9275
LOC_Os01g63180	0.0001	0.0001	0.0001	0.297584	0.070845	0.256216	0.038589	0.0001	0.08283	1.955	0.552071	0.297855
LOC_Os01g63220	5.06923	4.41578	4.48003	0.982633	1.08097	0.768637	0.870071	2.55054	1.4097	1.95494	2.8385	1.53324
LOC_Os01g63870	24.2215	25.4487	29.3118	0.86043	1.61671	0.993398	6.96888	17.1638	7.1094	2.26799	3.77798	1.62165
LOC_Os01g68140	3.01734	3.31676	2.73195	0.751217	0.406964	0.357191	2.12705	4.43164	2.39339	1.104	4.00222	2.37309
LOC_Os01g69190	0.0001	0.0001	0.0001	0.111284	0.415698	0.255288	0.0001	0.0001	0.0001	0.409226	0.792668	2.06216
LOC_Os01g69840	395.266	308.05	294.117	6.25449	6.97531	11.6903	350.386	370.829	431.92	14.3434	29.1115	25.6182
LOC_Os01g70390	0.089833	0.0001	0.103788	0.360645	0.210405	0.091848	0.512418	0.234217	0.070581	0.468205	0.615104	0.639304
LOC_Os01g70400	540.097	506.199	507.734	23.2247	31.7265	30.0558	105.072	184.227	138.346	58.0634	86.9151	68.6539
LOC_Os01g70520	68.5359	65.0204	66.2794	21.1184	20.6561	18.236	22.0652	31.052	24.9637	38.6075	49.4436	36.81
LOC_Os01g72300	2.16288	1.22419	4.24343	0.10421	1.35269	0.442118	1.76456	3.6842	1.44118	2.28685	3.95595	1.35515
LOC_Os01g73540	94.8103	92.6616	90.1732	12.0692	9.04174	12.3855	32.9195	59.948	38.6484	19.2099	36.3743	27.0943
LOC_Os01g74670	13.2125	16.0415	14.2625	6.8987	9.59134	9.56209	11.1589	17.4269	16.427	15.1901	23.5796	15.1846
LOC_Os02g01150	759.974	872.572	691.217	51.6898	53.6984	66.1249	216.64	158.967	118.234	155.65	174.526	89.8994
LOC_Os02g02210	0.0001	0.0001	0.0001	2.49035	0.252979	0.325957	0.0001	0.0329	0.0001	1.75189	21.9448	7.91751
LOC_Os02g04500	5.0595	5.1864	4.85647	2.05083	1.90688	1.87392	3.58745	2.2463	4.42141	3.79922	4.01359	4.16968
LOC_Os02g05040	0.016515	0.088165	0.0001	0.044114	0.06683	0.030975	0.280159	0.186198	0.246458	0.262816	0.360272	0.225203
LOC_Os02g06610	3.49756	2.38352	1.71454	1.04122	0.76458	0.642729	3.07791	1.83654	1.40779	1.18671	2.78085	1.9239
LOC_Os02g08018	0.636494	0.328338	0.246264	0.497451	0.229061	0.80963	0.632661	0.809844	0.0001	1.25282	1.90686	1.90159
LOC_Os02g09980	2.37928	1.92209	2.57356	7.41685	4.1993	3.75487	2.7003	5.17561	4.37508	13.5806	12.6471	9.9494
LOC_Os02g11680	0.315259	0.191533	0.394244	0.243585	0.397018	0.084661	0.187234	0.105185	0.0001	2.55299	1.62555	0.624644
LOC_Os02g11770	17.9132	11.0945	29.4437	2.27204	5.83967	2.45482	15.4534	23.4473	18.1905	9.18597	10.3874	12.303
LOC_Os02g16940	0.0001	0.0001	0.0001	0.317825	0.333877	0.224977	0.061906	0.0001	0.022147	0.557757	1.38682	0.882479
LOC_Os02g17760	1.93247	1.77799	2.59692	0.653094	0.38815	0.435185	2.59654	4.18924	4.07855	1.91152	1.94215	1.14457
LOC_Os02g21190	3.10594	2.98979	3.92374	1.9059	1.84008	1.50728	4.10817	4.35084	3.25439	3.74155	3.4143	4.20977
LOC_Os02g27592	7.31568	6.75753	9.47053	2.55274	2.0963	2.44033	3.28312	3.41179	2.45396	5.80371	5.13622	3.54689
LOC_Os02g32620	1.27234	0.773843	1.71139	1.67912	1.19717	2.29809	2.67883	1.84992	1.96576	4.21635	3.84048	3.51087
LOC_Os02g36350	0.0001	0.0001	0.0001	0.0668835	0.205964	0.0317912	0.138977	0.218821	0.149155	0.683516	0.650165	1.48078
LOC_Os02g36850	165.902	200.576	194.223	16.6219	13.6614	10.3353	61.2329	128.047	77.3368	25.3884	37.2423	26.121
LOC_Os02g37290	16.5767	13.1318	12.7093	39.1017	22.6907	26.3876	18.6353	19.4709	27.5475	58.3056	61.1535	71.2607
LOC_Os02g37320	0.627876	1.07479	1.84918	3.67218	1.51544	5.06645	0.732134	4.5263	0.961317	6.31681	11.0898	11.5192
LOC_Os02g38050	41.9151	20.0851	44.6223	53.0044	47.5564	67.5235	43.0667	92.3483	83.9591	147.608	143.396	151.464
LOC_Os02g38240	53.5008	40.995	46.7198	4.54797	3.32128	4.80347	16.0979	28.6199	12.9623	4.83107	13.0863	9.9652
LOC_Os02g40200	3.38428	2.76996	2.1591	1.89308	0.99894	1.64456	4.02252	4.57847	4.76204	1.79689	3.03999	4.42365
LOC_Os02g43600	249.517	232.3	221.176	24.6391	24.3749	22.01	137.784	197.77	139.205	36.5664	79.8351	50.5285
LOC_Os02g44710	1.09441	0.374726	0.978437	1.935	1.18926	1.57745	2.6534	1.64572	1.96192	2.95818	3.71662	3.00289
LOC_Os02g51020	454.252	512.039	503.899	26.9172	30.5872	32.1973	144.718	255.883	162.335	59.1846	79.4117	50.5209
LOC_Os02g51570	187.031	182.293	189.99	18.337	18.3267	15.5003	66.8526	93.8468	65.5883	28.7154	46.4401	32.1991
LOC_Os02g51790	126.508	120.241	135.923	25.4906	21.9192	18.2004	55.1509	93.5714	57.5055	33.5379	64.1527	44.2045
LOC_Os02g53350	286.32	293.768	298.704	21.8862	21.814	16.0537	94.3815	138.514	131.721	40.8631	55.4436	40.7926
LOC_Os02g53970	1.30574	0.616853	1.50876	0.112875	0.311449	0.062161	0.109297	0.677915	0.0001	0.901585	0.526886	0.424972
LOC_Os02g54820	16.3772	19.7073	17.7605	16.0384	12.1739	17.6453	13.0259	13.4596	16.5622	19.5176	28.2346	44.5734
LOC_Os02g55160	0.767119	0.544192	0.648008	0.614728	0.333663	0.572491	0.5724	0.711399	0.988273	1.42018	0.876302	1.4037
LOC_Os02g56334	0.020007	0.523266	0.833896	0.018651	0.016165	0.019601	0.019051	1.01055	0.766464	1.46806	1.08962	0.021496
LOC_Os02g57280	390.111	332.615	290.854	135.237	117.666	191.857	228.195	388.408	334.165	286.342	330.02	447.016
LOC_Os02g58120	27.1707	24.995	31.3293	3.89607	4.61536	3.04963	10.5813	17.5313	9.61831	7.07592	10.1446	7.82688
LOC_Os02g58540	4.5674	8.13169	5.42481	4.58746	2.79359	2.84581	15.8637	12.8218	7.61366	6.8396	9.17189	6.81555
LOC_Os03g01520	1.11369	0.440206	1.22426	0.205974	0.661995	0.603894	1.44646	1.17098	1.09544	2.04306	1.60251	1.79772
LOC_Os03g03610	19.0311	18.6177	23.0627	7.17412	20.116	6.94218	10.3334	25.6363	8.12039	24.1302	24.1147	23.9414
LOC_Os03g03990	20.4211	13.7148	17.7148	1.37359	2.25589	1.50871	2.19477	8.54889	3.59747	3.20472	4.47065	4.91568
LOC_Os03g04490	2.65307	2.61486	2.12358	1.17698	0.883247	1.76714	4.09612	3.02073	2.70528	3.04841	3.33961	1.7704
LOC_Os03g05570	2.5466	1.43867	2.05341	0.473728	0.676337	0.666587	5.38665	2.86273	3.29751	2.04965	1.18469	1.45826
LOC_Os03g06240	25.0455	20.3462	61.377	64.6308	51.1947	79.6988	26.7978	100.997	27.2653	87.3982	358.65	360.503
LOC_Os03g06600	0.0001	0.491967	0.128615	0.738338	0.727531	0.798393	0.626015	0.642253	0.879266	1.07606	2.29308	2.26168
LOC_Os03g10810	1.43056	0.912494	1.93671	1.38796	0.864409	1.17389	1.32506	0.914105	1.12929	1.76949	3.67284	2.27277
LOC_Os03g11810	2.72062	2.15939	4.4061	1.71274	0.951533	1.69563	6.32837	4.98975	5.88438	4.27328	3.95048	3.42962
LOC_Os03g13050	2.60792	2.29464	2.08386	0.960058	0.85317	0.412669	4.35031	1.65779	5.51116	3.26069	4.77157	3.97419
LOC_Os03g14669	120.164	116.95	114.401	8.39846	4.71695	6.6686	39.788	66.0984	51.2829	17.1381	20.5475	19.889
LOC_Os03g16430	57.4553	50.7194	54.596	4.0476	4.99168	4.64333	17.7467	22.244	20.1812	8.99997	13.5633	10.0088
LOC_Os03g16780	17.4214	18.4786	20.5173	7.2469	5.14979	8.12265	6.36716	13.0855	8.16796	14.9277	14.1818	11.9556
LOC_Os03g16950	0.0001	0.0001	0.051349	0.202491	0.303215	0.0001	0.607209	1.24002	0.545845	0.536908	1.12209	0.954964
LOC_Os03g17174	278.84	278.326	292.813	15.6536	14.7697	15.6174	38.8864	89.669	57.6825	32.7104	44.2102	34.5187
LOC_Os03g18970	0.111981	0.0001	0.0001	0.167806	0.258675	0.278989	0.046022	0.0001	0.0001	0.736521	0.307481	1.27956
LOC_Os03g19270	0.100798	0.0001	0.199462	0.246431	0.177831	0.662832	0.990948	0.551551	0.0001	1.78237	0.153817	6.45474
LOC_Os03g20290	0.017666	0.078666	0.0001	0.234306	0.454117	0.309664	0.098785	0.0001	0.113907	0.153297	0.592902	2.89982
LOC_Os03g22490	65.8543	68.2738	14.9151	20.3532	5.12239	26.2291	43.6202	77.1949	44.3181	39.0998	44.7708	41.852
LOC_Os03g25490	0.0001	0.0001	0.0001	0.0001	0.0001	0.090181	0.0001	0.0001	0.078632	2.53284	0.606926	1.25193
LOC_Os03g25510	0.195818	0.0001	0.232662	1.78021	0.408904	1.88695	1.53252	1.03703	1.0671	6.91682	4.08446	7.15742
LOC_Os03g25610	2.96408	2.09977	2.87083	1.2125	1.14671	2.24273	1.97377	1.63213	4.43	3.63471	4.22742	4.80439
LOC_Os03g25760	0.0001	0.0001	0.0001	0.545021	0.287445	0.434722	0.0001	0.0001	0.126711	1.43421	0.925911	1.89619
LOC_Os03g29184	24.7944	32.778	36.0267	29.3618	24.567	28.3221	15.5064	26.6224	17.0236	55.5019	67.4523	58.0928
LOC_Os03g31150	23.2813	20.2325	23.8912	2.42649	3.20121	2.4797	5.73027	12.6291	5.16105	4.62785	8.98656	6.48628
LOC_Os03g42070	3.47646	2.61185	3.69399	1.50365	1.43057	2.22149	2.66758	6.10971	2.5156	5.07231	4.74944	4.74068
LOC_Os03g42190	2.23788	2.14001	3.78064	1.72036	0.92558	1.4611	1.77485	2.07065	1.22667	3.47281	3.77812	1.90176
LOC_Os03g49260	0.0419691	0.0426541	0.22299	0.0711143	0.104668	0.13653	0.367139	0.210112	0.0001	0.432768	0.275316	0.53419
LOC_Os03g49830	7.30473	9.77287	7.49443	1.98809	3.43196	2.27229	19.3485	11.341	14.9306	6.13723	6.22246	6.07863
LOC_Os03g50210	11.926	7.62655	7.66389	12.3753	6.14193	8.84866	10.429	12.051	11.5909	19.4289	21.4008	20.4423
LOC_Os03g52230	69.0303	66.5142	72.4137	16.6862	15.7266	30.8962	27.1117	35.8108	28.3526	37.2689	57.7675	41.4652
LOC_Os03g52840	661.694	650.099	644.386	60.7373	52.5932	50.4879	221.296	370.479	259.203	89.1097	136.783	114.343
LOC_Os03g53220	0.0001	0.0001	0.036289	0.0001	0.06444	0.052882	0.019901	0.0001	0.0001	0.17901	0.160476	0.128272
LOC_Os03g53710	180.884	188.443	195.51	7.86583	10.4451	9.65647	45.8634	88.6698	51.765	22.4121	34.802	23.2362
LOC_Os03g55980	9.75093	9.69714	13.0829	1.39287	2.30488	1.94942	2.22452	2.82332	3.12412	3.76814	4.74701	4.06468
LOC_Os03g56270	8.56611	9.21927	9.30635	0.269955	0.710808	0.651602	8.07405	9.10261	7.20983	1.37575	1.65617	1.09678
LOC_Os03g56600	3.73155	2.2942	3.75648	0.747982	0.221364	0.710124	0.878644	1.08252	0.327349	1.70978	1.60419	2.15727
LOC_Os03g57990	0.078988	0.0001	0.390758	1.15189	1.1154	1.01699	0.516749	0.0001	0.0001	5.40232	1.77132	1.45982
LOC_Os03g61260	285.867	235.615	273.205	31.8558	30.5333	34.4028	96.7802	183.425	89.767	47.4879	96.6457	60.478
LOC_Os03g61780	0.869471	0.559892	0.853449	0.628742	0.494037	1.23751	0.766389	3.51692	1.34096	1.76422	2.759	3.04519
LOC_Os03g62270	4.68806	5.75837	3.8001	0.130127	0.146491	0.0001	11.2833	8.30291	8.86013	0.200354	0.696494	0.501499
LOC_Os03g63074	4.23438	3.70669	4.5633	1.3199	1.82118	1.42242	2.45114	3.02981	2.51765	2.9644	2.54746	3.82677
LOC_Os04g02510	4.39352	5.14958	7.83721	1.52673	2.33882	1.73462	8.6291	9.47625	9.51202	4.71396	3.80289	4.3364
LOC_Os04g02880	588.12	621.697	616.149	36.0607	23.7331	24.6281	62.2337	153.946	87.7926	51.3173	121.71	72.432
LOC_Os04g03830	0.650946	0.380824	0.435705	1.01157	1.08222	0.457484	0.529504	0.890499	0.068586	1.94258	1.4249	2.02569
LOC_Os04g05560	0.0001	0.0001	0.0001	0.121573	0.050211	0.164345	0.0001	0.0001	0.0001	0.986374	0.798845	0.747708
LOC_Os04g09580	1.69442	2.15535	2.04226	0.812075	1.37895	1.06468	0.84146	1.33978	1.00585	2.29293	2.92252	1.41674
LOC_Os04g09654	17.4874	12.9811	9.21564	0.781384	1.46612	1.80815	9.97018	11.3264	11.0672	2.69571	3.48624	3.53638
LOC_Os04g10060	0.0001	0.0001	0.0001	0.315847	0.172022	0.172712	0.0001	0.0001	0.105745	0.396827	2.19774	2.56849
LOC_Os04g24510	0.0001	0.0001	0.0001	0.152984	0.165668	0.094825	0.425951	0.0001	0.25516	0.639946	0.999627	1.3977
LOC_Os04g29960	0.460694	0.402528	0.24859	0.265095	0.299754	0.154344	0.840862	0.678397	0.403801	0.657929	0.753705	0.759424
LOC_Os04g30040	0.0001	0.0001	0.0001	0.217293	0.172756	0.118125	0.267315	0.116232	0.0001	1.30555	3.1248	1.92585
LOC_Os04g34360	1.69772	2.06015	2.44623	0.643704	0.360834	1.09232	0.949321	0.792429	0.781136	1.14837	1.92951	1.97706
LOC_Os04g35560	5.2253	5.47664	5.10017	19.9706	14.4751	3.90713	8.15214	8.42047	9.03746	20.1336	24.4809	35.2864
LOC_Os04g37680	0.0001	0.0001	0.0001	0.10888	0.386966	0.051938	0.0001	0.0001	0.0001	1.05156	0.900175	0.161812
LOC_Os04g38930	1.09373	1.23622	1.20998	0.352254	0.351647	0.066162	1.16602	1.36497	0.60565	1.44564	1.04842	0.778162
LOC_Os04g38970	3.05466	14.3126	12.5445	3.90169	2.06002	2.50026	12.4644	12.0632	1.7275	25.9639	3.56651	29.3907
LOC_Os04g39010	9.66953	5.47016	3.57804	6.61855	3.68142	5.06614	5.3468	6.00503	10.7127	9.94108	9.9277	17.8863
LOC_Os04g39814	3.77032	3.79053	3.3303	3.05394	2.82674	6.02016	4.908	3.90212	3.01012	7.92228	8.5074	8.36715
LOC_Os04g40520	4.67162	4.01368	5.36896	4.41009	3.00082	2.39321	7.28191	10.4225	4.56907	6.49263	6.01348	7.94143
LOC_Os04g40530	58.0346	65.3561	68.9793	6.48355	6.1559	6.99588	19.793	26.8626	32.9163	11.6273	20.4513	10.2405
LOC_Os04g41400	0.392543	0.304995	0.369135	1.31754	0.532712	0.82148	0.644904	0.343588	0.543311	2.33283	2.22657	1.78749
LOC_Os04g41875	1.36526	2.1263	2.83543	2.19831	1.86528	1.54058	2.36509	5.13333	6.34326	6.16143	5.28413	4.06393
LOC_Os04g42590	36.1545	51.1423	55.4724	13.3598	21.0677	13.9261	5.83053	13.1137	9.82823	42.9482	34.3263	21.3298
LOC_Os04g43410	5.266	4.14659	6.96205	0.0001	0.161467	0.36777	2.47659	5.29127	1.25904	1.9284	2.05663	1.5241
LOC_Os04g46010	61.2058	54.1716	58.1986	5.15175	5.20349	2.53006	16.6902	30.0557	16.3299	8.75914	13.8711	9.90166
LOC_Os04g49180	0.10914	0.449744	0.0001	2.11254	1.85125	1.51629	1.80478	0.256801	1.88226	9.52267	4.11222	3.76319
LOC_Os04g50740	0.087278	0.0001	0.0001	0.0001	0.0001	0.139079	0.168851	0.082052	0.0522	0.334415	0.476846	0.46239
LOC_Os04g51040	2.68066	2.00828	2.21371	5.9769	4.33718	4.98969	5.40682	2.70362	5.12118	10.4872	10.5848	19.8745
LOC_Os04g51190	2.6719	2.20168	3.10322	3.01044	3.91524	3.21493	4.29427	3.98999	3.74248	8.8764	10.4139	8.35106
LOC_Os04g51960	9.34082	7.80532	10.1118	6.14858	5.63468	1.94617	11.0626	10.4539	7.73792	9.56784	8.16738	10.0601
LOC_Os04g53000	0.805053	1.26023	1.28013	1.29056	1.36003	2.05776	0.958089	1.16727	1.64057	6.32282	3.12963	2.13493
LOC_Os04g53180	1.07455	1.71388	3.30775	0.724248	0.527431	0.445796	1.76225	2.10679	1.59125	1.74142	1.30081	1.23896
LOC_Os04g55270	3.65952	2.56721	5.59049	2.05511	2.8982	1.70401	3.7273	4.34892	2.67745	6.10067	6.15271	5.09227
LOC_Os04g57510	2.66364	2.03732	2.61948	0.436685	0.520794	1.14805	1.30757	0.989119	3.03317	2.36551	0.524277	2.79313
LOC_Os04g57860	0.0001	0.0001	0.079421	0.301457	0.281645	0.533786	0.131583	0.075465	0.369775	0.991437	0.877834	0.701772
LOC_Os04g58400	0.60001	0.346251	0.339149	0.779778	0.739051	0.446743	0.596293	0.687029	1.02711	2.02868	2.94049	2.99475
LOC_Os04g59620	0.663515	0.530974	0.680304	0.0001	0.175549	0.079483	0.844031	0.496894	0.852577	0.871352	0.341804	0.54023
LOC_Os05g01350	0.223521	0.395546	0.516807	0.428249	0.900531	0.800144	0.348603	0.853418	0.576847	1.71469	2.00428	0.968382
LOC_Os05g01730	3.3372	6.41264	5.52791	1.15121	1.74661	2.23271	4.09246	3.35797	4.03009	3.47368	3.64512	3.18782
LOC_Os05g01900	0.0001	0.184978	0.0001	0.33726	0.444653	0.293033	0.442151	0.344634	0.509383	1.35266	1.80405	0.845146
LOC_Os05g03400	0.0001	0.0001	0.0001	0.101973	0.034441	0.069217	0.206917	0.17215	0.247359	0.350577	0.373557	0.352425
LOC_Os05g03770	0.0001	0.0001	0.0001	0.176012	0.089459	0.450177	0.0001	0.0001	0.0001	0.585309	0.813303	1.41229
LOC_Os05g04120	12.3842	10.3569	14.6442	2.30188	2.30423	2.11617	2.10757	6.12927	2.89355	4.02984	7.07269	3.11444
LOC_Os05g04170	25.5963	28.7068	26.0923	10.8987	8.88101	7.95929	49.6035	59.9872	47.3034	19.845	21.5916	15.4621
LOC_Os05g04490	0.082002	0.107595	0.164033	0.236362	0.479896	0.392728	0.3107	0.536374	0.949302	0.611074	1.44687	1.2315
LOC_Os05g05310	0.98763	1.99037	2.49034	1.86605	2.07644	1.64439	0.976028	0.723759	1.46672	1.3874	6.03007	4.16464
LOC_Os05g06340	11.2998	11.5251	14.1842	5.59261	4.12526	5.05505	5.51318	12.135	9.9818	8.55804	13.2314	12.4198
LOC_Os05g07950	0.811278	0.808053	1.22125	1.06011	1.21816	1.16346	2.50738	1.99042	2.8522	3.45496	2.84388	1.87429
LOC_Os05g08554	43.9298	35.7329	48.4678	18.4393	23.3171	22.1553	64.633	84.5987	72.6873	39.7248	55.2986	52.9152
LOC_Os05g08810	11.5147	13.8024	12.0137	10.1604	9.08783	8.47557	10.1759	5.71067	4.28997	16.5005	18.8577	21.2343
LOC_Os05g09580	384.6	337.25	324.228	164.434	123.942	150.974	313.844	468.904	347.147	272.191	331.5	349.152
LOC_Os05g10740	0.739359	1.41284	2.96095	1.19184	0.831675	1.49666	2.83366	1.29004	1.13153	1.54017	9.02556	6.37587
LOC_Os05g11428	9.66484	11.7623	9.75999	1.57088	2.66766	1.63832	7.6882	5.01159	7.18674	4.14438	4.7869	5.61683
LOC_Os05g11730	5.40898	7.72198	7.09459	3.33353	5.4378	3.17207	6.95299	9.07768	7.86622	7.87183	10.031	6.99689
LOC_Os05g12450	25.173	25.5479	27.0817	1.07618	1.22567	1.66837	2.79773	4.16019	2.59253	3.72868	3.5243	3.95715
LOC_Os05g14180	98.9907	122.606	137.82	37.6516	55.1648	45.3139	140.049	206.754	135.561	88.3089	120.14	78.1153
LOC_Os05g16420	1.52605	1.99718	3.14501	6.05024	3.1913	7.31629	1.04271	2.1005	3.26045	6.83251	26.4198	27.5401
LOC_Os05g16740	7.26812	5.93398	6.66925	4.91908	3.36207	3.81598	10.2785	9.85169	9.27468	7.87891	8.78255	10.5975
LOC_Os05g17604	1.06102	1.62581	1.47405	0.3763	0.436907	0.309844	0.632837	1.07501	0.982296	0.350371	1.11157	0.970547
LOC_Os05g23880	31.0312	29.3593	38.7525	11.9601	12.3588	15.9388	33.7067	38.0034	32.3377	26.8099	31.8733	28.7392
LOC_Os05g24560	5.02497	5.71329	1.33295	2.47836	1.36949	3.26298	1.73616	0.844345	10.3707	3.13414	1.9477	21.9456
LOC_Os05g27304	0.626727	0.312431	0.671861	0.0001	0.085115	0.079057	0.340725	0.3798	0.234562	0.457269	0.482409	0.366743
LOC_Os05g27780	75.6858	85.9266	79.6056	38.2778	43.8518	52.3322	48.5937	122.727	59.5829	92.4336	107.58	152.964
LOC_Os05g28090	158.813	153.204	161.231	11.9831	11.7746	9.713	51.0859	75.1022	60.7687	18.6747	27.2786	21.7312
LOC_Os05g28740	199.444	280.167	220.957	116.137	127.813	167.69	119.28	341.957	196.333	289.664	334.865	352.157
LOC_Os05g30430	1.06071	0.5025	0.63137	0.656466	0.616186	0.580831	1.69524	2.04959	1.58987	2.16748	1.97936	0.948428
LOC_Os05g30660	0.111242	0.088538	0.381127	0.911506	0.775859	0.50323	0.058119	0.286858	0.247731	1.61347	1.14681	2.18627
LOC_Os05g31140	37.0404	51.7772	47.9275	18.4131	16.4186	12.2187	9.30082	24.5001	6.55487	26.8595	74.1359	42.7575
LOC_Os05g32460	8.91724	4.75668	7.22594	4.92995	6.3054	5.74655	5.02904	3.22497	6.05429	14.9543	15.0176	14.0031
LOC_Os05g33040	5.25299	4.98861	3.92013	5.21197	2.76827	6.59883	6.76212	7.35126	6.44865	8.72846	9.98882	12.3371
LOC_Os05g34490	0.0001	0.0001	0.0001	0.326301	0.09036	0.399486	0.660922	0.366651	0.492669	1.40934	1.18837	0.808996
LOC_Os05g36930	1.45741	2.95147	2.03449	3.70943	3.49021	1.08405	2.06631	1.81832	1.82762	7.10516	6.99881	7.36789
LOC_Os05g37600	0.030944	0.0001	0.0001	0.268838	0.0001	0.238136	0.0001	0.0001	0.0001	1.09951	0.506071	1.22072
LOC_Os05g40270	39.6962	39.3994	34.3852	18.0014	18.7432	29.1699	61.209	114.339	46.5033	32.8558	64.1637	40.0092
LOC_Os05g41220	6.67163	4.72237	5.17905	8.65622	6.37473	8.66346	6.35462	10.0324	7.13294	12.4254	16.7655	18.8446
LOC_Os05g41290	0.10607	0.231655	0.293463	0.369238	0.796963	0.575441	0.233136	0.374703	0.366655	0.96598	1.63929	1.76515
LOC_Os05g41520	2.84572	5.91001	5.59225	5.47437	1.31983	6.37584	0.945666	4.10177	0.723965	17.0253	8.81011	7.43659
LOC_Os05g41660	0.129734	0.043866	0.215615	0.269526	0.363469	0.390874	0.140982	0.236495	0.308017	0.779248	1.5543	1.6407
LOC_Os05g41760	1.3106	2.28914	3.19438	2.88302	1.09681	1.92567	3.95988	1.84268	1.56454	5.67748	2.37547	4.91265
LOC_Os05g46520	95.0733	98.9499	94.7855	25.467	34.3147	29.8745	108.426	131.739	117.452	61.3321	68.4439	52.6202
LOC_Os05g49370	41.456	25.0461	33.8482	11.1392	12.5607	9.80813	41.777	37.8811	55.2201	31.1925	29.3385	18.3202
LOC_Os05g50340	753.135	1076.61	912.114	4.3645	2.9646	3.24669	217.235	193.679	227.391	9.74901	15.0939	7.11898
LOC_Os05g51620	6.84911	20.5935	9.66073	1.24504	0.77926	3.86474	0.3888	1.89561	6.55202	6.70523	8.00667	7.2121
LOC_Os05g51640	17.0755	17.9044	17.9945	6.67919	7.66889	8.52713	27.0229	22.1285	19.8646	10.4003	20.4402	20.4755
LOC_Os06g01790	86.6403	82.6864	86.2562	1.28524	3.24175	1.02204	17.5835	18.6968	18.8551	4.98317	5.30252	3.62634
LOC_Os06g01850	2578.66	2590.56	2488.03	102.828	89.026	84.6604	1043.9	1369.48	1155.85	160.468	237.039	193.96
LOC_Os06g03682	16.7683	18.0577	19.6848	9.57702	24.4248	5.06136	32.1393	7.37244	34.3718	30.7413	26.3497	22.3438
LOC_Os06g04169	0.0247165	0.0001	0.0278547	0.475923	0.281857	0.141791	0.0975666	0.0001	0.0001	1.23227	1.22411	0.680244
LOC_Os06g05440	157.545	199.658	163.695	72.9256	48.5073	72.7323	67.7857	127.983	96.0275	137.226	185.828	249.391
LOC_Os06g06850	0.524998	0.330453	0.568429	0.204032	0.209624	0.251042	0.699468	0.735127	1.22578	0.646364	0.462825	0.473067
LOC_Os06g06970	0.141555	0.146683	0.544567	0.525254	0.279528	0.37009	1.15573	0.333732	1.47405	2.35533	1.15533	0.814941
LOC_Os06g09880	10.547	7.10701	10.6353	0.534353	0.617922	0.767347	2.20965	3.11972	2.63791	1.64635	1.21488	1.18671
LOC_Os06g10990	1.74058	0.97353	2.09021	0.069251	0.23773	0.395007	2.3615	3.22108	2.61313	0.827931	1.48219	0.230199
LOC_Os06g11170	23.3143	27.295	24.0971	16.8053	17.3292	12.5784	28.9689	29.4953	31.6316	17.7216	17.2979	59.2244
LOC_Os06g11830	0.926199	0.603665	0.714868	0.0001	0.0001	0.0001	0.0001	1.46725	0.0001	0.0001	1.61541	1.97972
LOC_Os06g15730	12.4444	12.4851	11.8344	0.66056	0.75527	1.19317	3.3655	2.76427	3.98009	1.89179	2.00412	1.90778
LOC_Os06g16240	2.83783	2.46252	3.25438	3.07861	2.57369	3.31618	4.09966	3.35491	5.82143	10.0976	6.16186	5.05216
LOC_Os06g19070	0.632071	0.396161	0.479535	0.357558	0.566031	0.270519	0.602518	0.77935	0.304682	0.252872	1.64243	1.48262
LOC_Os06g22290	0.0001	0.0001	0.0001	0.31009	0.0001	0.119607	0.0001	0.0001	0.0001	0.552909	0.969038	0.712869
LOC_Os06g34530	0.0001	0.0001	0.0001	0.526932	0.230672	0.158426	0.092341	0.0001	0.0001	1.45935	1.40819	0.901188
LOC_Os06g35650	0.0001	0.0001	0.0001	0.098395	0.02934	0.37416	0.0001	0.0001	0.0001	0.950313	0.913006	0.856929
LOC_Os06g38056	7.88782	7.60079	6.13159	0.736503	1.03747	0.414792	4.06044	7.36793	4.90498	1.09949	4.23888	1.70761
LOC_Os06g38750	0.0001	0.0001	0.0001	0.373523	0.830532	0.81644	0.833076	0.251414	0.0001	1.63889	1.98285	3.57238
LOC_Os06g40020	0.091732	0.0001	0.030254	0.0001	0.05219	0.0001	0.406426	0.453857	0.721305	1.03687	1.43205	1.08609
LOC_Os06g40860	0.342238	0.25344	0.266121	0.237897	0.238551	0.295383	0.084586	0.617897	0.493109	0.721808	0.60572	0.481438
LOC_Os06g43370	0.957908	1.08895	2.33328	0.421422	0.338286	0.662826	0.401863	1.8552	0.254214	2.45961	2.37331	1.65459
LOC_Os06g43430	25.7585	26.2224	30.2318	4.93561	3.86337	5.63269	9.91051	17.09	13.3401	9.48825	13.5593	9.47398
LOC_Os06g45940	2.62282	2.02042	3.71731	1.02883	0.968649	1.41935	1.10997	2.7807	1.10391	2.39041	2.27079	2.58584
LOC_Os06g45990	1.17103	1.6822	1.47112	0.540564	0.655963	1.04666	0.981388	2.19615	0.761351	0.923614	1.50809	4.88883
LOC_Os06g51330	15.0024	14.634	15.6528	2.50716	3.38429	3.79139	5.19318	9.4495	6.85655	5.5653	7.84638	6.89504
LOC_Os07g01300	3.49364	3.64991	3.66745	2.73059	2.01545	0.828416	8.19928	6.84668	6.74447	3.03549	5.06782	5.07241
LOC_Os07g01490	12.493	52.3057	18.3032	2.03299	1.49287	2.78618	8.13576	12.2065	8.06061	3.5393	6.20626	4.98744
LOC_Os07g03140	1.17234	1.23266	1.30732	0.304734	0.504413	0.385681	0.625463	0.781472	0.591743	1.07377	1.20025	0.593368
LOC_Os07g03780	0.0001	0.0001	0.0001	0.0001	0.0001	0.130798	0.0001	0.0001	0.0001	0.753821	1.13442	0.43141
LOC_Os07g07900	1.62625	0.789211	1.13664	0.250263	0.077565	0.084873	1.87628	2.68577	1.99266	0.305978	0.898343	0.550642
LOC_Os07g08460	20.6485	22.6654	22.8067	6.40791	3.97447	4.70355	13.3808	19.9364	17.4345	9.31853	13.9885	15.2018
LOC_Os07g11110	432.279	480.979	519.619	27.4543	17.1136	21.6282	199.51	317.542	217.409	52.8503	73.2831	58.5502
LOC_Os07g11790	0.0001	0.0001	0.0001	0.147967	0.074408	0.0001	0.0001	0.0001	0.0001	0.229313	0.605927	0.737732
LOC_Os07g13770	3.73327	2.56257	3.4341	1.17481	1.70633	1.21244	1.35527	1.90204	1.60986	2.66859	2.87496	2.81206
LOC_Os07g13800	0.487744	0.106626	0.457498	1.02135	0.402977	1.13331	1.62786	1.00187	0.611056	1.81226	2.02118	2.19726
LOC_Os07g14600	7.54387	9.08993	8.88877	0.725923	1.97364	0.926011	2.70145	6.91601	2.7033	3.43227	2.44136	2.71445
LOC_Os07g14740	6.53383	11.6772	11.0224	35.0733	13.6661	22.5075	14.214	13.4458	14.6676	39.7254	59.3723	54.1349
LOC_Os07g14890	37.9973	46.3603	51.3596	5.10537	4.50936	6.67255	11.3225	18.6073	16.3833	12.1678	16.1716	13.2296
LOC_Os07g15930	0.0001	0.0001	0.0001	0.108331	0.0001	0.119309	0.732092	0.240712	0.384123	2.16754	1.7408	1.74221
LOC_Os07g15940	2.3872	1.17112	2.14789	4.58736	4.17718	5.28564	2.77377	3.58588	3.46442	10.4188	10.2416	11.1345
LOC_Os07g18158	0.858327	0.623306	1.13494	0.892522	1.6836	1.23962	0.464144	0.542191	0.055436	4.1267	2.73189	2.95588
LOC_Os07g18240	9.84449	8.15584	7.90099	8.52816	6.00999	6.92525	2.33564	2.56922	3.39627	11.8165	17.1422	15.2613
LOC_Os07g22650	25.6168	30.901	28.201	7.19452	6.92527	6.87714	21.4204	26.9696	19.6101	11.0356	18.4271	13.2333
LOC_Os07g22730	0.0001	0.0001	0.0001	0.271345	0.743625	0.78897	0.154937	0.514505	0.388456	1.85144	2.27971	4.15746
LOC_Os07g27350	3.07663	2.7359	3.28733	3.09946	4.71147	4.10848	5.61489	5.46317	6.8162	15.5807	12.562	11.1607
LOC_Os07g27359	0.536043	0.157464	0.782058	0.054089	0.095416	0.218445	0.301394	0.182228	0.289407	0.816592	0.276594	0.453801
LOC_Os07g27960	4.80147	5.83597	2.37019	5.33259	7.9631	6.56211	8.16828	6.91988	4.14858	16.242	18.6384	9.53404
LOC_Os07g30670	736.166	761.805	750.845	45.3443	45.2544	45.0327	194.032	315.258	244.826	73.1487	117.417	84.3979
LOC_Os07g30930	1.29722	1.06632	1.58086	0.757808	0.898455	0.677912	1.35902	1.24084	1.28426	1.45236	1.71553	1.54066
LOC_Os07g32060	2.22955	1.22022	1.31347	2.73793	3.00552	2.6036	3.21802	3.17207	3.66284	6.04242	5.48014	5.58768
LOC_Os07g33440	0.094901	0.08434	0.0001	0.490893	0.480066	0.684546	0.305077	0.252452	0.227308	0.86792	2.32971	1.83908
LOC_Os07g35620	0.335044	0.079609	0.079107	1.01696	0.259381	1.03959	0.028113	0.563451	0.240807	0.979595	4.36906	2.36335
LOC_Os07g35660	0.025189	0.0001	0.0001	0.17913	0.095266	0.260989	0.042112	0.047361	0.0001	0.418194	1.12178	0.425178
LOC_Os07g35960	0.644719	1.18337	0.595911	1.10923	0.942085	1.24057	1.67025	0.992594	1.13901	3.65968	2.89106	3.94969
LOC_Os07g38660	0.0001	0.0001	0.0001	0.0001	0.0001	0.0001	2.38435	1.8367	0.904693	3.03879	4.61833	3.99685
LOC_Os07g40690	2.47976	2.67544	6.83071	2.89483	3.69562	4.10707	1.86302	5.59772	2.09818	15.5516	14.9432	10.5562
LOC_Os07g41400	15.279	31.9075	24.783	18.4619	15.8749	18.2492	40.0563	38.0545	48.9604	41.4554	38.8731	48.0932
LOC_Os07g43560	247.19	224.238	230.023	23.0005	19.2465	19.6562	184.184	186.93	188.4	47.7635	46.293	40.4197
LOC_Os07g44960	0.116695	0.370407	0.379952	0.403561	0.337842	0.171185	0.508725	0.071323	0.0001	1.13923	1.22374	1.16498
LOC_Os07g46980	8.13498	7.05367	9.03985	4.50315	2.28628	3.98267	4.59927	9.9681	7.63677	5.96411	9.50546	7.79517
LOC_Os07g47400	8.68205	8.39459	8.96053	4.36989	6.64173	5.06969	7.61799	14.5806	7.99043	9.40144	11.9116	11.4914
LOC_Os07g48510	16.7553	14.8602	16.3344	8.57372	13.4588	14.4796	14.8809	26.3675	21.9573	26.4622	29.3792	23.7396
LOC_Os08g02150	0.176023	0.07831	0.04354	0.264608	0.183785	0.253342	0.036786	0.082742	0.087639	1.0637	0.432814	0.704994
LOC_Os08g02300	0.177079	0.30984	0.353554	0.27796	0.311464	0.413491	0.47964	0.626256	0.599429	0.663881	0.851032	0.881333
LOC_Os08g03150	0.0001	0.0001	0.0001	0.0001	0.416452	0.358057	0.165966	0.105772	0.0001	1.58631	0.745025	1.72241
LOC_Os08g03240	0.0001	0.0001	0.072162	0.192226	0.156081	0.27712	0.0001	0.0001	0.0001	1.03329	0.346436	1.07753
LOC_Os08g03310	20.9255	15.9181	18.4139	2.77097	2.27797	2.69563	4.67429	6.85989	3.82106	4.27849	6.62153	7.58534
LOC_Os08g05970	0.0001	0.427	0.44869	1.68424	1.79602	1.21892	0.0001	1.70707	0.65847	8.19813	4.56566	5.55344
LOC_Os08g06500	0.367619	0.262383	0.408094	0.23865	0.17833	0.156375	0.289393	0.483265	0.349921	0.771526	0.438319	0.516471
LOC_Os08g07240	0.0001	0.0001	0.0001	2.11467	2.1925	1.83725	0.0001	0.0001	0.408107	7.09107	3.16189	4.28472
LOC_Os08g07670	1.36386	0.597925	0.798423	0.968125	0.793036	1.30012	0.945605	0.137174	0.963952	1.97912	2.63533	2.5446
LOC_Os08g08430	1.41989	1.40732	2.31368	1.48067	1.84149	1.62358	2.6399	0.857569	1.3572	7.69755	3.5182	3.44327
LOC_Os08g09060	0.0001	0.0001	0.183335	0.243394	0.194155	0.0001	0.20726	0.934749	0.596619	1.49627	1.5783	1.53647
LOC_Os08g09270	59.8317	46.1566	54.976	6.96723	6.58988	2.91482	15.7149	22.3244	16.1126	9.40453	14.2282	10.5532
LOC_Os08g09840	7.58756	5.43744	6.47684	6.93962	4.4354	4.77289	11.2696	9.51624	10.0154	8.91803	11.092	14.8679
LOC_Os08g13380	0.33441	0.718358	1.14849	2.23609	1.66989	1.70859	0.592303	1.99334	1.33121	3.77415	4.54804	5.04346
LOC_Os08g14810	0.436988	0.279834	0.621119	0.562567	0.400646	0.248389	0.539875	0.947682	0.72917	0.792682	0.926583	1.12612
LOC_Os08g18894	1.2025	1.56069	1.14904	0.837138	0.823646	1.6367	2.57666	1.3246	1.44674	4.95368	3.37716	2.43512
LOC_Os08g24630	0.0001	0.0001	0.194505	0.494284	0.787172	0.314097	0.705545	0.392898	0.429814	1.09801	3.42676	2.85107
LOC_Os08g24930	0.884383	1.69523	1.23799	1.202	1.2306	0.788689	2.15071	2.22589	1.8843	2.10643	2.43143	2.6551
LOC_Os08g26230	18.5514	27.2654	25.4656	51.4729	37.4582	46.6224	16.1603	11.6661	22.9359	72.1933	90.6341	115.423
LOC_Os08g27870	0.0001	0.0001	0.0001	0.0001	0.0001	0.0001	0.872191	1.69727	0.71073	2.03965	1.11661	2.13019
LOC_Os08g32970	1.55306	1.48588	1.50639	0.717838	0.757325	1.33002	2.37432	0.908391	1.60366	1.4466	1.8113	2.99205
LOC_Os08g36110	1.5878	1.69594	1.92434	0.83961	0.889111	0.80174	1.4675	1.59162	0.872744	2.58282	2.22047	1.1558
LOC_Os08g37940	126.713	120.887	116.762	2.59002	4.17879	2.73501	30.3336	55.0148	35.9128	5.74504	8.06988	8.47983
LOC_Os08g38710	2.59104	4.00018	4.50366	5.49623	2.30764	3.75598	3.09174	4.58513	3.07633	6.38751	12.8525	13.2978
LOC_Os08g38910	53.4361	30.807	38.1602	32.0591	18.9748	31.1713	19.9281	68.0753	88.1497	66.7659	81.5048	79.3901
LOC_Os08g39480	1.24076	1.0168	0.294877	1.39756	1.10122	1.68085	1.68511	0.683327	2.28444	6.00008	4.01079	3.21782
LOC_Os08g41320	11.21	10.1318	10.8697	2.88364	2.76785	2.44986	16.4288	20.3325	17.3888	6.59374	8.67281	6.33886
LOC_Os08g42540	19.0055	52.2519	52.8895	15.5671	15.7338	21.6119	71.6298	62.6222	62.9736	16.8875	24.0073	74.6367
LOC_Os08g43690	0.0001	0.0001	0.0001	0.072934	0.170674	0.083757	0.0001	0.022725	0.085233	0.331858	0.596528	0.677964
LOC_Os08g44230	4.41119	4.27844	3.78161	2.04272	3.42938	2.04144	5.66442	6.15599	6.98922	5.54264	4.51715	5.13076
LOC_Os09g04160	26.6731	30.5333	26.7783	7.0485	21.0198	33.8993	33.3064	43.1148	40.1242	38.4386	43.918	49.3486
LOC_Os09g04624	0.162893	0.255595	0.198272	0.393361	0.328986	0.34174	0.297189	0.309585	0.111181	0.767324	0.88677	1.34453
LOC_Os09g08720	0.0001	0.0001	0.0001	0.757243	0.0001	0.07509	0.038617	0.0001	0.0001	1.63237	0.689914	1.3186
LOC_Os09g09490	0.657866	0.898677	0.76643	0.689868	0.752385	0.752898	1.62631	1.09002	0.946415	1.04462	2.69694	1.62006
LOC_Os09g09500	0.000629	0.026298	0.0001	0.2318	0.151782	0.212847	0.39391	0.303488	0.166151	2.96966	2.24733	2.03702
LOC_Os09g09520	11.5094	13.901	14.2585	17.4787	13.2164	16.8117	6.43916	9.60298	9.37131	34.2005	35.0223	28.0012
LOC_Os09g10300	0.0001	0.160186	0.0001	0.608999	0.0001	0.172129	0.442135	0.320497	0.080756	2.05694	0.635071	1.51783
LOC_Os09g12300	19.8394	21.9292	26.0333	2.35643	0.63778	1.65556	5.48281	21.9299	7.70936	4.11673	5.58096	4.85675
LOC_Os09g15330	10.5381	9.47379	10.5067	11.99	5.18518	11.099	15.7048	3.9143	4.99545	11.082	8.99258	42.8379
LOC_Os09g17610	12.3926	14.0866	12.0345	0.816797	1.32104	0.445117	24.2615	26.4026	19.9808	5.97425	5.19625	4.72161
LOC_Os09g17810	0.858528	0.71994	0.787363	0.763213	0.638197	0.490882	1.18215	1.23227	0.684275	1.42646	1.53194	1.14395
LOC_Os09g23450	0.120459	0.0001	0.0001	2.07944	0.61759	0.484756	0.201389	0.0001	1.02021	4.39061	6.51071	3.86756
LOC_Os09g23560	0.0001	0.030006	0.165768	0.0001	0.238733	0.281274	0.02819	0.126818	0.0001	1.0318	0.411447	1.01914
LOC_Os09g26810	172.825	185.296	180.905	14.0261	11.1897	11.5393	24.2294	54.1478	31.3951	24.913	32.0358	23.5971
LOC_Os09g27420	170.391	160.466	165.48	9.82679	10.1391	11.8656	44.5637	81.1706	55.5411	17.155	28.7289	22.1419
LOC_Os09g30410	35.2385	36.3888	31.427	3.32306	4.07089	3.71245	14.8272	25.5673	15.3476	6.6062	9.4119	6.46996
LOC_Os09g31990	0.0001	0.0001	0.0001	0.612524	0.237591	0.833633	0.0001	0.0001	0.0001	1.56978	2.12704	1.65563
LOC_Os09g32870	18.2166	18.2645	22.5839	3.86515	3.30368	3.59541	13.1996	18.1816	8.77932	8.36739	9.63439	5.07909
LOC_Os09g35940	66.1188	53.6418	60.6241	0.444952	0.512596	1.49393	117.218	97.0728	106.807	1.82604	3.16878	1.23672
LOC_Os09g37880	0.0001	0.0001	0.0001	0.219439	0.061146	0.244787	0.364704	0.088627	0.470473	1.26029	0.890695	0.564795
LOC_Os09g38350	0.0001	0.0001	0.0001	0.087991	0.424309	0.495558	0.024818	0.0001	0.0001	0.752142	3.4416	0.612165
LOC_Os10g04720	4.86509	3.66883	4.17654	3.55181	3.09315	3.08147	8.39511	7.17275	9.45187	6.45399	8.7131	9.51351
LOC_Os10g05490	0.479744	0.156885	1.24747	0.0001	0.387505	0.21176	0.865413	0.820204	0.758277	1.01158	1.01014	0.691196
LOC_Os10g07978	4.34219	3.69726	4.90346	1.75599	1.36871	0.588065	2.0365	2.49786	1.60208	2.24744	2.5179	2.74827
LOC_Os10g08474	15.2587	18.497	16.9128	3.57433	1.03545	1.33966	6.38239	13.2074	8.56642	3.98033	4.54265	6.07322
LOC_Os10g08540	0.523931	0.747349	0.939658	0.2279	0.38746	0.295677	0.788541	1.88192	1.20739	1.02061	0.56001	0.806645
LOC_Os10g08790	1.37703	2.04113	4.01081	1.56646	0.854429	1.76988	0.653066	3.33852	0.836446	3.8017	3.10956	5.38825
LOC_Os10g10130	1.98772	2.77424	2.28723	8.13176	4.83886	3.15892	4.0511	4.37471	4.78036	9.92582	15.439	15.2219
LOC_Os10g10170	53.7334	52.4267	53.7974	5.06347	13.8337	4.25816	21.5307	37.6643	8.25896	15.5076	18.2345	14.922
LOC_Os10g14180	1.16424	1.26752	1.30569	0.358811	0.528733	0.344617	0.82132	2.13058	0.498129	0.64582	1.55314	1.25694
LOC_Os10g15300	137.685	137.045	128.574	15.4093	13.6081	13.845	39.9465	61.8742	41.7557	27.4148	36.7364	29.0576
LOC_Os10g22560	23.4085	25.6451	31.0667	3.91985	4.43399	4.40761	6.00419	10.1823	6.64127	5.81494	20.8704	13.227
LOC_Os10g23180	60.8247	60.6917	70.6634	12.015	17.06	15.5182	43.8534	69.7497	52.3672	33.5333	46.4066	33.8774
LOC_Os10g29240	1.41051	1.67081	1.74525	0.220261	0.169739	0.182926	1.60106	3.01489	1.52356	1.10582	0.497945	0.126494
LOC_Os10g33370	0.0001	0.027692	0.0001	0.048941	0.072079	0.0001	0.174951	0.149344	0.205672	0.181858	0.387833	0.321212
LOC_Os10g34180	65.0616	65.4951	64.4082	22.6903	21.3179	21.0376	59.0943	72.8411	65.8029	64.2961	81.4648	66.0043
LOC_Os10g34230	2.30762	2.04621	2.4863	0.104571	0.12762	0.120745	5.38042	4.28729	3.64515	0.681009	0.706961	0.371256
LOC_Os10g34480	0.271107	0.0001	0.166766	0.717072	0.715257	0.43005	0.258674	0.745756	0.238035	2.54709	0.769617	1.13466
LOC_Os10g34700	2.15185	2.99593	3.19975	5.9829	3.68179	2.96706	0.871652	1.04281	1.07782	6.8635	17.4267	16.4865
LOC_Os10g34910	0.0001	0.0001	0.140411	1.38957	0.361758	0.678427	0.415201	0.701621	0.432065	3.62959	5.56537	1.05606
LOC_Os10g35240	1.93421	2.10343	3.62251	2.6103	2.11679	1.87669	1.78019	1.73562	2.44638	6.34578	5.37435	3.98109
LOC_Os10g35644	7.63578	6.40086	6.30495	0.618714	0.956052	1.2081	1.69028	4.4723	1.70337	1.92725	2.52824	2.38962
LOC_Os10g37100	0.279106	0.376767	0.467238	0.647879	0.507474	0.852842	0.261989	0.430857	0.342488	0.930745	1.50082	2.74044
LOC_Os10g37180	2633.37	2599.17	2704.82	91.1808	89.4082	98.2362	818.194	1484.69	1000.83	163.195	285.185	226.699
LOC_Os10g38710	237.593	263.085	278.282	16.8458	13.9349	12.7694	86.8072	117.988	98.8971	23.6295	41.4273	26.8957
LOC_Os10g39150	1109.44	1407.99	1457.09	53.9695	61.6502	59.2347	264.834	587.884	329.478	117.027	167.498	134.544
LOC_Os10g39750	0.0001	0.0001	0.0001	0.0001	0.0001	0.0001	0.0001	0.0001	0.0001	0.756332	0.934744	0.513552
LOC_Os10g39840	3.56851	4.3989	5.24622	3.3797	3.61732	3.26322	5.95592	9.67487	7.66	9.04215	7.05589	6.47184
LOC_Os10g40120	0.46247	0.737884	0.525419	0.666884	0.480677	0.774612	1.23627	1.38945	1.10562	1.75228	1.72255	1.6179
LOC_Os10g41230	13.7966	11.1145	13.7199	9.02455	6.2365	9.49163	12.9337	13.3681	16.7211	16.7525	16.4711	16.3289
LOC_Os11g01875	1.06217	1.75281	1.49718	1.56348	1.03615	1.74936	2.2319	2.12847	0.862094	3.10006	2.43741	4.28121
LOC_Os11g02305	18.9664	1.11672	18.6757	4.42104	1.75512	2.20097	1.44702	37.4702	2.38203	63.5181	2.11736	3.46426
LOC_Os11g04360	0.0001	0.0001	0.0001	0.314474	0.0001	0.058047	0.0001	0.0001	0.0001	0.883801	0.451472	0.772747
LOC_Os11g05540	13.9501	15.9743	15.8961	3.26498	3.34942	3.77595	10.2935	14.6595	10.6715	5.72143	8.45295	7.85407
LOC_Os11g06800	10.4186	12.8823	13.3773	0.953909	0.680573	0.825015	7.13527	9.88005	5.39741	0.899184	4.17496	3.88256
LOC_Os11g10240	0.515561	0.590776	0.505328	0.287977	0.1991	0.228518	0.877135	0.407409	0.213981	0.46429	1.17895	0.602459
LOC_Os11g10550	1.02167	1.10309	1.41286	1.61857	1.29836	1.31387	0.906139	1.29865	1.05786	2.64702	3.50781	3.6398
LOC_Os11g12040	0.243187	0.082557	0.128662	0.655348	0.27089	0.417863	0.250716	0.230119	0.349331	1.19865	0.840753	0.970778
LOC_Os11g13890	1177.21	761.344	810.536	61.1385	48.0838	54.1946	260.028	420.369	276.777	107.39	149.867	121.121
LOC_Os11g14380	0.0001	0.0001	0.019319	0.302299	0.257584	0.206548	0.0001	0.165212	0.0001	0.448896	0.713966	1.15453
LOC_Os11g15700	1.44925	2.08348	1.87261	1.11897	1.24598	1.25496	1.16211	2.96022	1.81212	2.35493	2.35797	2.89571
LOC_Os11g17440	0.076345	0.0001	0.0001	0.0001	0.0001	0.0001	0.0001	0.0001	0.0001	0.379841	0.446256	0.138175
LOC_Os11g18770	4.38526	3.607	4.64606	1.68668	1.26425	1.5717	2.44976	2.9225	2.04413	3.04218	3.21176	2.97906
LOC_Os11g19730	4.75205	4.13335	6.06524	0.177688	0.397401	0.217417	0.302694	1.56499	0.399132	0.909265	0.562389	0.7137
LOC_Os11g23790	83.5932	95.677	94.7117	19.557	14.7734	7.70414	43.2782	26.3026	32.0014	27.3859	40.0569	31.0519
LOC_Os11g26150	10.3365	10.5598	10.7381	3.86991	3.34033	3.41585	4.18735	9.81192	4.7395	7.89178	10.6222	8.71246
LOC_Os11g27110	0.164801	0.078021	0.130137	0.495518	0.299657	1.29384	0.347261	0.329746	0.608695	2.47268	2.15929	1.40694
LOC_Os11g28104	0.690956	0.454352	0.593671	0.160753	0.107201	0.147252	0.772981	1.41442	1.52991	0.109233	0.903881	0.750591
LOC_Os11g28130	12.3882	14.3437	17.9978	2.72046	3.32255	5.70222	12.0777	10.4073	14.2027	11.1583	4.66877	8.00159
LOC_Os11g28360	0.817972	0.859734	1.05464	0.1763	0.257993	0.337318	0.270536	0.573978	0.261541	0.441241	0.641263	1.33138
LOC_Os11g28940	0.731192	0.225848	0.142914	1.17966	1.28469	0.956269	1.34682	0.724591	0.829855	4.5671	7.03301	8.94468
LOC_Os11g29140	13.7263	21.0768	17.2626	3.6769	3.12556	4.2207	11.8521	13.9315	9.48344	8.03555	12.172	11.7684
LOC_Os11g35210	0.0001	0.0001	0.111192	0.063288	0.229376	0.236196	0.095533	0.083831	0.018716	0.568219	0.484704	0.353169
LOC_Os11g35310	3.80557	0.812371	0.477597	6.18351	6.42012	5.76903	2.22669	5.27637	6.05023	17.7149	18.3627	21.8607
LOC_Os11g35550	0.0001	0.0001	0.0001	0.389057	0.050399	0.064315	0.0001	0.03825	0.0001	0.799551	1.01105	0.749804
LOC_Os11g37850	0.214491	0.234852	0.334498	0.161501	0.115968	0.157153	0.619305	0.661011	0.439425	0.870382	0.552374	0.45206
LOC_Os11g39190	26.2715	25.625	34.632	1.88551	2.74533	2.31703	12.1694	29.327	14.5926	6.34648	10.8514	10.173
LOC_Os11g39360	0.898611	1.22927	1.01234	0.87991	0.751447	0.649687	1.31546	1.17493	1.20776	2.05534	1.39402	1.1989
LOC_Os11g40530	0.0001	0.0001	0.0001	0.0001	0.0001	0.0001	0.0001	0.0001	0.0001	2.57174	0.821297	7.99359
LOC_Os11g42100	0.31762	0.349218	0.114062	0.571543	0.502566	0.598185	0.59963	0.491055	0.898685	1.17745	1.61788	1.08692
LOC_Os11g44500	0.0001	0.0001	0.0001	0.632334	0.373861	0.228807	0.0001	0.0001	0.0001	1.89148	1.03077	0.580723
LOC_Os11g44600	0.0001	0.0001	0.0001	0.600393	0.377523	0.422945	0.0001	0.05121	0.0001	0.573585	1.36978	2.02154
LOC_Os11g44690	0.193409	0.215242	0.081517	0.369937	0.320577	0.388813	0.096479	0.328618	0.0001	0.984994	0.939808	0.89714
LOC_Os11g44810	785.479	880.591	798.22	604.868	610.116	755.783	967.081	1673.74	1161.93	1228.31	1583.89	1534.8
LOC_Os11g45130	0.0001	0.0001	0.017769	0.070348	0.068358	0.154711	0.155164	0.101708	0.178208	1.08395	0.585305	1.17704
LOC_Os11g45410	0.537938	0.200407	0.360347	0.089332	0.130713	0.328694	0.418569	0.23144	0.239429	0.458326	0.560774	0.426589
LOC_Os11g45540	1.09376	0.647862	1.03859	0.406599	0.231446	0.275377	0.615733	0.620382	0.178093	0.638726	0.814927	0.876277
LOC_Os11g45710	1.16672	1.76545	1.58897	1.9207	1.39738	1.03313	1.83676	2.92674	2.04604	2.4983	3.8702	3.24617
LOC_Os11g47180	0.147945	0.267402	0.11547	0.0001	0.0001	0.084606	0.237368	0.079131	0.092631	0.30983	0.367975	0.193526
LOC_Os11g48050	1.53133	2.79242	2.03697	0.810035	1.1985	1.59883	2.6293	2.67773	2.4318	3.67845	2.88299	1.72236
LOC_Os12g01140	33.7416	35.0743	33.0875	6.66382	0.395096	4.73028	31.9954	36.9854	28.6842	13.5445	15.1888	14.5339
LOC_Os12g01150	6.50621	7.52484	11.71	7.15401	6.53715	9.23325	10.8091	8.72503	5.61344	20.1329	12.2748	15.361
LOC_Os12g01250	0.0001	0.0001	0.0001	0.455885	0.0001	0.374058	0.472256	0.178977	0.0001	1.80457	1.66153	0.955242
LOC_Os12g04220	3.33085	3.59148	3.57643	4.02464	3.265	3.52904	4.21059	4.43228	4.40457	9.44366	9.42685	9.04887
LOC_Os12g04500	304.006	242.739	233.765	13.2267	12.7837	19.6151	91.7686	71.3872	77.0522	36.0463	40.6518	26.3974
LOC_Os12g05890	18.8562	23.7257	15.8276	6.73076	3.6677	5.23918	14.0785	13.1139	19.6195	13.4995	11.6783	8.04359
LOC_Os12g06340	21.2798	29.1534	27.8554	7.18944	5.86117	6.93955	19.2072	21.1415	19.7245	13.8593	18.5123	14.7375
LOC_Os12g07210	8.16442	9.00379	10.3769	3.54885	3.61586	3.33087	10.2832	18.3274	10.3551	7.34467	9.53177	5.33812
LOC_Os12g07370	22.7041	26.7378	25.5805	9.01181	9.58357	8.10081	16.9994	21.0342	18.2283	17.7118	22.3912	17.0331
LOC_Os12g10630	19.3244	21.4523	31.9866	3.42694	2.68168	4.25214	7.41611	15.0973	6.85155	4.83617	9.88648	6.00978
LOC_Os12g10730	68.6785	69.6975	62.3533	23.6038	26.7276	22.3542	44.103	57.0378	44.9478	41.9104	57.0522	61.5972
LOC_Os12g11220	1.96127	0.926608	1.0509	1.87249	1.08454	1.50575	0.062689	0.281764	0.470959	5.57605	2.84459	4.42047
LOC_Os12g12190	0.180864	0.219677	0.308874	0.0001	0.121138	0.163784	0.360921	0.300617	0.054661	0.316138	0.474229	0.592578
LOC_Os12g13280	1.64652	1.83963	1.55873	1.66325	1.90537	1.54604	1.48884	2.28847	1.81602	4.69541	5.21399	4.13392
LOC_Os12g14520	0.0001	0.002322	0.0001	0.497273	0.839824	0.359124	0.02138	0.744289	0.449551	2.48279	1.52776	4.84015
LOC_Os12g16290	1.99627	1.72603	1.73466	1.52826	1.65934	1.05402	1.16858	1.97903	1.19806	3.20876	3.98726	2.84481
LOC_Os12g16520	5.36812	7.14436	6.55194	4.29329	2.95679	1.89774	7.25478	8.34018	6.74988	5.79666	9.95014	8.84727
LOC_Os12g19470	3215.54	3095.03	3181.39	169.977	170.299	185.573	1198.79	2505.4	1421.46	262.175	442.727	375.777
LOC_Os12g29820	0.0001	0.0001	0.0001	0.488623	0.171296	0.099853	0.188372	0.0001	0.061909	0.380152	1.1664	1.60926
LOC_Os12g39070	3.81387	3.65672	4.45062	1.10562	2.24931	3.14296	3.26987	2.75116	2.88462	6.8508	3.26304	5.64693
LOC_Os12g39120	7.04913	7.59841	7.03142	4.06743	3.89982	4.83735	12.4478	8.39577	11.6296	7.51884	8.29752	11.6698
LOC_Os12g39290	0.251747	1.41447	0.829788	0.407341	0.735682	0.174082	0.223468	0.555008	2.62853	3.72863	2.41702	1.07251
LOC_Os12g40540	6.4805	10.5698	11.3742	4.50613	2.68422	3.12647	4.09908	4.56664	1.96827	8.45898	6.84807	5.56221
LOC_Os12g41540	0.0001	0.0001	0.175913	0.476944	0.08255	0.185476	0.0001	0.0001	0.0001	0.887154	1.51928	0.920151
LOC_Os12g42400	1.15957	1.45824	1.00403	2.9541	3.30033	2.67308	1.45741	1.81334	1.93175	8.67838	11.174	6.73202
LOC_Os12g42600	1.7216	1.30046	2.02294	0.580905	0.534073	0.868173	1.4737	1.88963	1.88251	1.33311	1.16786	1.55895
