# Supplementary material for: NF-YA transcription factors suppress jasmonic acid-mediated antiviral defense and facilitate viral infection in rice
Source: PLoS Pathog. 2022 May 13;18(5):e1010548. doi: 10.1371/journal.ppat.1010548 (PMC9132283; doi:10.1371/journal.ppat.1010548)
Supplement: S4 Table — (XLS) [file ppat.1010548.s014.xls]

## Sheet: OE-OsNF-YA2-CKvsNIP-CK
The differentially down-regulated genes in OE-OsNF-YA2-CK versus NIP-CK
gene_id	gene_name	transcript_id	GO	KEGG	KO_ENTRY	EC	Description	trans_type	FPKM.TA_CK1	FPKM.TA_CK2	FPKM.TA_CK3	FPKM.NTA_CK1	FPKM.NTA_CK2	FPKM.NTA_CK3	fc	log2(fc)	pval	qval	regulation	significant
LOC_Os03g54130	LOC_Os03g54130	LOC_Os03g54130.1	GO:0004197(cysteine-type endopeptidase activity);GO:0005615(extracellular space);GO:0005764(lysosome);GO:0051603(proteolysis involved in cellular protein catabolic process)	04145(Phagosome)	K01365	EC:3.4.22.15	cysteine protease 1 precursor, putative, expressed	NA	1.61491	1.2997	2.04805	32.9387	54.642	48.5147	0.0364645	-4.77736	7.38789e-93	1.84023e-89	down	yes
LOC_Os06g48560	LOC_Os06g48560	LOC_Os06g48560.1	GO:0005737(cytoplasm);GO:0016740(transferase activity);GO:0016747(transferase activity, transferring acyl groups other than amino-acyl groups)	00073(Cutin, suberine and wax biosynthesis)	K15400	EC:2.3.1.188	transferase family protein, putative, expressed	NA	7.69823	6.36843	8.67431	56.7743	63.6053	62.5038	0.124347	-3.00756	1.40994e-73	2.16122e-70	down	yes
LOC_Os10g38910	LOC_Os10g38910	LOC_Os10g38910.1	GO:0003674(molecular_function);GO:0008150(biological_process);GO:0009507(chloroplast);GO:0009535(chloroplast thylakoid membrane);GO:0016021(integral component of membrane)	NA	NA	NA	expressed protein	NA	0.0001	0.0001	0.0001	38.9468	21.3408	9.23542	4.31512e-06	-17.8222	4.57908e-67	5.36749e-64	down	yes
LOC_Os10g40520	LOC_Os10g40520	LOC_Os10g40520.1	GO:0005576(extracellular region);GO:0005783(endoplasmic reticulum);GO:0006869(lipid transport);GO:0008289(lipid binding);GO:0009506(plasmodesma)	03010(Ribosome)	K02883	NA	LTPL145 - Protease inhibitor/seed storage/LTP family protein precursor, expressed	NA	3.02024	3.2104	3.05193	29.5975	31.8475	33.8142	0.0974454	-3.35926	2.03911e-64	2.25741e-61	down	yes
LOC_Os01g12770	LOC_Os01g12770	LOC_Os01g12770.1	GO:0016020(membrane);GO:0016709(oxidoreductase activity, acting on paired donors, with incorporation or reduction of molecular oxygen, NAD(P)H as one donor, and incorporation of one atom of oxygen);GO:0044550(secondary metabolite biosynthetic process)	00380(Tryptophan metabolism)	K07410	EC:1.14.14.1	cytochrome P450, putative, expressed	NA	3.86762	5.36378	3.66051	28.1096	32.8618	34.476	0.135068	-2.88824	3.29413e-57	2.98373e-54	down	yes
LOC_Os05g31160	LOC_Os05g31160	LOC_Os05g31160.1;LOC_Os05g31160.2	GO:0016149(translation release factor activity, codon specific);GO:0043022(ribosome binding);GO:0043022(ribosome binding)	NA	NA	NA	peptide chain release factor 2, putative, expressed	NA	2.51385	3.85471	2.10908	30.4925	28.1541	33.2554	0.0922466	-3.43836	3.98015e-57	3.44837e-54	down	yes
LOC_Os04g16740	LOC_Os04g16740	LOC_Os04g16740.1	GO:0009536(plastid)	00190(Oxidative phosphorylation);00195(Photosynthesis)	K02111	EC:3.6.3.14	ATP synthase subunit alpha, putative, expressed	NA	3.97843	4.1282	2.67845	42.6894	28.2428	44.384	0.0935261	-3.41849	2.34001e-56	1.94289e-53	down	yes
LOC_Os05g12450	LOC_Os05g12450	LOC_Os05g12450.1	GO:0009813(flavonoid biosynthetic process);GO:0043231(intracellular membrane-bounded organelle);GO:0052696(flavonoid glucuronidation);GO:0080043(quercetin 3-O-glucosyltransferase activity);GO:0080044(quercetin 7-O-glucosyltransferase activity)	03013(RNA transport)	K14299	NA	hydroquinone glucosyltransferase, putative, expressed	NA	2.79773	4.16019	2.59253	25.173	25.5479	27.0817	0.122752	-3.02618	2.14244e-55	1.5812e-52	down	yes
LOC_Os11g28184	LOC_Os11g28184	LOC_Os11g28184.2;LOC_Os11g28184.1;LOC_Os11g28184.3	GO:0032502(developmental process);GO:0032502(developmental process)	NA	NA	NA	expressed protein	NA	0.516793	0.439401	0.477893	5.80171	4.28418	5.11697	0.0943301	-3.40614	1.13051e-54	8.04563e-52	down	yes
LOC_Os05g48160	LOC_Os05g48160	LOC_Os05g48160.3;LOC_Os05g48160.1;LOC_Os05g48160.2	GO:0009055(electron carrier activity);GO:0046872(metal ion binding);GO:0051536(iron-sulfur cluster binding);GO:0051536(iron-sulfur cluster binding)	NA	NA	NA	2Fe-2S iron-sulfur cluster binding domain containing protein, expressed	NA	13.8123	14.4389	12.7776	71.238	63.9464	75.6456	0.194605	-2.36138	1.63426e-54	1.12296e-51	down	yes
LOC_Os04g36070	LOC_Os04g36070	LOC_Os04g36070.1	GO:0009735(response to cytokinin)	04075(Plant hormone signal transduction)	K14492	NA	OsRR1 type-A response regulator, expressed	NA	2.90678	2.84732	2.09661	24.2149	18.7907	32.3112	0.104236	-3.26207	2.60237e-53	1.72858e-50	down	yes
LOC_Os03g48030	LOC_Os03g48030	LOC_Os03g48030.1	GO:0003674(molecular_function);GO:0008150(biological_process);GO:0009507(chloroplast);GO:0009706(chloroplast inner membrane);GO:0009941(chloroplast envelope);GO:0016021(integral component of membrane)	NA	NA	NA	integral membrane HPP family protein, putative, expressed	NA	11.0978	14.102	12.4526	65.4395	64.2101	67.2187	0.191256	-2.38642	2.90136e-49	1.65187e-46	down	yes
LOC_Os11g10990	LOC_Os11g10990	LOC_Os11g10990.1	GO:0005737(cytoplasm);GO:0006457(protein folding);GO:0006810(transport);GO:0009507(chloroplast);GO:0009535(chloroplast thylakoid membrane);GO:0010598(NAD(P)H dehydrogenase complex (plastoquinone));GO:0016021(integral component of membrane);GO:0016491(oxidoreductase activity);GO:0048038(quinone binding);GO:0055114(oxidation-reduction process)	04141(Protein processing in endoplasmic reticulum)	K09523	NA	heat shock protein DnaJ, putative, expressed	NA	5.48124	6.10748	3.53062	35.8211	33.7357	36.1304	0.143057	-2.80533	1.22027e-48	6.75455e-46	down	yes
LOC_Os09g28640	LOC_Os09g28640	LOC_Os09g28640.1	GO:0005634(nucleus);GO:0005737(cytoplasm);GO:0005829(cytosol);GO:0008152(metabolic process);GO:0052689(carboxylic ester hydrolase activity)	03410(Base excision repair)	K03575	EC:3.2.2.-	gibberellin receptor GID1L2, putative, expressed	NA	13.9432	18.7618	17.6569	91.0777	88.8816	104.654	0.176949	-2.4986	2.81374e-46	1.33499e-43	down	yes
LOC_Os05g11320	LOC_Os05g11320	LOC_Os05g11320.1	GO:0005507(copper ion binding);GO:0005576(extracellular region);GO:0005623(cell);GO:0006878(cellular copper ion homeostasis)	NA	NA	NA	metallothionein-like protein 3B, putative, expressed	NA	3.65425	3.73254	1.01037	139.481	320.115	304.744	0.0109862	-6.50817	4.68625e-46	2.1717e-43	down	yes
LOC_Os06g01790	LOC_Os06g01790	LOC_Os06g01790.1	GO:0009507(chloroplast);GO:0009941(chloroplast envelope);GO:0016021(integral component of membrane)	NA	NA	NA	expressed protein	NA	17.5835	18.6968	18.8551	86.6403	82.6864	86.2562	0.215724	-2.21274	1.01977e-45	4.61842e-43	down	yes
LOC_Os05g11210	LOC_Os05g11210	LOC_Os05g11210.1	NA	NA	NA	NA	lachrymatory factor synthase, putative, expressed	NA	22.2337	29.8854	26.1967	132.622	196.022	204.789	0.146815	-2.76793	4.31639e-44	1.79193e-41	down	yes
LOC_Os09g28620	LOC_Os09g28620	LOC_Os09g28620.1	GO:0009717(isoflavonoid biosynthetic process);GO:0033987(2-hydroxyisoflavanone dehydratase activity);GO:0046287(isoflavonoid metabolic process);GO:0052689(carboxylic ester hydrolase activity)	00943(Isoflavonoid biosynthesis)	K13258	EC:4.2.1.105	gibberellin receptor GID1L2, putative, expressed	NA	5.0009	4.82557	6.19735	23.3316	22.4763	27.0617	0.219897	-2.1851	5.61222e-44	2.23669e-41	down	yes
LOC_Os06g46436	LOC_Os06g46436	LOC_Os06g46436.1	GO:0009536(plastid)	00195(Photosynthesis)	K02691	NA	photosystem I iron-sulfur center, putative, expressed	NA	25.0849	31.1391	30.5147	150.529	133.842	131.325	0.20866	-2.26078	7.794e-44	3.04531e-41	down	yes
LOC_Os07g22498	LOC_Os07g22498	LOC_Os07g22498.1	GO:0009536(plastid)	00195(Photosynthesis)	K02691	NA	photosystem I iron-sulfur center, putative, expressed	NA	25.4722	31.242	29.171	147.757	132.006	127.365	0.210954	-2.245	1.62988e-43	6.12803e-41	down	yes
LOC_Os10g41550	LOC_Os10g41550	LOC_Os10g41550.1	GO:0000024(maltose biosynthetic process);GO:0005983(starch catabolic process);GO:0009409(response to cold);GO:0009507(chloroplast);GO:0009570(chloroplast stroma);GO:0016161(beta-amylase activity)	00500(Starch and sucrose metabolism)	K01177	EC:3.2.1.2	beta-amylase, putative, expressed	NA	4.47286	5.22123	6.75805	24.4747	32.7266	33.9456	0.180501	-2.46992	1.85528e-43	6.84634e-41	down	yes
LOC_Os09g15820	LOC_Os09g15820	LOC_Os09g15820.1;LOC_Os09g15820.2	GO:0004034(aldose 1-epimerase activity);GO:0005975(carbohydrate metabolic process);GO:0006012(galactose metabolic process);GO:0009507(chloroplast);GO:0009570(chloroplast stroma);GO:0016853(isomerase activity);GO:0030246(carbohydrate binding);GO:0048046(apoplast);GO:0048046(apoplast)	00010(Glycolysis / Gluconeogenesis);00010(Glycolysis / Gluconeogenesis)	K01792	EC:5.1.3.15	aldose 1-epimerase, putative, expressed	NA	26.4255	28.7131	30.5406	138.298	134.417	125.513	0.215151	-2.21658	2.1579e-43	7.81826e-41	down	yes
LOC_Os02g51450	LOC_Os02g51450	LOC_Os02g51450.2;LOC_Os02g51450.1	GO:0003690(double-stranded DNA binding);GO:0005739(mitochondrion);GO:0006355(regulation of transcription, DNA-templated);GO:0006355(regulation of transcription, DNA-templated)	NA	NA	NA	mTERF family protein, expressed	NA	5.57506	6.52887	5.35561	30.3536	22.7311	26.5707	0.219189	-2.18976	3.72739e-42	1.30308e-39	down	yes
LOC_Os02g12790	LOC_Os02g12790	LOC_Os02g12790.1	GO:0000977(RNA polymerase II regulatory region sequence-specific DNA binding);GO:0001085(RNA polymerase II transcription factor binding);GO:0001228(transcriptional activator activity, RNA polymerase II transcription regulatory region sequence-specific binding);GO:0003682(chromatin binding);GO:0005634(nucleus);GO:0005667(transcription factor complex);GO:0030154(cell differentiation)	NA	NA	NA	GATA zinc finger domain containing protein, expressed	NA	7.55861	8.12936	6.65167	29.1427	28.0905	29.1661	0.258563	-1.95141	4.58524e-42	1.54865e-39	down	yes
LOC_Os03g15460	LOC_Os03g15460	LOC_Os03g15460.1	GO:0005509(calcium ion binding);GO:0008289(lipid binding)	00564(Glycerophospholipid metabolism);00565(Ether lipid metabolism);00590(Arachidonic acid metabolism);00591(Linoleic acid metabolism);00592(alpha-Linolenic acid metabolism)	K01047	EC:3.1.1.4	expressed protein	NA	23.1817	19.9389	24.5103	93.0257	89.3149	90.509	0.247869	-2.01235	2.32489e-41	7.72135e-39	down	yes
LOC_Os10g25430	LOC_Os10g25430	LOC_Os10g25430.1	GO:0004721(phosphoprotein phosphatase activity);GO:0004722(protein serine/threonine phosphatase activity);GO:0005777(peroxisome);GO:0009507(chloroplast);GO:0016787(hydrolase activity);GO:0046872(metal ion binding)	00040(Pentose and glucuronate interconversions);00500(Starch and sucrose metabolism)	K01051	EC:3.1.1.11	Ser/Thr protein phosphatase family protein, putative, expressed	NA	3.31305	2.26281	1.34998	24.6718	22.6102	26.3421	0.0940703	-3.41012	4.40322e-41	1.43841e-38	down	yes
LOC_Os03g24930	LOC_Os03g24930	LOC_Os03g24930.1;LOC_Os03g24930.2	GO:0004674(protein serine/threonine kinase activity);GO:0005524(ATP binding);GO:0006468(protein phosphorylation);GO:0016301(kinase activity);GO:0016310(phosphorylation);GO:0016310(phosphorylation)	04626(Plant-pathogen interaction);04626(Plant-pathogen interaction)	K13430	EC:2.7.11.1	tyrosine protein kinase domain containing protein, putative, expressed	NA	6.52291	7.11107	6.13982	22.5794	24.1046	25.8617	0.27257	-1.8753	5.24742e-41	1.68654e-38	down	yes
LOC_Os04g33210	LOC_Os04g33210	LOC_Os04g33210.1	GO:0034605(cellular response to heat)	NA	NA	NA	ERD1 protein, chloroplast precursor, putative, expressed	NA	1.69532	2.0988	1.91255	13.7195	8.58192	12.7818	0.162661	-2.62006	7.12357e-41	2.2532e-38	down	yes
LOC_Os03g59180	LOC_Os03g59180	LOC_Os03g59180.2;LOC_Os03g59180.1	GO:0003674(molecular_function);GO:0005634(nucleus);GO:0008150(biological_process);GO:0016021(integral component of membrane);GO:0016021(integral component of membrane)	NA	NA	NA	expressed protein	NA	24.6015	24.8262	27.8671	103.322	158.662	148.293	0.188397	-2.40815	5.21495e-40	1.59874e-37	down	yes
LOC_Os10g21406	LOC_Os10g21406	LOC_Os10g21406.1	GO:0009536(plastid)	00195(Photosynthesis)	K02691	NA	photosystem I iron-sulfur center, putative, expressed	NA	20.9116	25.8981	26.2857	123.204	109.342	108.865	0.214098	-2.22366	2.09705e-39	6.23699e-37	down	yes
LOC_Os04g39140	LOC_Os04g39140	LOC_Os04g39140.1	GO:0004596(peptide alpha-N-acetyltransferase activity);GO:0006474(N-terminal protein amino acid acetylation);GO:0031248(protein acetyltransferase complex)	NA	NA	NA	acetyltransferase, GNAT family, putative, expressed	NA	4.22264	5.44346	2.94467	26.852	24.8671	26.3488	0.161536	-2.63007	3.18447e-39	9.33189e-37	down	yes
LOC_Os02g49230	LOC_Os02g49230	LOC_Os02g49230.6;LOC_Os02g49230.4;LOC_Os02g49230.3;LOC_Os02g49230.5;LOC_Os02g49230.1;LOC_Os02g49230.2	GO:0003700(transcription factor activity, sequence-specific DNA binding);GO:0005634(nucleus);GO:0006355(regulation of transcription, DNA-templated);GO:0007623(circadian rhythm);GO:0008270(zinc ion binding);GO:0048579(negative regulation of long-day photoperiodism, flowering);GO:0048579(negative regulation of long-day photoperiodism, flowering)	04712(Circadian rhythm - plant);04712(Circadian rhythm - plant)	K12135	NA	CCT/B-box zinc finger protein, putative, expressed	NA	7.18257	6.8797	6.98189	25.2651	30.3285	25.089	0.260827	-1.93884	2.27379e-38	6.47283e-36	down	yes
LOC_Os10g38206	LOC_Os10g38206	LOC_Os10g38206.1	GO:0009536(plastid)	00190(Oxidative phosphorylation)	K05574	EC:1.6.5.3	NADPH-dependent oxidoreductase, putative, expressed	NA	8.65128	13.9346	9.61352	80.8293	66.1488	67.101	0.150409	-2.73304	4.05596e-38	1.13835e-35	down	yes
LOC_Os11g29500	LOC_Os11g29500	LOC_Os11g29500.1	NA	NA	NA	NA	expressed protein	NA	25.7186	27.5123	29.3507	90.7332	92.7949	109.77	0.281562	-1.82847	8.74991e-38	2.42166e-35	down	yes
LOC_Os08g39830	LOC_Os08g39830	LOC_Os08g39830.2;LOC_Os08g39830.1	GO:0003677(DNA binding);GO:0003700(transcription factor activity, sequence-specific DNA binding);GO:0005622(intracellular);GO:0005634(nucleus);GO:0006351(transcription, DNA-templated);GO:0006355(regulation of transcription, DNA-templated);GO:0009873(ethylene-activated signaling pathway);GO:0042762(regulation of sulfur metabolic process);GO:0071281(cellular response to iron ion);GO:0071281(cellula…	04075(Plant hormone signal transduction);04075(Plant hormone signal transduction)	K14514	NA	ethylene-insensitive 3, putative, expressed	NA	0.938831	1.21919	1.1021	6.36774	8.12783	6.82564	0.152905	-2.70929	1.03579e-37	2.82744e-35	down	yes
LOC_Os05g42060	LOC_Os05g42060	LOC_Os05g42060.1	GO:0009813(flavonoid biosynthetic process);GO:0043231(intracellular membrane-bounded organelle);GO:0052696(flavonoid glucuronidation);GO:0080043(quercetin 3-O-glucosyltransferase activity);GO:0080044(quercetin 7-O-glucosyltransferase activity)	00906(Carotenoid biosynthesis)	K14595	EC:2.4.1.263	UDP-glucoronosyl/UDP-glucosyl transferase, putative, expressed	NA	6.60077	12.7169	10.2329	78.6077	62.5688	89.9327	0.127864	-2.96732	1.10695e-37	2.98085e-35	down	yes
LOC_Os04g16748	LOC_Os04g16748	LOC_Os04g16748.1	GO:0009536(plastid)	00190(Oxidative phosphorylation);00195(Photosynthesis)	K02109	NA	ATP synthase B chain, putative, expressed	NA	19.0514	21.5619	20.6342	84.5942	73.871	69.4901	0.268682	-1.89603	1.91666e-37	5.09245e-35	down	yes
LOC_Os12g21784	LOC_Os12g21784	LOC_Os12g21784.1	NA	NA	NA	NA	expressed protein	NA	1.71912	2.91914	2.66809	12.8452	12.0685	14.9169	0.183435	-2.44666	2.71535e-37	6.93703e-35	down	yes
LOC_Os02g03740	LOC_Os02g03740	LOC_Os02g03740.1	GO:0004359(glutaminase activity);GO:0005829(cytosol);GO:0008614(pyridoxine metabolic process);GO:0042819(vitamin B6 biosynthetic process);GO:0042823(pyridoxal phosphate biosynthetic process);GO:1903600(glutaminase complex)	00750(Vitamin B6 metabolism)	K08681	EC:4.3.3.6	pyridoxal biosynthesis protein PDX2, putative, expressed	NA	9.55327	13.8096	12.245	45.882	46.6042	47.715	0.253977	-1.97723	1.26628e-36	3.07722e-34	down	yes
LOC_Os12g08830	LOC_Os12g08830	LOC_Os12g08830.1;LOC_Os12g08830.2	GO:0005509(calcium ion binding);GO:0009507(chloroplast);GO:0009534(chloroplast thylakoid);GO:0009543(chloroplast thylakoid lumen);GO:0009570(chloroplast stroma);GO:0009579(thylakoid);GO:0009654(photosystem II oxygen evolving complex);GO:0015979(photosynthesis);GO:0019898(extrinsic component of membrane);GO:0031977(thylakoid lumen);GO:0031977(thylakoid lumen)	NA	NA	NA	thylakoid lumenal 29.8 kDa protein, putative, expressed	NA	10.2152	10.5047	9.52444	32.5574	32.1871	33.0538	0.309252	-1.69314	1.34631e-36	3.23228e-34	down	yes
LOC_Os10g38272	LOC_Os10g38272	LOC_Os10g38272.1	GO:0009536(plastid)	00190(Oxidative phosphorylation);00195(Photosynthesis)	K02109	NA	ATP synthase B chain, putative, expressed	NA	19.3158	22.094	22.2061	86.972	74.5992	70.895	0.273657	-1.86956	3.41681e-36	7.82606e-34	down	yes
LOC_Os06g41020	LOC_Os06g41020	LOC_Os06g41020.1	GO:0005576(extracellular region);GO:0046373(L-arabinose metabolic process);GO:0046556(alpha-L-arabinofuranosidase activity)	NA	NA	NA	DUF1680 domain containing protein, putative, expressed	NA	0.635647	0.533417	0.608415	4.37017	4.00819	4.20225	0.141287	-2.8233	3.6927e-36	8.36186e-34	down	yes
LOC_Os06g15730	LOC_Os06g15730	LOC_Os06g15730.1	NA	NA	NA	NA	expressed protein	NA	3.3655	2.76427	3.98009	12.4444	12.4851	11.8344	0.274995	-1.86252	1.07182e-35	2.32155e-33	down	yes
LOC_Os01g52170	LOC_Os01g52170	LOC_Os01g52170.1	GO:0005524(ATP binding);GO:0009507(chloroplast);GO:0009570(chloroplast stroma);GO:0016226(iron-sulfur cluster assembly);GO:0046872(metal ion binding);GO:0051536(iron-sulfur cluster binding)	NA	NA	NA	expressed protein	NA	9.06815	12.1484	8.88152	39.443	44.1866	47.031	0.230353	-2.11808	1.40345e-35	2.94385e-33	down	yes
LOC_Os10g21238	LOC_Os10g21238	LOC_Os10g21238.1	GO:0009536(plastid)	00190(Oxidative phosphorylation);00195(Photosynthesis)	K02109	NA	ATP synthase B chain, putative, expressed	NA	18.4111	20.8117	19.4349	76.8589	69.2356	63.5941	0.279737	-1.83786	2.50763e-35	5.1515e-33	down	yes
LOC_Os07g33270	LOC_Os07g33270	LOC_Os07g33270.1	GO:0003674(molecular_function);GO:0005575(cellular_component);GO:0008150(biological_process)	NA	NA	NA	DUF584 domain containing protein, putative, expressed	NA	5.07362	5.24904	3.74832	19.1164	26.4737	28.7075	0.189387	-2.40059	2.82591e-35	5.74612e-33	down	yes
LOC_Os05g50340	LOC_Os05g50340	LOC_Os05g50340.1	GO:0003677(DNA binding);GO:0003700(transcription factor activity, sequence-specific DNA binding);GO:0006355(regulation of transcription, DNA-templated)	00040(Pentose and glucuronate interconversions);00500(Starch and sucrose metabolism)	K01184	EC:3.2.1.15	MYB family transcription factor, putative, expressed	NA	217.235	193.679	227.391	753.135	1076.61	912.114	0.2328	-2.10284	9.02092e-35	1.7976e-32	down	yes
LOC_Os10g42800	LOC_Os10g42800	LOC_Os10g42800.1	GO:0005524(ATP binding);GO:0005777(peroxisome);GO:0006744(ubiquinone biosynthetic process);GO:0009507(chloroplast);GO:0016207(4-coumarate-CoA ligase activity);GO:0016405(CoA-ligase activity)	00360(Phenylalanine metabolism);00130(Ubiquinone and other terpenoid-quinone biosynthesis);00940(Phenylpropanoid biosynthesis)	K01904	EC:6.2.1.12	AMP-binding enzyme, putative, expressed	NA	0.549742	0.573811	0.679424	5.52008	5.89099	5.25536	0.10818	-3.20849	1.76608e-34	3.38391e-32	down	yes
LOC_Os04g02850	LOC_Os04g02850	LOC_Os04g02850.1	GO:0006397(mRNA processing);GO:0008270(zinc ion binding);GO:0009507(chloroplast);GO:0031425(chloroplast RNA processing)	00500(Starch and sucrose metabolism)	K01176	EC:3.2.1.1	pentatricopeptide, putative, expressed	NA	1.04568	2.06285	1.73474	10.5919	10.3882	10.9081	0.151883	-2.71897	3.58328e-34	6.67327e-32	down	yes
LOC_Os12g09300	LOC_Os12g09300	LOC_Os12g09300.2;LOC_Os12g09300.1;LOC_Os12g09300.3	GO:0003333(amino acid transmembrane transport);GO:0005886(plasma membrane);GO:0015171(amino acid transmembrane transporter activity);GO:0015171(amino acid transmembrane transporter activity)	NA	NA	NA	amino acid transporter, putative, expressed	NA	1.08136	0.773956	1.02995	5.1658	7.32118	6.55688	0.151506	-2.72255	4.23851e-34	7.7487e-32	down	yes
LOC_Os01g23710	LOC_Os01g23710	LOC_Os01g23710.1	NA	NA	NA	NA	no apical meristem protein, putative, expressed	NA	3.03791	3.48866	3.35851	10.901	14.2535	16.3784	0.238006	-2.07093	1.97416e-33	3.47566e-31	down	yes
LOC_Os05g42280	LOC_Os05g42280	LOC_Os05g42280.1;LOC_Os05g42280.2	NA	NA	NA	NA	expressed protein	NA	11.4083	11.7182	12.2672	34.9824	34.0425	36.7768	0.334529	-1.5798	2.26008e-33	3.91623e-31	down	yes
LOC_Os10g35840	LOC_Os10g35840	LOC_Os10g35840.1	GO:0005515(protein binding);GO:0006779(porphyrin-containing compound biosynthetic process);GO:0006782(protoporphyrinogen IX biosynthetic process);GO:0006783(heme biosynthetic process);GO:0008883(glutamyl-tRNA reductase activity);GO:0009416(response to light stimulus);GO:0009507(chloroplast);GO:0015995(chlorophyll biosynthetic process);GO:0031969(chloroplast membrane);GO:0043234(protein complex);G…	00860(Porphyrin and chlorophyll metabolism)	K02492	EC:1.2.1.70	shikimate/quinate 5-dehydrogenase, putative, expressed	NA	17.2356	17.5093	12.3608	107.294	65.1268	92.4642	0.177835	-2.49139	1.06205e-32	1.77845e-30	down	yes
LOC_Os05g32140	LOC_Os05g32140	LOC_Os05g32140.1	GO:0008146(sulfotransferase activity);GO:0008270(zinc ion binding);GO:0009247(glycolipid biosynthetic process);GO:0009507(chloroplast);GO:0016036(cellular response to phosphate starvation);GO:0046506(sulfolipid biosynthetic process);GO:0046507(UDPsulfoquinovose synthase activity);GO:0050662(coenzyme binding)	00520(Amino sugar and nucleotide sugar metabolism);00561(Glycerolipid metabolism)	K06118	EC:3.13.1.1	NAD dependent epimerase/dehydratase family protein, putative, expressed	NA	17.0514	22.1802	19.7609	79.1233	70.4953	76.8074	0.260538	-1.94044	1.08888e-32	1.80817e-30	down	yes
LOC_Os09g31170	LOC_Os09g31170	LOC_Os09g31170.1	NA	NA	NA	NA	expressed protein	NA	4.19122	6.55824	5.60076	26.0034	22.8095	24.6461	0.222576	-2.16763	1.32545e-32	2.16494e-30	down	yes
LOC_Os11g05260	LOC_Os11g05260	LOC_Os11g05260.1	GO:0005829(cytosol);GO:0016791(phosphatase activity)	01200(Carbon metabolism);01230(Biosynthesis of amino acids);00010(Glycolysis / Gluconeogenesis);00260(Glycine, serine and threonine metabolism)	K15634	EC:5.4.2.12	phosphoglycerate mutase, putative, expressed	NA	21.5883	23.3188	26.3756	100.604	81.6959	86.1428	0.265542	-1.91299	2.29979e-32	3.69581e-30	down	yes
LOC_Os06g39330	LOC_Os06g39330	LOC_Os06g39330.1	GO:0009813(flavonoid biosynthetic process);GO:0043231(intracellular membrane-bounded organelle);GO:0052696(flavonoid glucuronidation);GO:0080043(quercetin 3-O-glucosyltransferase activity);GO:0080044(quercetin 7-O-glucosyltransferase activity)	00942(Anthocyanin biosynthesis)	K12338	EC:2.4.1.298	UDP-glucoronosyl and UDP-glucosyl transferase domain containing protein, expressed	NA	2.27641	1.8865	2.00837	10.6217	8.8205	10.3782	0.206949	-2.27266	9.71776e-32	1.48958e-29	down	yes
LOC_Os09g15810	LOC_Os09g15810	LOC_Os09g15810.1	GO:0004477(methenyltetrahydrofolate cyclohydrolase activity);GO:0004488(methylenetetrahydrofolate dehydrogenase (NADP+) activity);GO:0005829(cytosol);GO:0006730(one-carbon metabolic process)	00670(One carbon pool by folate)	K00288	EC:1.5.1.5 3.5.4.9 6.3.4.3	bifunctional protein folD, putative, expressed	NA	64.0638	56.9159	62.3453	192.794	205.553	203.163	0.304774	-1.71419	1.26452e-31	1.90894e-29	down	yes
LOC_Os05g49060	LOC_Os05g49060	LOC_Os05g49060.1	NA	NA	NA	NA	uncharacterized protein ycf23, putative, expressed	NA	59.6673	94.3773	67.9952	411.79	324.486	396.926	0.19594	-2.35152	1.32943e-31	1.99184e-29	down	yes
LOC_Os01g12710	LOC_Os01g12710	LOC_Os01g12710.1;LOC_Os01g12710.2	GO:0009536(plastid);GO:0010304(PSII associated light-harvesting complex II catabolic process);GO:0015996(chlorophyll catabolic process);GO:0016491(oxidoreductase activity);GO:0034256(chlorophyll(ide) b reductase activity);GO:0042170(plastid membrane);GO:0042170(plastid membrane)	00860(Porphyrin and chlorophyll metabolism);00860(Porphyrin and chlorophyll metabolism)	K13606	EC:1.1.1.294	oxidoreductase, short chain dehydrogenase/reductase family domain containing protein, expressed	NA	104.052	94.9746	113.863	366.534	365.491	363.166	0.285694	-1.80746	2.09874e-31	3.05268e-29	down	yes
LOC_Os12g08790	LOC_Os12g08790	LOC_Os12g08790.1	NA	00230(Purine metabolism);00240(Pyrimidine metabolism);03020(RNA polymerase)	K03021	EC:2.7.7.6	TPR domain protein, putative, expressed	NA	13.1545	14.6977	11.4409	44.3195	42.7762	38.9321	0.311781	-1.68139	2.63364e-31	3.74947e-29	down	yes
LOC_Os07g32590	LOC_Os07g32590	LOC_Os07g32590.1	GO:0004177(aminopeptidase activity);GO:0005739(mitochondrion);GO:0006508(proteolysis);GO:0008235(metalloexopeptidase activity);GO:0009507(chloroplast);GO:0031365(N-terminal protein amino acid modification);GO:0046872(metal ion binding)	01200(Carbon metabolism);00620(Pyruvate metabolism);00710(Carbon fixation in photosynthetic organisms)	K00029	EC:1.1.1.40	peptidase, M24 family protein, putative, expressed	NA	10.9609	13.6203	11.25	44.0532	36.7158	39.0453	0.299056	-1.74151	3.22289e-31	4.52271e-29	down	yes
LOC_Os07g41280	LOC_Os07g41280	LOC_Os07g41280.1;LOC_Os07g41280.3;LOC_Os07g41280.2	GO:0003824(catalytic activity);GO:0005829(cytosol);GO:0005975(carbohydrate metabolic process);GO:0006098(pentose-phosphate shunt);GO:0009507(chloroplast);GO:0017057(6-phosphogluconolactonase activity);GO:0017057(6-phosphogluconolactonase activity)	01200(Carbon metabolism);00030(Pentose phosphate pathway);00030(Pentose phosphate pathway)	K01057	EC:3.1.1.31	6-phosphogluconolactonase, putative, expressed	NA	5.54767	8.35315	7.32067	23.7678	38.3108	33.9462	0.221	-2.17788	6.37013e-31	8.81511e-29	down	yes
LOC_Os01g65260	LOC_Os01g65260	LOC_Os01g65260.1	GO:0004044(amidophosphoribosyltransferase activity);GO:0005829(cytosol);GO:0006164(purine nucleotide biosynthetic process);GO:0006189('de novo' IMP biosynthetic process);GO:0006541(glutamine metabolic process);GO:0009113(purine nucleobase biosynthetic process);GO:0009116(nucleoside metabolic process);GO:0009507(chloroplast);GO:0009532(plastid stroma);GO:0009570(chloroplast stroma);GO:0009658(chlo…	00230(Purine metabolism);00250(Alanine, aspartate and glutamate metabolism)	K00764	EC:2.4.2.14	amidophosphoribosyltransferase, chloroplast precursor, putative, expressed	NA	6.26227	9.42983	7.63919	26.4857	26.5905	30.401	0.279493	-1.83912	1.24388e-30	1.68617e-28	down	yes
LOC_Os11g29230	LOC_Os11g29230	LOC_Os11g29230.1	GO:0004519(endonuclease activity);GO:0005739(mitochondrion);GO:0006397(mRNA processing);GO:0008270(zinc ion binding);GO:0009507(chloroplast);GO:0016556(mRNA modification)	00500(Starch and sucrose metabolism)	K01176	EC:3.2.1.1	pentatricopeptide repeat protein PPR986-12, putative, expressed	NA	4.16009	4.9638	3.93861	13.7723	13.2384	14.0394	0.31821	-1.65195	1.33272e-30	1.7944e-28	down	yes
LOC_Os01g63410	LOC_Os01g63410	LOC_Os01g63410.1	GO:0003674(molecular_function);GO:0008150(biological_process);GO:0009507(chloroplast);GO:0009535(chloroplast thylakoid membrane)	NA	NA	NA	expressed protein	NA	67.9793	64.6248	72.9741	218.49	238.576	214.729	0.306013	-1.70833	2.89312e-30	3.79284e-28	down	yes
LOC_Os07g05820	LOC_Os07g05820	LOC_Os07g05820.1;LOC_Os07g05820.2	GO:0005777(peroxisome);GO:0008891(glycolate oxidase activity);GO:0009853(photorespiration);GO:0010109(regulation of photosynthesis);GO:0019048(modulation by virus of host morphology or physiology);GO:0019048(modulation by virus of host morphology or physiology)	01200(Carbon metabolism);00630(Glyoxylate and dicarboxylate metabolism);04146(Peroxisome);04146(Peroxisome)	K11517	EC:1.1.3.15	hydroxyacid oxidase 1, putative, expressed	NA	297.421	402.359	334.451	1301.16	1310.45	1430.9	0.255839	-1.96669	3.14455e-30	4.06892e-28	down	yes
LOC_Os11g01330	LOC_Os11g01330	LOC_Os11g01330.1	GO:0005634(nucleus);GO:0005737(cytoplasm);GO:0006351(transcription, DNA-templated);GO:0006355(regulation of transcription, DNA-templated);GO:0019538(protein metabolic process)	NA	NA	NA	expressed protein	NA	26.7207	23.7712	26.2982	82.1984	142.812	128.132	0.217448	-2.20126	3.20271e-30	4.11745e-28	down	yes
LOC_Os06g37450	LOC_Os06g37450	LOC_Os06g37450.1	GO:0000977(RNA polymerase II regulatory region sequence-specific DNA binding);GO:0001085(RNA polymerase II transcription factor binding);GO:0001228(transcriptional activator activity, RNA polymerase II transcription regulatory region sequence-specific binding);GO:0003682(chromatin binding);GO:0005634(nucleus);GO:0005667(transcription factor complex);GO:0030154(cell differentiation)	NA	NA	NA	GATA zinc finger domain containing protein, expressed	NA	6.12035	9.02936	6.67417	24.5776	26.9633	34.686	0.253098	-1.98223	3.43094e-30	4.38258e-28	down	yes
LOC_Os01g72205	LOC_Os01g72205	LOC_Os01g72205.1	GO:0005622(intracellular);GO:0030170(pyridoxal phosphate binding)	NA	NA	NA	proline synthetase co-transcribed bacterial homolog protein, putative, expressed	NA	19.123	23.2748	20.5803	66.731	62.2877	59.4216	0.334207	-1.58119	5.15298e-30	6.45807e-28	down	yes
LOC_Os05g48790	LOC_Os05g48790	LOC_Os05g48790.3;LOC_Os05g48790.4;LOC_Os05g48790.2;LOC_Os05g48790.1	NA	NA	NA	NA	expressed protein	NA	4.95825	6.232	5.90449	15.2906	17.9399	18.7579	0.328818	-1.60464	6.55218e-30	8.10965e-28	down	yes
LOC_Os05g42250	LOC_Os05g42250	LOC_Os05g42250.1	GO:0005249(voltage-gated potassium channel activity);GO:0005887(integral component of plasma membrane);GO:0042391(regulation of membrane potential)	04626(Plant-pathogen interaction)	K05391	NA	cyclic nucleotide-gated ion channel 2, putative, expressed	NA	8.80247	11.3061	9.32191	30.5896	32.3209	38.3118	0.290751	-1.78214	7.30084e-30	8.98049e-28	down	yes
LOC_Os07g05000	LOC_Os07g05000	LOC_Os07g05000.1	GO:0004033(aldo-keto reductase (NADP) activity);GO:0005737(cytoplasm);GO:0009507(chloroplast);GO:0009535(chloroplast thylakoid membrane);GO:0009941(chloroplast envelope);GO:0010287(plastoglobule);GO:0016491(oxidoreductase activity);GO:0055114(oxidation-reduction process)	00750(Vitamin B6 metabolism)	K05275	EC:1.1.1.65	oxidoreductase, aldo/keto reductase family protein, putative, expressed	NA	30.5429	32.1463	37.363	107.817	107.472	107.765	0.309707	-1.69102	1.56734e-29	1.89287e-27	down	yes
LOC_Os10g38730	LOC_Os10g38730	LOC_Os10g38730.1	GO:0004364(glutathione transferase activity);GO:0005737(cytoplasm);GO:0006749(glutathione metabolic process);GO:0009407(toxin catabolic process)	00480(Glutathione metabolism)	K00799	EC:2.5.1.18	glutathione S-transferase, putative, expressed	NA	6.6262	7.61479	7.29584	28.271	22.7771	31.9781	0.259398	-1.94676	1.62222e-29	1.94735e-27	down	yes
LOC_Os02g09510	LOC_Os02g09510	LOC_Os02g09510.1	GO:0009813(flavonoid biosynthetic process);GO:0043231(intracellular membrane-bounded organelle);GO:0052696(flavonoid glucuronidation);GO:0080043(quercetin 3-O-glucosyltransferase activity);GO:0080044(quercetin 7-O-glucosyltransferase activity)	00940(Phenylpropanoid biosynthesis)	K13068	EC:2.4.1.120	limonoid UDP-glucosyltransferase, putative, expressed	NA	4.83416	5.70261	4.27714	15.3005	20.1953	24.3199	0.247659	-2.01357	1.72662e-29	2.06026e-27	down	yes
LOC_Os04g56710	LOC_Os04g56710	LOC_Os04g56710.1	GO:0003934(GTP cyclohydrolase I activity);GO:0005525(GTP binding);GO:0005737(cytoplasm);GO:0006729(tetrahydrobiopterin biosynthetic process);GO:0008270(zinc ion binding)	00790(Folate biosynthesis)	K01495	EC:3.5.4.16	GTP cyclohydrolase I 1, putative, expressed	NA	6.34304	5.80471	4.76562	16.0052	17.5311	18.7336	0.323579	-1.62781	1.82944e-29	2.16995e-27	down	yes
LOC_Os06g28194	LOC_Os06g28194	LOC_Os06g28194.3;LOC_Os06g28194.1;LOC_Os06g28194.5;LOC_Os06g28194.2;LOC_Os06g28194.4	GO:0004615(phosphomannomutase activity);GO:0005829(cytosol);GO:0005829(cytosol)	NA	NA	NA	expressed protein	NA	42.0707	44.6041	41.9352	140.324	137.696	133.33	0.312653	-1.67736	2.42028e-29	2.85378e-27	down	yes
LOC_Os01g07970	LOC_Os01g07970	LOC_Os01g07970.1	GO:0003674(molecular_function);GO:0008150(biological_process);GO:0009507(chloroplast);GO:0009536(plastid)	NA	NA	NA	expressed protein	NA	24.7643	30.0094	38.1124	105.503	122.619	128.529	0.26044	-1.94098	3.33916e-29	3.8912e-27	down	yes
LOC_Os12g08220	LOC_Os12g08220	LOC_Os12g08220.1	GO:0004407(histone deacetylase activity);GO:0005634(nucleus);GO:0005829(cytosol);GO:0006351(transcription, DNA-templated);GO:0006355(regulation of transcription, DNA-templated);GO:0009507(chloroplast);GO:0016575(histone deacetylation);GO:0032041(NAD-dependent histone deacetylase activity (H3-K14 specific));GO:0042903(tubulin deacetylase activity);GO:0043014(alpha-tubulin binding);GO:0043621(prote…	NA	NA	NA	histone deacetylase, putative, expressed	NA	17.5896	20.9569	18.4861	54.8959	62.7056	62.0785	0.317412	-1.65557	3.42286e-29	3.96555e-27	down	yes
LOC_Os01g53060	LOC_Os01g53060	LOC_Os01g53060.1;LOC_Os01g53060.2	GO:0003674(molecular_function);GO:0005739(mitochondrion);GO:0005778(peroxisomal membrane);GO:0008150(biological_process);GO:0009507(chloroplast);GO:0009536(plastid);GO:0009941(chloroplast envelope);GO:0016021(integral component of membrane);GO:0016021(integral component of membrane)	04146(Peroxisome);04146(Peroxisome)	K13348	NA	peroxisomal membrane protein, putative, expressed	NA	30.8132	41.6783	34.0647	123.593	126.294	127.354	0.282463	-1.82387	3.55157e-29	4.09087e-27	down	yes
LOC_Os03g38230	LOC_Os03g38230	LOC_Os03g38230.1	GO:0004222(metalloendopeptidase activity);GO:0005886(plasma membrane);GO:0006508(proteolysis);GO:0009507(chloroplast);GO:0009536(plastid);GO:0009658(chloroplast organization);GO:0009706(chloroplast inner membrane);GO:0016021(integral component of membrane);GO:0046872(metal ion binding)	NA	NA	NA	peptidase M50 family protein, putative, expressed	NA	15.7249	18.2367	17.5019	48.1979	58.905	56.8709	0.313852	-1.67184	4.60011e-29	5.26819e-27	down	yes
LOC_Os01g53330	LOC_Os01g53330	LOC_Os01g53330.1	GO:0009813(flavonoid biosynthetic process);GO:0043231(intracellular membrane-bounded organelle);GO:0052696(flavonoid glucuronidation);GO:0080043(quercetin 3-O-glucosyltransferase activity);GO:0080044(quercetin 7-O-glucosyltransferase activity)	00942(Anthocyanin biosynthesis)	K12938	EC:2.4.1.-	anthocyanidin 5,3-O-glucosyltransferase, putative, expressed	NA	11.7275	14.8477	16.8639	47.7687	50.1179	52.4059	0.289031	-1.79071	6.53312e-29	7.35511e-27	down	yes
LOC_Os04g44340	LOC_Os04g44340	LOC_Os04g44340.1	GO:0003674(molecular_function);GO:0005634(nucleus);GO:0008150(biological_process)	NA	NA	NA	expressed protein	NA	23.0758	31.7235	31.8346	111.325	99.5787	102.868	0.276105	-1.85671	7.68257e-29	8.60059e-27	down	yes
LOC_Os01g63050	LOC_Os01g63050	LOC_Os01g63050.1	GO:0003674(molecular_function);GO:0005634(nucleus);GO:0008150(biological_process)	NA	NA	NA	expressed protein	NA	12.9792	12.0893	11.8776	33.933	38.5851	48.5161	0.305253	-1.71192	7.8327e-29	8.71968e-27	down	yes
LOC_Os05g35910	LOC_Os05g35910	LOC_Os05g35910.1	NA	NA	NA	NA	expressed protein	NA	0.0001	0.0001	0.0001	3.62541	3.91897	3.80865	2.64247e-05	-15.2078	1.30198e-28	1.41774e-26	down	yes
LOC_Os01g26039	LOC_Os01g26039	LOC_Os01g26039.1	GO:0004144(diacylglycerol O-acyltransferase activity);GO:0010287(plastoglobule);GO:0033306(phytol metabolic process)	03040(Spliceosome)	K12828	NA	expressed protein	NA	8.097	6.57445	7.96554	18.3744	21.6896	22.3675	0.362589	-1.46359	2.082e-28	2.24259e-26	down	yes
LOC_Os06g43800	LOC_Os06g43800	LOC_Os06g43800.1;LOC_Os06g43800.2	GO:0005737(cytoplasm);GO:0008757(S-adenosylmethionine-dependent methyltransferase activity);GO:0032259(methylation);GO:0032259(methylation)	NA	NA	NA	methyltransferase domain containing protein, putative, expressed	NA	27.5912	28.1354	30.8559	97.257	85.4737	86.5819	0.321494	-1.63713	2.42561e-28	2.58476e-26	down	yes
LOC_Os07g41080	LOC_Os07g41080	LOC_Os07g41080.1	GO:0016787(hydrolase activity)	00941(Flavonoid biosynthesis)	K08695	EC:1.3.1.77	hydrolase, alpha/beta fold family domain containing protein, expressed	NA	1.64108	3.03914	2.72622	13.8009	11.3048	12.5221	0.196835	-2.34494	2.5147e-28	2.66545e-26	down	yes
LOC_Os07g43370	LOC_Os07g43370	LOC_Os07g43370.1	GO:0009507(chloroplast);GO:0009941(chloroplast envelope);GO:0016491(oxidoreductase activity);GO:0055114(oxidation-reduction process)	NA	NA	NA	amine oxidase family protein, putative, expressed	NA	5.63648	9.76322	5.75144	31.8372	28.2981	33.5903	0.225671	-2.14771	3.00523e-28	3.13535e-26	down	yes
LOC_Os02g10120	LOC_Os02g10120	LOC_Os02g10120.1	GO:0016165(linoleate 13S-lipoxygenase activity)	00591(Linoleic acid metabolism);00592(alpha-Linolenic acid metabolism)	K00454	EC:1.13.11.12	lipoxygenase, putative, expressed	NA	22.9899	15.616	19.6739	67.3602	66.5516	65.9867	0.291547	-1.7782	3.08323e-28	3.19997e-26	down	yes
LOC_Os10g09684	LOC_Os10g09684	LOC_Os10g09684.1	NA	NA	NA	NA	expressed protein	NA	2.56485	2.80833	3.19019	13.4248	15.3802	16.2535	0.19005	-2.39555	3.53397e-28	3.62997e-26	down	yes
LOC_Os02g39360	LOC_Os02g39360	LOC_Os02g39360.1	GO:0000989(transcription factor activity, transcription factor binding);GO:0005634(nucleus);GO:0006355(regulation of transcription, DNA-templated);GO:0009640(photomorphogenesis)	NA	NA	NA	B-box zinc finger family protein, putative, expressed	NA	16.8063	20.0013	13.6037	51.5748	54.3362	64.3207	0.296133	-1.75568	3.68927e-28	3.77005e-26	down	yes
LOC_Os09g25550	LOC_Os09g25550	LOC_Os09g25550.1	GO:0000079(regulation of cyclin-dependent protein serine/threonine kinase activity);GO:0005675(holo TFIIH complex);GO:0006281(DNA repair);GO:0006357(regulation of transcription from RNA polymerase II promoter)	03018(RNA degradation)	K14442	EC:3.6.4.13	pentatricopeptide, putative, expressed	NA	5.72333	6.74265	5.60984	16.4985	15.8554	17.1772	0.364939	-1.45427	4.65019e-28	4.6565e-26	down	yes
LOC_Os01g25484	LOC_Os01g25484	LOC_Os01g25484.2;LOC_Os01g25484.1;LOC_Os01g25484.3	GO:0005739(mitochondrion);GO:0005829(cytosol);GO:0009507(chloroplast);GO:0009570(chloroplast stroma);GO:0010167(response to nitrate);GO:0016020(membrane);GO:0020037(heme binding);GO:0042128(nitrate assimilation);GO:0046872(metal ion binding);GO:0047889(ferredoxin-nitrate reductase activity);GO:0048046(apoplast);GO:0048307(ferredoxin-nitrite reductase activity);GO:0050421(nitrite reductase (NO-for…	00910(Nitrogen metabolism);00910(Nitrogen metabolism)	K00366	EC:1.7.7.1	ferredoxin--nitrite reductase, putative, expressed	NA	33.7139	26.1587	32.9682	92.2251	97.3352	105.076	0.315104	-1.6661	6.38038e-28	6.29415e-26	down	yes
LOC_Os03g21780	LOC_Os03g21780	LOC_Os03g21780.1	GO:0003674(molecular_function);GO:0005739(mitochondrion);GO:0008150(biological_process);GO:0016020(membrane)	NA	NA	NA	pentatricopeptide repeat domain containing protein, putative, expressed	NA	2.77676	3.76645	3.51357	9.99918	10.7513	11.2633	0.314139	-1.67053	6.95874e-28	6.83087e-26	down	yes
LOC_Os02g57010	LOC_Os02g57010	LOC_Os02g57010.1	GO:0000166(nucleotide binding);GO:0003676(nucleic acid binding);GO:0003723(RNA binding);GO:0005739(mitochondrion);GO:0008150(biological_process);GO:0009507(chloroplast)	03013(RNA transport);03015(mRNA surveillance pathway);03018(RNA degradation)	K13126	NA	RNA recognition motif containing protein, putative, expressed	NA	8.94196	17.5715	12.6621	71.7938	57.3879	72.1716	0.194561	-2.3617	9.18507e-28	8.84207e-26	down	yes
LOC_Os11g32500	LOC_Os11g32500	LOC_Os11g32500.1	GO:0005506(iron ion binding);GO:0009507(chloroplast);GO:0016021(integral component of membrane);GO:0046872(metal ion binding)	00910(Nitrogen metabolism)	K00366	EC:1.7.7.1	rubredoxin family protein, putative, expressed	NA	62.7337	82.5423	66.0416	245.401	224.831	262.448	0.288417	-1.79377	1.46267e-27	1.38794e-25	down	yes
LOC_Os04g39060	LOC_Os04g39060	LOC_Os04g39060.2;LOC_Os04g39060.1	GO:0000372(Group I intron splicing);GO:0000373(Group II intron splicing);GO:0003723(RNA binding);GO:0006397(mRNA processing);GO:0009507(chloroplast);GO:0009570(chloroplast stroma);GO:0030529(intracellular ribonucleoprotein complex);GO:0030529(intracellular ribonucleoprotein complex)	03018(RNA degradation);03018(RNA degradation)	K01148	EC:3.1.13.4	CRS1/YhbY domain containing protein, expressed	NA	9.14785	11.0896	8.85738	29.1058	29.2961	30.4002	0.327636	-1.60983	1.92653e-27	1.81085e-25	down	yes
LOC_Os02g01150	LOC_Os02g01150	LOC_Os02g01150.4;LOC_Os02g01150.1;LOC_Os02g01150.3;LOC_Os02g01150.2	GO:0005829(cytosol);GO:0016618(hydroxypyruvate reductase activity);GO:0030267(glyoxylate reductase (NADP) activity);GO:0030267(glyoxylate reductase (NADP) activity)	01200(Carbon metabolism);00630(Glyoxylate and dicarboxylate metabolism);00260(Glycine, serine and threonine metabolism);00260(Glycine, serine and threonine metabolism)	K15893	NA	erythronate-4-phosphate dehydrogenase domain containing protein, expressed	NA	216.64	158.967	118.234	759.974	872.572	691.217	0.212518	-2.23435	2.34481e-27	2.19366e-25	down	yes
LOC_Os03g02590	LOC_Os03g02590	LOC_Os03g02590.2;LOC_Os03g02590.3;LOC_Os03g02590.4	GO:0005778(peroxisomal membrane);GO:0016559(peroxisome fission);GO:0044375(regulation of peroxisome size);GO:0044375(regulation of peroxisome size)	04146(Peroxisome);04146(Peroxisome)	K13352	NA	peroxisomal biogenesis factor 11, putative, expressed	NA	61.5456	102.865	74.1016	305.978	422.639	427.688	0.206271	-2.27738	2.50633e-27	2.33381e-25	down	yes
LOC_Os01g03040	LOC_Os01g03040	LOC_Os01g03040.1	GO:0008150(biological_process);GO:0009507(chloroplast)	03040(Spliceosome)	K12825	NA	expressed protein	NA	23.0431	21.5293	22.2901	69.5462	62.7246	55.1404	0.356769	-1.48694	3.02374e-27	2.77668e-25	down	yes
LOC_Os07g28090	LOC_Os07g28090	LOC_Os07g28090.1	GO:0016021(integral component of membrane);GO:0042626(ATPase activity, coupled to transmembrane movement of substances);GO:0055085(transmembrane transport)	02010(ABC transporters)	K05655	NA	ABC transporter, ATP-binding protein, putative, expressed	NA	7.30854	8.3472	6.44446	19.4315	20.9613	20.3304	0.363949	-1.45819	3.77229e-27	3.43244e-25	down	yes
LOC_Os01g58022	LOC_Os01g58022	LOC_Os01g58022.1	GO:0009536(plastid)	00190(Oxidative phosphorylation)	K05582	EC:1.6.5.3	NADPH-dependent oxidoreductase, putative, expressed	NA	2.16179	5.01819	3.83245	57.1978	24.0246	42.572	0.0889574	-3.49074	5.18374e-27	4.67404e-25	down	yes
LOC_Os06g04150	LOC_Os06g04150	LOC_Os06g04150.1	GO:0005737(cytoplasm);GO:0008757(S-adenosylmethionine-dependent methyltransferase activity);GO:0032259(methylation)	00860(Porphyrin and chlorophyll metabolism)	K03428	EC:2.1.1.11	magnesium-protoporphyrin O-methyltransferase, putative, expressed	NA	16.655	24.6241	14.5453	91.1399	69.5494	83.7552	0.228373	-2.13054	5.93524e-27	5.32755e-25	down	yes
LOC_Os04g49450	LOC_Os04g49450	LOC_Os04g49450.1;LOC_Os04g49450.2	GO:0003677(DNA binding);GO:0003700(transcription factor activity, sequence-specific DNA binding);GO:0005634(nucleus);GO:0006351(transcription, DNA-templated);GO:0006355(regulation of transcription, DNA-templated);GO:0007623(circadian rhythm);GO:0009734(auxin-activated signaling pathway);GO:0009851(auxin biosynthetic process);GO:0010600(regulation of auxin biosynthetic process);GO:0010600(regulati…	04712(Circadian rhythm - plant);04712(Circadian rhythm - plant)	K12133	NA	MYB family transcription factor, putative, expressed	NA	0.911783	1.53093	1.75841	6.97008	9.95438	11.3505	0.148581	-2.75068	7.26742e-27	6.49407e-25	down	yes
LOC_Os04g45210	LOC_Os04g45210	LOC_Os04g45210.1	GO:0005778(peroxisomal membrane);GO:0016559(peroxisome fission);GO:0044375(regulation of peroxisome size)	04146(Peroxisome)	K13352	NA	peroxisomal biogenesis factor 11, putative, expressed	NA	19.6391	23.5273	22.7448	61.1301	65.7099	62.2439	0.348582	-1.52043	9.31141e-27	8.28341e-25	down	yes
LOC_Os06g45370	LOC_Os06g45370	LOC_Os06g45370.1	GO:0005975(carbohydrate metabolic process);GO:0009507(chloroplast);GO:0009570(chloroplast stroma);GO:0042132(fructose 1,6-bisphosphate 1-phosphatase activity);GO:0042578(phosphoric ester hydrolase activity)	01200(Carbon metabolism);00010(Glycolysis / Gluconeogenesis);00030(Pentose phosphate pathway);00051(Fructose and mannose metabolism);00710(Carbon fixation in photosynthetic organisms)	K03841	EC:3.1.3.11	fructose-1,6-bisphosphatase, putative, expressed	NA	12.8885	19.7096	15.2388	54.5633	54.7341	55.1825	0.290837	-1.78172	1.15577e-26	1.01907e-24	down	yes
LOC_Os01g11054	LOC_Os01g11054	LOC_Os01g11054.1;LOC_Os01g11054.2;LOC_Os01g11054.4;LOC_Os01g11054.3	GO:0005829(cytosol);GO:0008964(phosphoenolpyruvate carboxylase activity);GO:0009507(chloroplast);GO:0048046(apoplast);GO:0048366(leaf development);GO:0048366(leaf development)	01200(Carbon metabolism);00620(Pyruvate metabolism);00710(Carbon fixation in photosynthetic organisms);00710(Carbon fixation in photosynthetic organisms)	K01595	EC:4.1.1.31	phosphoenolpyruvate carboxylase, putative, expressed	NA	22.3287	25.7602	23.01	69.1021	69.3771	85.5667	0.317341	-1.6559	1.80447e-26	1.56337e-24	down	yes
LOC_Os10g36520	LOC_Os10g36520	LOC_Os10g36520.1	NA	NA	NA	NA	expressed protein	NA	5.74417	4.34475	4.26945	18.2769	21.0498	18.8054	0.246996	-2.01744	1.9128e-26	1.64514e-24	down	yes
LOC_Os01g01302	LOC_Os01g01302	LOC_Os01g01302.1	GO:0000287(magnesium ion binding);GO:0004765(shikimate kinase activity);GO:0009073(aromatic amino acid family biosynthetic process);GO:0019632(shikimate metabolic process)	01230(Biosynthesis of amino acids);00400(Phenylalanine, tyrosine and tryptophan biosynthesis)	K00891	EC:2.7.1.71	shikimate kinase, putative, expressed	NA	49.8052	76.3554	56.9271	234.898	219.293	233.547	0.266217	-1.90932	2.11529e-26	1.80134e-24	down	yes
LOC_Os03g01018	LOC_Os03g01018	LOC_Os03g01018.1	GO:0000287(magnesium ion binding);GO:0004749(ribose phosphate diphosphokinase activity);GO:0005524(ATP binding);GO:0009156(ribonucleoside monophosphate biosynthetic process);GO:0009165(nucleotide biosynthetic process);GO:0009507(chloroplast);GO:0009536(plastid);GO:0016301(kinase activity);GO:0016310(phosphorylation)	01200(Carbon metabolism);01230(Biosynthesis of amino acids);00030(Pentose phosphate pathway);00230(Purine metabolism)	K00948	EC:2.7.6.1	phosphoribosyl transferase, putative, expressed	NA	7.71967	14.6928	8.40635	48.7308	42.331	48.2312	0.221252	-2.17624	3.15466e-26	2.65245e-24	down	yes
LOC_Os07g09040	LOC_Os07g09040	LOC_Os07g09040.1	GO:0003755(peptidyl-prolyl cis-trans isomerase activity);GO:0005528(FK506 binding);GO:0005789(endoplasmic reticulum membrane);GO:0061077(chaperone-mediated protein folding)	03030(DNA replication);03420(Nucleotide excision repair);03430(Mismatch repair);03440(Homologous recombination)	K07466	NA	peptidyl-prolyl cis-trans isomerase, FKBP-type, putative, expressed	NA	15.8481	22.0812	19.5106	62.0765	59.2623	61.3389	0.314433	-1.66917	3.26068e-26	2.73007e-24	down	yes
LOC_Os02g32780	LOC_Os02g32780	LOC_Os02g32780.1	GO:0005739(mitochondrion);GO:0009507(chloroplast);GO:0080156(mitochondrial mRNA modification)	00500(Starch and sucrose metabolism)	K01176	EC:3.2.1.1	pentatricopeptide, putative, expressed	NA	2.87228	3.98355	3.08357	10.8056	10.4758	10.0283	0.317454	-1.65538	3.74073e-26	3.11889e-24	down	yes
LOC_Os11g16550	LOC_Os11g16550	LOC_Os11g16550.1	GO:0009507(chloroplast);GO:0010019(chloroplast-nucleus signaling pathway);GO:0015995(chlorophyll biosynthetic process);GO:0019899(enzyme binding);GO:0031969(chloroplast membrane);GO:0043085(positive regulation of catalytic activity);GO:0046906(tetrapyrrole binding)	NA	NA	NA	uncharacterized protein ycf53, putative, expressed	NA	14.4344	18.6275	12.0304	71.7434	49.8311	59.093	0.249587	-2.00238	4.55511e-26	3.78207e-24	down	yes
LOC_Os03g24160	LOC_Os03g24160	LOC_Os03g24160.1	GO:0005524(ATP binding);GO:0005829(cytosol);GO:0005886(plasma membrane);GO:0006897(endocytosis);GO:0007164(establishment of tissue polarity);GO:0009827(plant-type cell wall modification);GO:0009846(pollen germination);GO:0009860(pollen tube growth);GO:0010118(stomatal movement);GO:0016308(1-phosphatidylinositol-4-phosphate 5-kinase activity);GO:0016324(apical plasma membrane);GO:0046488(phosphati…	00562(Inositol phosphate metabolism);04070(Phosphatidylinositol signaling system);04144(Endocytosis)	K00889	EC:2.7.1.68	phosphatidylinositol-4-phosphate 5-kinase, putative, expressed	NA	0.976321	0.924244	1.10369	4.78643	4.00875	4.97121	0.218231	-2.19607	7.34013e-26	5.9458e-24	down	yes
LOC_Os01g55880	LOC_Os01g55880	LOC_Os01g55880.1	GO:0003677(DNA binding);GO:0004518(nuclease activity);GO:0005634(nucleus);GO:0006289(nucleotide-excision repair);GO:0009507(chloroplast)	NA	NA	NA	hemimethylated DNA binding domain containing protein, expressed	NA	3.79195	4.78661	4.25006	16.3348	12.3807	16.913	0.281154	-1.83057	7.55141e-26	6.08523e-24	down	yes
LOC_Os11g34110	LOC_Os11g34110	LOC_Os11g34110.1	GO:0003674(molecular_function);GO:0005634(nucleus);GO:0005739(mitochondrion);GO:0008150(biological_process);GO:0016021(integral component of membrane)	00531(Glycosaminoglycan degradation)	K10532	EC:2.3.1.78	heparan-alpha-glucosaminide N-acetyltransferase, putative, expressed	NA	10.9148	17.874	16.1296	53.6702	53.9853	56.6061	0.273457	-1.87061	7.97484e-26	6.38211e-24	down	yes
LOC_Os02g36570	LOC_Os02g36570	LOC_Os02g36570.1	GO:0005215(transporter activity);GO:0005886(plasma membrane);GO:0006810(transport);GO:0009507(chloroplast);GO:0009941(chloroplast envelope);GO:0016021(integral component of membrane);GO:0034599(cellular response to oxidative stress);GO:0046467(membrane lipid biosynthetic process)	04626(Plant-pathogen interaction)	K13457	NA	ABC1 family domain containing protein, putative, expressed	NA	22.4709	24.1838	21.5381	76.6267	62.8124	66.9141	0.330467	-1.59742	9.06147e-26	7.22272e-24	down	yes
LOC_Os06g33330	LOC_Os06g33330	LOC_Os06g33330.1	GO:0005794(Golgi apparatus);GO:0016413(O-acetyltransferase activity);GO:0071554(cell wall organization or biogenesis)	NA	NA	NA	powdery mildew resistant protein 5, putative, expressed	NA	6.42493	4.48464	7.01903	26.6429	19.2448	19.0496	0.276091	-1.85679	1.031e-25	8.18515e-24	down	yes
LOC_Os01g17214	LOC_Os01g17214	LOC_Os01g17214.1	GO:0005215(transporter activity);GO:0016021(integral component of membrane);GO:0055085(transmembrane transport)	03040(Spliceosome)	K12818	EC:3.6.4.13	major facilitator superfamily antiporter, putative, expressed	NA	44.8337	37.9465	37.7248	133.97	151.414	109.811	0.304925	-1.71347	1.33301e-25	1.05408e-23	down	yes
LOC_Os03g06720	LOC_Os03g06720	LOC_Os03g06720.1	GO:0005634(nucleus);GO:0009507(chloroplast);GO:0009941(chloroplast envelope);GO:0016021(integral component of membrane)	NA	NA	NA	expressed protein	NA	8.80601	9.7243	8.40093	23.284	25.1436	32.4147	0.333133	-1.58583	1.46312e-25	1.1524e-23	down	yes
LOC_Os12g04500	LOC_Os12g04500	LOC_Os12g04500.1	GO:0005634(nucleus)	04075(Plant hormone signal transduction)	K14492	NA	response regulator receiver domain containing protein, expressed	NA	91.7686	71.3872	77.0522	304.006	242.739	233.765	0.307758	-1.70013	1.4707e-25	1.15381e-23	down	yes
LOC_Os08g04450	LOC_Os08g04450	LOC_Os08g04450.3;LOC_Os08g04450.2;LOC_Os08g04450.1	GO:0005515(protein binding);GO:0009507(chloroplast);GO:0009570(chloroplast stroma);GO:0009941(chloroplast envelope);GO:1900865(chloroplast RNA modification);GO:1900865(chloroplast RNA modification)	00561(Glycerolipid metabolism);00564(Glycerophospholipid metabolism);00564(Glycerophospholipid metabolism)	K00655	EC:2.3.1.51	DAG protein, chloroplast precursor, putative, expressed	NA	117.563	143.275	136.508	547.261	428.246	412.438	0.286284	-1.80448	1.52184e-25	1.1846e-23	down	yes
LOC_Os09g33470	LOC_Os09g33470	LOC_Os09g33470.1	GO:0003735(structural constituent of ribosome);GO:0006412(translation)	04146(Peroxisome)	K13354	NA	mitochondrial carrier protein, putative, expressed	NA	57.6557	55.6862	61.9925	166.433	169.173	160.115	0.353695	-1.49942	1.57228e-25	1.2191e-23	down	yes
LOC_Os04g57880	LOC_Os04g57880	LOC_Os04g57880.1	GO:0005737(cytoplasm)	04141(Protein processing in endoplasmic reticulum)	K09518	NA	heat shock protein DnaJ, putative, expressed	NA	170.217	155.732	182.47	467.824	507.349	525.275	0.338845	-1.5613	1.64692e-25	1.26725e-23	down	yes
LOC_Os10g35370	LOC_Os10g35370	LOC_Os10g35370.2;LOC_Os10g35370.1	GO:0005515(protein binding);GO:0009507(chloroplast);GO:0009534(chloroplast thylakoid);GO:0009535(chloroplast thylakoid membrane);GO:0009707(chloroplast outer membrane);GO:0009723(response to ethylene);GO:0009941(chloroplast envelope);GO:0015979(photosynthesis);GO:0015995(chlorophyll biosynthetic process);GO:0016020(membrane);GO:0016491(oxidoreductase activity);GO:0016630(protochlorophyllide reduc…	00860(Porphyrin and chlorophyll metabolism);00860(Porphyrin and chlorophyll metabolism)	K00218	EC:1.3.1.33	oxidoreductase, short chain dehydrogenase/reductase family domain containing family, expressed	NA	35.4509	43.5057	37.4779	174.91	118.731	135.093	0.271578	-1.88056	1.68358e-25	1.29033e-23	down	yes
LOC_Os04g51792	LOC_Os04g51792	LOC_Os04g51792.1	GO:0008150(biological_process);GO:0009507(chloroplast);GO:0009534(chloroplast thylakoid);GO:0009941(chloroplast envelope)	NA	NA	NA	PAP fibrillin family domain containing protein, expressed	NA	56.1544	70.0842	62.0969	234.018	193.964	186.444	0.306523	-1.70593	1.6958e-25	1.29472e-23	down	yes
LOC_Os03g38950	LOC_Os03g38950	LOC_Os03g38950.1;LOC_Os03g38950.2	GO:0003674(molecular_function);GO:0009507(chloroplast);GO:0009570(chloroplast stroma);GO:0009579(thylakoid);GO:0010478(chlororespiration);GO:0010478(chlororespiration)	NA	NA	NA	chloroplast post-illumination chlorophyll fluorescence increase protein, putative, expressed	NA	1016.82	896.848	1068.85	3067.28	2853.31	3007.37	0.334065	-1.5818	1.85247e-25	1.40358e-23	down	yes
LOC_Os05g12630	LOC_Os05g12630	LOC_Os05g12630.1;LOC_Os05g12630.2	GO:0005576(extracellular region);GO:0005768(endosome);GO:0005794(Golgi apparatus);GO:0005802(trans-Golgi network);GO:0009269(response to desiccation);GO:0009651(response to salt stress);GO:0009737(response to abscisic acid);GO:0045735(nutrient reservoir activity);GO:0045735(nutrient reservoir activity)	NA	NA	NA	expressed protein	NA	3.88371	7.37546	8.74043	32.618	36.2063	30.301	0.201761	-2.30928	2.10743e-25	1.59071e-23	down	yes
LOC_Os12g01360	LOC_Os12g01360	LOC_Os12g01360.1	GO:0005634(nucleus);GO:0005737(cytoplasm);GO:0006351(transcription, DNA-templated);GO:0006355(regulation of transcription, DNA-templated);GO:0019538(protein metabolic process)	NA	NA	NA	expressed protein	NA	22.3373	19.8271	19.4399	53.5846	86.0812	74.9723	0.287015	-1.8008	2.17679e-25	1.63213e-23	down	yes
LOC_Os04g16872	LOC_Os04g16872	LOC_Os04g16872.1	GO:0009536(plastid)	00195(Photosynthesis)	K02706	NA	photosystem II D2 protein, putative, expressed	NA	3.23552	1.91606	1.89265	11.4324	18.2521	13.7439	0.162203	-2.62412	2.17869e-25	1.63213e-23	down	yes
LOC_Os03g20640	LOC_Os03g20640	LOC_Os03g20640.1	GO:0003674(molecular_function);GO:0008150(biological_process);GO:0009507(chloroplast);GO:0016021(integral component of membrane)	NA	NA	NA	expressed protein	NA	68.5681	87.7021	76.4705	249.418	225	241.519	0.325086	-1.62111	2.43868e-25	1.82006e-23	down	yes
LOC_Os02g45460	LOC_Os02g45460	LOC_Os02g45460.1	GO:0003674(molecular_function);GO:0008150(biological_process);GO:0009507(chloroplast)	NA	NA	NA	expressed protein	NA	21.589	36.9374	23.8946	108.02	105.353	114.396	0.251461	-1.99159	2.70776e-25	1.99843e-23	down	yes
LOC_Os03g02830	LOC_Os03g02830	LOC_Os03g02830.1	GO:0000139(Golgi membrane);GO:0005789(endoplasmic reticulum membrane);GO:0005794(Golgi apparatus);GO:0005886(plasma membrane);GO:0008150(biological_process);GO:0009543(chloroplast thylakoid lumen);GO:0016020(membrane);GO:0016021(integral component of membrane);GO:0031902(late endosome membrane)	NA	NA	NA	cell cycle control protein, putative, expressed	NA	6.20512	8.23414	6.28767	18.2621	20.2707	21.3169	0.346317	-1.52984	3.33459e-25	2.45197e-23	down	yes
LOC_Os05g49220	LOC_Os05g49220	LOC_Os05g49220.2;LOC_Os05g49220.1	GO:0003723(RNA binding);GO:0005525(GTP binding);GO:0009507(chloroplast);GO:0009507(chloroplast)	NA	NA	NA	GTP-binding protein, putative, expressed	NA	6.10733	9.80027	6.30205	27.5539	23.7579	27.0182	0.283539	-1.81838	3.42828e-25	2.51159e-23	down	yes
LOC_Os06g09880	LOC_Os06g09880	LOC_Os06g09880.1	GO:0008150(biological_process);GO:0009507(chloroplast)	03018(RNA degradation)	K14442	EC:3.6.4.13	EMB1270, putative, expressed	NA	2.20965	3.11972	2.63791	10.547	7.10701	10.6353	0.281636	-1.8281	3.76824e-25	2.75054e-23	down	yes
LOC_Os10g04860	LOC_Os10g04860	LOC_Os10g04860.1	GO:0004854(xanthine dehydrogenase activity);GO:0005829(cytosol);GO:0009115(xanthine catabolic process);GO:0016903(oxidoreductase activity, acting on the aldehyde or oxo group of donors);GO:0050660(flavin adenine dinucleotide binding)	00380(Tryptophan metabolism)	K11817	EC:1.2.3.7	aldehyde oxidase, putative, expressed	NA	1.52127	1.02684	1.2234	3.91369	4.05925	4.89261	0.293149	-1.77029	4.4137e-25	3.18666e-23	down	yes
LOC_Os01g50622	LOC_Os01g50622	LOC_Os01g50622.1;LOC_Os01g50622.4;LOC_Os01g50622.2;LOC_Os01g50622.3	GO:0004518(nuclease activity);GO:0005634(nucleus);GO:0009611(response to wounding);GO:0009611(response to wounding)	NA	NA	NA	DNA-binding protein DSP1, putative, expressed	NA	280.751	305.945	297.328	797.411	913.48	874.026	0.341993	-1.54796	5.96902e-25	4.29403e-23	down	yes
LOC_Os07g05390	LOC_Os07g05390	LOC_Os07g05390.1	GO:0005634(nucleus);GO:0005739(mitochondrion);GO:0005794(Golgi apparatus)	NA	NA	NA	expressed protein	NA	3.4383	3.09495	2.99747	8.14492	8.49336	9.01995	0.371449	-1.42876	6.42293e-25	4.60395e-23	down	yes
LOC_Os03g11890	LOC_Os03g11890	LOC_Os03g11890.1	GO:0001708(cell fate specification);GO:0005515(protein binding);GO:0005634(nucleus);GO:0009880(embryonic pattern specification);GO:0046872(metal ion binding);GO:0090421(embryonic meristem initiation)	NA	NA	NA	potyvirus VPg interacting protein, putative, expressed	NA	4.418	3.82368	3.30382	9.73328	9.44328	11.7719	0.373056	-1.42254	7.65529e-25	5.46763e-23	down	yes
LOC_Os04g55050	LOC_Os04g55050	LOC_Os04g55050.1;LOC_Os04g55050.2	GO:0005524(ATP binding);GO:0005739(mitochondrion);GO:0009507(chloroplast);GO:0009570(chloroplast stroma);GO:0030956(glutamyl-tRNA(Gln) amidotransferase complex);GO:0032543(mitochondrial translation);GO:0050567(glutaminyl-tRNA synthase (glutamine-hydrolyzing) activity);GO:0070681(glutaminyl-tRNAGln biosynthesis via transamidation);GO:0070681(glutaminyl-tRNAGln biosynthesis via transamidation)	00970(Aminoacyl-tRNA biosynthesis);00970(Aminoacyl-tRNA biosynthesis)	K02433	EC:6.3.5.6 6.3.5.7	amidase, putative, expressed	NA	3.90076	7.3721	4.49401	28.3172	19.0298	30.3682	0.20288	-2.3013	9.03656e-25	6.40824e-23	down	yes
LOC_Os03g10880	LOC_Os03g10880	LOC_Os03g10880.1;LOC_Os03g10880.2	GO:0004871(signal transducer activity);GO:0005886(plasma membrane);GO:0009416(response to light stimulus);GO:0016567(protein ubiquitination);GO:0016567(protein ubiquitination)	00902(Monoterpenoid biosynthesis);00902(Monoterpenoid biosynthesis)	K15095	EC:1.1.1.208	BTBN5 - Bric-a-Brac, Tramtrack, Broad Complex BTB domain with non-phototropic hypocotyl 3 NPH3 and coiled-coil domains, expressed	NA	9.98513	18.8372	11.6162	52.14	65.5314	66.4178	0.219668	-2.1866	1.46801e-24	1.01222e-22	down	yes
LOC_Os03g55720	LOC_Os03g55720	LOC_Os03g55720.2;LOC_Os03g55720.1	GO:0009496(plastoquinol--plastocyanin reductase activity);GO:0009507(chloroplast);GO:0009512(cytochrome b6f complex);GO:0009535(chloroplast thylakoid membrane);GO:0016021(integral component of membrane);GO:0016021(integral component of membrane)	NA	NA	NA	cytochrome b6f complex subunit, putative, expressed	NA	240.729	486.721	344.227	1583.77	1716.43	1903.4	0.205949	-2.27964	1.69058e-24	1.16166e-22	down	yes
LOC_Os07g32880	LOC_Os07g32880	LOC_Os07g32880.1	GO:0006754(ATP biosynthetic process);GO:0009507(chloroplast);GO:0009534(chloroplast thylakoid);GO:0009535(chloroplast thylakoid membrane);GO:0009544(chloroplast ATP synthase complex);GO:0009579(thylakoid);GO:0009772(photosynthetic electron transport in photosystem II);GO:0009941(chloroplast envelope);GO:0015986(ATP synthesis coupled proton transport);GO:0016020(membrane);GO:0030234(enzyme regulat…	00190(Oxidative phosphorylation);00195(Photosynthesis)	K02115	NA	ATP synthase gamma chain, putative, expressed	NA	224.592	273.003	209.834	826.373	691.431	775.008	0.308543	-1.69646	1.95115e-24	1.33153e-22	down	yes
LOC_Os10g39800	LOC_Os10g39800	LOC_Os10g39800.1	GO:0003674(molecular_function);GO:0009507(chloroplast);GO:0009555(pollen development)	NA	NA	NA	expressed protein	NA	5.63077	8.73227	5.02603	26.5866	24.4009	28.4777	0.243994	-2.03508	2.35656e-24	1.59725e-22	down	yes
LOC_Os08g33900	LOC_Os08g33900	LOC_Os08g33900.1	GO:0005886(plasma membrane);GO:0006508(proteolysis);GO:0008233(peptidase activity);GO:0016021(integral component of membrane)	NA	NA	NA	CAAX amino terminal protease family protein, putative, expressed	NA	4.09069	5.92145	4.84187	17.4618	15.9871	21.489	0.270378	-1.88695	2.44655e-24	1.65262e-22	down	yes
LOC_Os06g28840	LOC_Os06g28840	LOC_Os06g28840.1	GO:0007165(signal transduction);GO:0016020(membrane)	NA	NA	NA	expressed protein	NA	2.48195	2.71537	2.9651	8.60827	6.67047	9.03517	0.33571	-1.57471	3.65676e-24	2.43706e-22	down	yes
LOC_Os07g28400	LOC_Os07g28400	LOC_Os07g28400.1	GO:0005739(mitochondrion);GO:0009507(chloroplast);GO:0009570(chloroplast stroma);GO:0010150(leaf senescence);GO:0046872(metal ion binding);GO:0051537(2 iron, 2 sulfur cluster binding);GO:0055072(iron ion homeostasis);GO:0072593(reactive oxygen species metabolic process)	03440(Homologous recombination)	K10877	EC:3.6.4.-	CDGSH iron sulfur domain-containing protein 1, putative, expressed	NA	34.7534	54.7993	34.1444	144.141	144.902	165.087	0.272383	-1.87629	5.23486e-24	3.47717e-22	down	yes
LOC_Os06g45480	LOC_Os06g45480	LOC_Os06g45480.1;LOC_Os06g45480.2	GO:0000256(allantoin catabolic process);GO:0047652(allantoate deiminase activity);GO:0047652(allantoate deiminase activity)	00230(Purine metabolism);00230(Purine metabolism)	K02083	EC:3.5.3.9	hydrolase, putative, expressed	NA	47.7725	54.6826	55.8708	133.218	157.565	176.762	0.338633	-1.56221	6.52484e-24	4.30532e-22	down	yes
LOC_Os12g23200	LOC_Os12g23200	LOC_Os12g23200.1;LOC_Os12g23200.2	GO:0005515(protein binding);GO:0009507(chloroplast);GO:0009534(chloroplast thylakoid);GO:0009535(chloroplast thylakoid membrane);GO:0009538(photosystem I reaction center);GO:0009579(thylakoid);GO:0009941(chloroplast envelope);GO:0010287(plastoglobule);GO:0015979(photosynthesis);GO:0016020(membrane);GO:0016021(integral component of membrane);GO:0019684(photosynthesis, light reaction);GO:0019684(ph…	00195(Photosynthesis);00195(Photosynthesis)	K02699	NA	photosystem I reaction center subunit XI, chloroplast precursor, putative, expressed	NA	512.798	689.772	588.98	2068.55	1870.21	1828.04	0.310666	-1.68656	6.99219e-24	4.59846e-22	down	yes
LOC_Os01g42280	LOC_Os01g42280	LOC_Os01g42280.1	GO:0009507(chloroplast);GO:0016556(mRNA modification)	00240(Pyrimidine metabolism)	K13800	EC:2.7.4.- 2.7.4.14	pentatricopeptide, putative, expressed	NA	4.4002	5.65012	3.77864	14.3486	14.3195	12.8753	0.33288	-1.58692	7.80678e-24	5.11729e-22	down	yes
LOC_Os05g49920	LOC_Os05g49920	LOC_Os05g49920.1	GO:0008270(zinc ion binding);GO:0009416(response to light stimulus);GO:0009451(RNA modification);GO:0009507(chloroplast);GO:0009658(chloroplast organization);GO:0040007(growth)	00500(Starch and sucrose metabolism)	K01176	EC:3.2.1.1	pentatricopeptide, putative, expressed	NA	0.750844	1.33632	1.7008	7.06266	6.53557	7.90899	0.176125	-2.50533	8.28301e-24	5.3843e-22	down	yes
LOC_Os04g44924	LOC_Os04g44924	LOC_Os04g44924.1	GO:0047037(salutaridine reductase (NADPH) activity);GO:0050661(NADP binding);GO:0097295(morphine biosynthetic process)	00902(Monoterpenoid biosynthesis)	K15095	EC:1.1.1.208	short-chain dehydrogenase/reductase, putative, expressed	NA	48.2871	26.2317	29.7464	117.256	135.749	148.919	0.259416	-1.94666	8.67743e-24	5.61413e-22	down	yes
LOC_Os04g54320	LOC_Os04g54320	LOC_Os04g54320.1	GO:0003674(molecular_function);GO:0008150(biological_process);GO:0009507(chloroplast);GO:0009570(chloroplast stroma)	NA	NA	NA	expressed protein	NA	12.6234	24.0686	9.55635	99.9526	82.7524	107.176	0.159543	-2.64799	9.05282e-24	5.81921e-22	down	yes
LOC_Os11g05556	LOC_Os11g05556	LOC_Os11g05556.2;LOC_Os11g05556.1	GO:0003729(mRNA binding);GO:0003924(GTPase activity);GO:0005048(signal sequence binding);GO:0005515(protein binding);GO:0005525(GTP binding);GO:0005737(cytoplasm);GO:0005786(signal recognition particle, endoplasmic reticulum targeting);GO:0006614(SRP-dependent cotranslational protein targeting to membrane);GO:0006617(SRP-dependent cotranslational protein targeting to membrane, signal sequence rec…	03060(Protein export);03060(Protein export)	K03106	EC:3.6.5.4	signal recognition particle 54 kDa protein, putative, expressed	NA	23.8727	28.0018	22.8143	69.9278	66.9901	69.2858	0.362209	-1.46511	1.0152e-23	6.48391e-22	down	yes
LOC_Os07g01760	LOC_Os07g01760	LOC_Os07g01760.1	GO:0001666(response to hypoxia);GO:0004021(L-alanine:2-oxoglutarate aminotransferase activity);GO:0005737(cytoplasm);GO:0005773(vacuole);GO:0005777(peroxisome);GO:0005829(cytosol);GO:0006545(glycine biosynthetic process);GO:0008453(alanine-glyoxylate transaminase activity);GO:0009507(chloroplast);GO:0009853(photorespiration);GO:0016020(membrane);GO:0030170(pyridoxal phosphate binding);GO:0042853(…	01200(Carbon metabolism);01210(2-Oxocarboxylic acid metabolism);01230(Biosynthesis of amino acids);00630(Glyoxylate and dicarboxylate metabolism);00710(Carbon fixation in photosynthetic organisms);00250(Alanine, aspartate and glutamate metabolism);00260(Glycine, serine and threonine metabolism);00220(Arginine biosynthesis)	K14272	EC:2.6.1.4 2.6.1.2 2.6.1.44	aminotransferase, classes I and II, domain containing protein, expressed	NA	377.679	515.768	397.111	1415.79	1337.49	1401.15	0.310647	-1.68665	1.04811e-23	6.67275e-22	down	yes
LOC_Os05g51240	LOC_Os05g51240	LOC_Os05g51240.1	GO:0016787(hydrolase activity)	01200(Carbon metabolism);00640(Propanoate metabolism);00280(Valine, leucine and isoleucine degradation);00410(beta-Alanine metabolism)	K05605	EC:3.1.2.4	hydrolase, alpha/beta fold family domain containing protein, expressed	NA	28.575	22.1178	31.6101	73.2864	83.3746	78.2099	0.350418	-1.51285	1.09051e-23	6.92056e-22	down	yes
LOC_Os07g47300	LOC_Os07g47300	LOC_Os07g47300.1	GO:0009658(chloroplast organization)	03008(Ribosome biogenesis in eukaryotes)	K06943	NA	spo0B-associated GTP-binding protein, putative, expressed	NA	8.46304	10.3579	9.45646	25.6283	23.5729	23.0216	0.391531	-1.3528	1.09884e-23	6.95132e-22	down	yes
LOC_Os02g42290	LOC_Os02g42290	LOC_Os02g42290.1;LOC_Os02g42290.3;LOC_Os02g42290.2	GO:0004252(serine-type endopeptidase activity);GO:0005739(mitochondrion);GO:0005759(mitochondrial matrix);GO:0006508(proteolysis);GO:0008270(zinc ion binding);GO:0009532(plastid stroma);GO:0009535(chloroplast thylakoid membrane);GO:0009570(chloroplast stroma);GO:0009840(chloroplastic endopeptidase Clp complex);GO:0050897(cobalt ion binding);GO:0050897(cobalt ion binding)	NA	NA	NA	OsClp3 - Putative Clp protease homologue, expressed	NA	128.787	128.783	136.201	349.387	347.853	363.587	0.371192	-1.42976	1.18512e-23	7.47337e-22	down	yes
LOC_Os10g21240	LOC_Os10g21240	LOC_Os10g21240.1	GO:0009536(plastid)	00190(Oxidative phosphorylation);00195(Photosynthesis)	K02111	EC:3.6.3.14	ATP synthase, putative, expressed	NA	0.57727	0.948285	0.35747	7.53487	4.921	9.23416	0.0868152	-3.52591	1.39703e-23	8.69959e-22	down	yes
LOC_Os08g06630	LOC_Os08g06630	LOC_Os08g06630.1;LOC_Os08g06630.3	GO:0009416(response to light stimulus);GO:0009416(response to light stimulus)	00970(Aminoacyl-tRNA biosynthesis);00970(Aminoacyl-tRNA biosynthesis)	K01872	EC:6.1.1.7	RNA polymerase sigma factor, putative, expressed	NA	23.3844	14.2695	20	65.5368	59.1116	60.6269	0.311179	-1.68418	1.43252e-23	8.89279e-22	down	yes
LOC_Os04g45600	LOC_Os04g45600	LOC_Os04g45600.1	GO:0006810(transport);GO:0009507(chloroplast);GO:0009535(chloroplast thylakoid membrane);GO:0010258(NADH dehydrogenase complex (plastoquinone) assembly);GO:0010598(NAD(P)H dehydrogenase complex (plastoquinone));GO:0016655(oxidoreductase activity, acting on NAD(P)H, quinone or similar compound as acceptor);GO:0048038(quinone binding);GO:0055114(oxidation-reduction process)	NA	NA	NA	NDH-M H PLASTOQUINONE DEHY, putative, expressed	NA	44.4168	65.3375	51.185	169.169	170.638	172.095	0.314394	-1.66935	1.62231e-23	1.00086e-21	down	yes
LOC_Os02g47600	LOC_Os02g47600	LOC_Os02g47600.1;LOC_Os02g47600.2	GO:0000287(magnesium ion binding);GO:0004427(inorganic diphosphatase activity);GO:0005634(nucleus);GO:0005737(cytoplasm);GO:0005829(cytosol);GO:0006796(phosphate-containing compound metabolic process);GO:0016020(membrane);GO:0019915(lipid storage);GO:0019915(lipid storage)	00190(Oxidative phosphorylation);00190(Oxidative phosphorylation)	K01507	EC:3.6.1.1	soluble inorganic pyrophosphatase, putative, expressed	NA	159.878	160.868	151.39	468.815	459.687	746.05	0.281947	-1.8265	1.76001e-23	1.08246e-21	down	yes
LOC_Os06g39370	LOC_Os06g39370	LOC_Os06g39370.1	GO:0003674(molecular_function);GO:0005634(nucleus);GO:0005829(cytosol);GO:0019005(SCF ubiquitin ligase complex);GO:0080037(negative regulation of cytokinin-activated signaling pathway);GO:2000762(regulation of phenylpropanoid metabolic process)	NA	NA	NA	OsFBK16 - F-box domain and kelch repeat containing protein, expressed	NA	5.10543	4.6912	5.18051	17.0871	14.2363	12.9145	0.338559	-1.56252	1.85749e-23	1.1389e-21	down	yes
LOC_Os04g02880	LOC_Os04g02880	LOC_Os04g02880.1	NA	NA	NA	NA	expressed protein	NA	62.2337	153.946	87.7926	588.12	621.697	616.149	0.166472	-2.58665	2.4873e-23	1.51111e-21	down	yes
LOC_Os03g63910	LOC_Os03g63910	LOC_Os03g63910.1	GO:0008150(biological_process);GO:0009507(chloroplast)	00240(Pyrimidine metabolism)	K13800	EC:2.7.4.- 2.7.4.14	PPR repeat domain containing protein, putative, expressed	NA	11.4505	13.808	11.4786	40.9141	30.0508	39.4757	0.332641	-1.58796	2.59413e-23	1.57123e-21	down	yes
LOC_Os09g38420	LOC_Os09g38420	LOC_Os09g38420.2;LOC_Os09g38420.1	GO:0004817(cysteine-tRNA ligase activity);GO:0005739(mitochondrion);GO:0005829(cytosol);GO:0006423(cysteinyl-tRNA aminoacylation);GO:0009507(chloroplast);GO:0009507(chloroplast)	00970(Aminoacyl-tRNA biosynthesis);00970(Aminoacyl-tRNA biosynthesis)	K01883	EC:6.1.1.16	cysteinyl-tRNA synthetase, putative, expressed	NA	6.75448	3.16253	5.58669	21.4547	17.6941	20.5198	0.25983	-1.94436	2.90806e-23	1.75603e-21	down	yes
LOC_Os11g39310	LOC_Os11g39310	LOC_Os11g39310.1	GO:0005515(protein binding);GO:0042802(identical protein binding)	04626(Plant-pathogen interaction)	K13457	NA	NB-ARC domain containing protein, expressed	NA	5.23517	6.91848	4.7631	14.5228	15.47	16.6778	0.362471	-1.46406	2.98154e-23	1.79496e-21	down	yes
LOC_Os02g49570	LOC_Os02g49570	LOC_Os02g49570.1	GO:0004252(serine-type endopeptidase activity);GO:0005886(plasma membrane);GO:0006465(signal peptide processing);GO:0006508(proteolysis);GO:0009507(chloroplast);GO:0009534(chloroplast thylakoid);GO:0009535(chloroplast thylakoid membrane);GO:0009570(chloroplast stroma);GO:0009642(response to light intensity);GO:0009941(chloroplast envelope);GO:0016021(integral component of membrane)	NA	NA	NA	OsProtIV1 - Putative Protease IV homologue; Domain 2 is a SPH, expressed	NA	13.1473	13.1428	12.8012	32.7904	30.3011	33.4555	0.404894	-1.30439	3.13497e-23	1.88164e-21	down	yes
LOC_Os06g28050	LOC_Os06g28050	LOC_Os06g28050.3;LOC_Os06g28050.4;LOC_Os06g28050.1	GO:0005737(cytoplasm);GO:0005737(cytoplasm)	NA	NA	NA	expressed protein	NA	20.014	16.898	21.7535	61.8445	52.4467	51.2081	0.354476	-1.49624	4.05777e-23	2.40652e-21	down	yes
LOC_Os08g03310	LOC_Os08g03310	LOC_Os08g03310.4;LOC_Os08g03310.1;LOC_Os08g03310.3;LOC_Os08g03310.5;LOC_Os08g03310.6;LOC_Os08g03310.2	GO:0000166(nucleotide binding);GO:0003677(DNA binding);GO:0003723(RNA binding);GO:0004518(nuclease activity);GO:0005634(nucleus);GO:0008150(biological_process);GO:0046872(metal ion binding);GO:0046872(metal ion binding)	NA	NA	NA	zinc finger family protein, putative, expressed	NA	4.67429	6.85989	3.82106	20.9255	15.9181	18.4139	0.277886	-1.84744	6.97425e-23	4.07554e-21	down	yes
LOC_Os03g16430	LOC_Os03g16430	LOC_Os03g16430.1;LOC_Os03g16430.2	GO:0001053(plastid sigma factor activity);GO:0003677(DNA binding);GO:0003700(transcription factor activity, sequence-specific DNA binding);GO:0003899(DNA-directed RNA polymerase activity);GO:0006352(DNA-templated transcription, initiation);GO:0006355(regulation of transcription, DNA-templated);GO:0006399(tRNA metabolic process);GO:0009507(chloroplast);GO:0009637(response to blue light);GO:0009658…	00970(Aminoacyl-tRNA biosynthesis);00970(Aminoacyl-tRNA biosynthesis)	K01872	EC:6.1.1.7	RNA polymerase sigma factor, putative, expressed	NA	17.7467	22.244	20.1812	57.4553	50.7194	54.596	0.369673	-1.43568	7.00741e-23	4.08295e-21	down	yes
LOC_Os11g24450	LOC_Os11g24450	LOC_Os11g24450.1	GO:0003735(structural constituent of ribosome);GO:0006412(translation)	NA	NA	NA	mitochondrial carrier protein, putative, expressed	NA	20.4024	36.5593	27.0497	98.3525	105.569	102.831	0.273874	-1.86842	7.19137e-23	4.17791e-21	down	yes
LOC_Os04g54630	LOC_Os04g54630	LOC_Os04g54630.1	GO:0009507(chloroplast);GO:0009523(photosystem II);GO:0009535(chloroplast thylakoid membrane);GO:0009611(response to wounding);GO:0009765(photosynthesis, light harvesting);GO:0016021(integral component of membrane);GO:0016168(chlorophyll binding);GO:0071486(cellular response to high light intensity);GO:0071492(cellular response to UV-A)	NA	NA	NA	expressed protein	NA	41.358	47.0327	53.5868	109.357	137.533	133.046	0.373688	-1.4201	7.49931e-23	4.34415e-21	down	yes
LOC_Os01g58024	LOC_Os01g58024	LOC_Os01g58024.1	GO:0009536(plastid)	00190(Oxidative phosphorylation)	K05581	EC:1.6.5.3	NADPH-dependent oxidoreductase, putative, expressed	NA	0.824433	0.464114	0.683783	10.706	5.11248	8.05693	0.0826094	-3.59755	8.44578e-23	4.85012e-21	down	yes
LOC_Os03g63554	LOC_Os03g63554	LOC_Os03g63554.1	GO:0003674(molecular_function);GO:0005739(mitochondrion);GO:0008150(biological_process);GO:0009507(chloroplast);GO:0016021(integral component of membrane)	NA	NA	NA	DUF565 domain containing protein, putative, expressed	NA	8.71791	10.1478	7.31395	21.1423	23.7558	26.6951	0.365672	-1.45138	8.48577e-23	4.85908e-21	down	yes
LOC_Os03g03670	LOC_Os03g03670	LOC_Os03g03670.1	GO:0003674(molecular_function);GO:0008150(biological_process);GO:0009507(chloroplast)	01210(2-Oxocarboxylic acid metabolism);01230(Biosynthesis of amino acids);00220(Arginine biosynthesis)	K14677	EC:3.5.1.14	expressed protein	NA	24.1556	25.4034	25.4406	57.9546	65.456	62.0874	0.404314	-1.30645	1.00326e-22	5.72835e-21	down	yes
LOC_Os02g17920	LOC_Os02g17920	LOC_Os02g17920.1	GO:0004462(lactoylglutathione lyase activity);GO:0005739(mitochondrion);GO:0005975(carbohydrate metabolic process);GO:0009409(response to cold);GO:0009507(chloroplast);GO:0009570(chloroplast stroma);GO:0009579(thylakoid);GO:0010319(stromule);GO:0031977(thylakoid lumen);GO:0046872(metal ion binding)	00620(Pyruvate metabolism)	K01759	EC:4.4.1.5	glyoxalase family protein, putative, expressed	NA	32.2396	56.6297	46.4817	172.564	152.849	171.625	0.272316	-1.87665	1.07865e-22	6.1401e-21	down	yes
LOC_Os01g04130	LOC_Os01g04130	LOC_Os01g04130.1	GO:0004045(aminoacyl-tRNA hydrolase activity);GO:0005739(mitochondrion);GO:0032543(mitochondrial translation)	NA	NA	NA	peptidyl-tRNA hydrolase, mitochondrial precursor protein, putative, expressed	NA	7.18701	7.71174	6.07915	34.9809	23.7472	41.113	0.210113	-2.25076	1.08978e-22	6.16935e-21	down	yes
LOC_Os02g01340	LOC_Os02g01340	LOC_Os02g01340.2;LOC_Os02g01340.1	GO:0005515(protein binding);GO:0003959(NADPH dehydrogenase activity);GO:0004324(ferredoxin-NADP+ reductase activity);GO:0008266(poly(U) RNA binding);GO:0009507(chloroplast);GO:0009534(chloroplast thylakoid);GO:0009535(chloroplast thylakoid membrane);GO:0009570(chloroplast stroma);GO:0009579(thylakoid);GO:0009767(photosynthetic electron transport chain);GO:0009941(chloroplast envelope);GO:0016491(…	00195(Photosynthesis);00195(Photosynthesis)	K02641	EC:1.18.1.2	ferredoxin--NADP reductase, chloroplast precursor, putative, expressed	NA	317.161	437.226	333.094	1084.2	1101.42	1199.59	0.321244	-1.63826	1.24746e-22	7.04195e-21	down	yes
LOC_Os04g42590	LOC_Os04g42590	LOC_Os04g42590.1	NA	NA	NA	NA	expressed protein	NA	5.83053	13.1137	9.82823	36.1545	51.1423	55.4724	0.201531	-2.31092	1.34868e-22	7.59187e-21	down	yes
LOC_Os08g20020	LOC_Os08g20020	LOC_Os08g20020.1;LOC_Os08g20020.2	GO:0005739(mitochondrion);GO:0005773(vacuole);GO:0008150(biological_process);GO:0008150(biological_process)	NA	NA	NA	octicosapeptide/Phox/Bem1p, putative, expressed	NA	4.62068	5.24292	4.78487	10.9256	11.9767	11.286	0.428464	-1.22275	1.49826e-22	8.38647e-21	down	yes
LOC_Os09g26810	LOC_Os09g26810	LOC_Os09g26810.1	GO:0009416(response to light stimulus);GO:0009535(chloroplast thylakoid membrane);GO:0009768(photosynthesis, light harvesting in photosystem I);GO:0009941(chloroplast envelope);GO:0010287(plastoglobule);GO:0016168(chlorophyll binding);GO:0031409(pigment binding)	00196(Photosynthesis - antenna proteins)	K08908	NA	chlorophyll A-B binding protein, putative, expressed	NA	24.2294	54.1478	31.3951	172.825	185.296	180.905	0.203649	-2.29584	1.62577e-22	9.04937e-21	down	yes
LOC_Os03g61280	LOC_Os03g61280	LOC_Os03g61280.2;LOC_Os03g61280.1	GO:0016985(mannan endo-1,4-beta-mannosidase activity);GO:0046355(mannan catabolic process);GO:0046355(mannan catabolic process)	00051(Fructose and mannose metabolism);00051(Fructose and mannose metabolism)	K19355	EC:3.2.1.78	OsMan05 - Endo-Beta-Mannanase, expressed	NA	8.21965	7.26861	8.46792	16.2465	19.7319	23.0243	0.406018	-1.30038	1.74043e-22	9.63374e-21	down	yes
LOC_Os07g33910	LOC_Os07g33910	LOC_Os07g33910.2	GO:0034219(carbohydrate transmembrane transport)	00500(Starch and sucrose metabolism);00460(Cyanoamino acid metabolism);00940(Phenylpropanoid biosynthesis)	K05350	EC:3.2.1.21	transporter family protein, putative, expressed	NA	21.9566	15.3432	16.0895	50.9562	45.2887	56.4352	0.349681	-1.51589	2.23826e-22	1.2287e-20	down	yes
LOC_Os08g10080	LOC_Os08g10080	LOC_Os08g10080.1	GO:0003677(DNA binding);GO:0003700(transcription factor activity, sequence-specific DNA binding);GO:0005634(nucleus);GO:0006351(transcription, DNA-templated);GO:0006355(regulation of transcription, DNA-templated);GO:0007275(multicellular organism development);GO:0009734(auxin-activated signaling pathway);GO:0010072(primary shoot apical meristem specification);GO:0048527(lateral root development)	03018(RNA degradation)	K12581	NA	no apical meristem protein, putative, expressed	NA	0.791814	1.45089	0.523706	6.47479	11.8112	10.7781	0.0951832	-3.39315	2.5143e-22	1.36519e-20	down	yes
LOC_Os10g42240	LOC_Os10g42240	LOC_Os10g42240.1;LOC_Os10g42240.2	GO:0005739(mitochondrion);GO:0009507(chloroplast);GO:0015979(photosynthesis);GO:0016301(kinase activity);GO:0016310(phosphorylation);GO:0016773(phosphotransferase activity, alcohol group as acceptor);GO:0016773(phosphotransferase activity, alcohol group as acceptor)	NA	NA	NA	kinase, pfkB family, putative, expressed	NA	21.4629	34.665	26.5417	84.9317	90.3833	98.5711	0.301839	-1.72815	2.61032e-22	1.40964e-20	down	yes
LOC_Os08g08500	LOC_Os08g08500	LOC_Os08g08500.1	GO:0003824(catalytic activity);GO:0009809(lignin biosynthetic process);GO:0016621(cinnamoyl-CoA reductase activity);GO:0050662(coenzyme binding)	00940(Phenylpropanoid biosynthesis)	K09753	EC:1.2.1.44	reductase, putative, expressed	NA	4.13112	5.6669	4.28243	19.448	17.7409	21.1628	0.241303	-2.05108	2.77354e-22	1.49374e-20	down	yes
LOC_Os03g17600	LOC_Os03g17600	LOC_Os03g17600.1	GO:0005576(extracellular region);GO:0009507(chloroplast)	NA	NA	NA	expressed protein	NA	25.1149	15.6227	21.9495	51.8127	64.3443	56.8461	0.362346	-1.46456	2.91783e-22	1.563e-20	down	yes
LOC_Os07g12510	LOC_Os07g12510	LOC_Os07g12510.1	GO:0001944(vasculature development);GO:0003677(DNA binding);GO:0003700(transcription factor activity, sequence-specific DNA binding);GO:0005515(protein binding);GO:0005634(nucleus);GO:0006351(transcription, DNA-templated);GO:0006355(regulation of transcription, DNA-templated);GO:0009873(ethylene-activated signaling pathway);GO:0044212(transcription regulatory region DNA binding);GO:0045893(positi…	04075(Plant hormone signal transduction)	K14516	NA	AP2 domain containing protein, expressed	NA	23.2678	21.8032	22.5544	50.868	50.9287	49.4657	0.447074	-1.16141	2.97776e-22	1.59083e-20	down	yes
LOC_Os08g23430	LOC_Os08g23430	LOC_Os08g23430.1;LOC_Os08g23430.2;LOC_Os08g23430.3	GO:0004540(ribonuclease activity);GO:0005737(cytoplasm);GO:0006364(rRNA processing);GO:0006364(rRNA processing)	NA	NA	NA	starch binding domain containing protein, putative, expressed	NA	1.34065	2.39555	1.37993	13.4535	6.06858	13.6887	0.154051	-2.69852	3.36075e-22	1.78586e-20	down	yes
LOC_Os11g26890	LOC_Os11g26890	LOC_Os11g26890.1;LOC_Os11g26890.2	GO:0003674(molecular_function);GO:0008150(biological_process);GO:0009507(chloroplast);GO:0009507(chloroplast)	NA	NA	NA	expressed protein	NA	22.2324	30.2066	26.7579	75.8779	70.23	73.1206	0.361253	-1.46892	3.63345e-22	1.92563e-20	down	yes
LOC_Os03g08284	LOC_Os03g08284	LOC_Os03g08284.2;LOC_Os03g08284.1;LOC_Os03g08284.3	NA	NA	NA	NA	expressed protein	NA	10.5341	6.98925	8.7322	24.9755	26.7542	20.4601	0.363702	-1.45917	4.1099e-22	2.16661e-20	down	yes
LOC_Os06g05390	LOC_Os06g05390	LOC_Os06g05390.1;LOC_Os06g05390.2	GO:0003674(molecular_function);GO:0008150(biological_process);GO:0009507(chloroplast);GO:0009507(chloroplast)	NA	NA	NA	expressed protein	NA	18.8098	32.0075	21.1258	89	78.557	88.7147	0.28073	-1.83275	4.63987e-22	2.43954e-20	down	yes
LOC_Os07g05040	LOC_Os07g05040	LOC_Os07g05040.1	GO:0003674(molecular_function);GO:0005739(mitochondrion);GO:0008150(biological_process)	NA	NA	NA	cadmium-induced protein, putative, expressed	NA	30.7615	46.1903	42.725	108.558	143.823	125.571	0.316645	-1.65906	5.30119e-22	2.77992e-20	down	yes
LOC_Os10g07004	LOC_Os10g07004	LOC_Os10g07004.1	NA	NA	NA	NA	expressed protein	NA	3.18745	3.51316	2.01559	9.50845	10.9459	11.7598	0.270571	-1.88592	6.51139e-22	3.39666e-20	down	yes
LOC_Os12g27335	LOC_Os12g27335	LOC_Os12g27335.1	NA	NA	NA	NA	expressed protein	NA	27.3274	41.9452	35.2312	88.27	94.1943	110.019	0.357298	-1.4848	6.58388e-22	3.42551e-20	down	yes
LOC_Os03g52460	LOC_Os03g52460	LOC_Os03g52460.1	GO:0005524(ATP binding);GO:0005978(glycogen biosynthetic process);GO:0008878(glucose-1-phosphate adenylyltransferase activity);GO:0009507(chloroplast);GO:0009570(chloroplast stroma);GO:0009941(chloroplast envelope);GO:0019252(starch biosynthetic process)	00500(Starch and sucrose metabolism);00520(Amino sugar and nucleotide sugar metabolism)	K00975	EC:2.7.7.27	glucose-1-phosphate adenylyltransferase large subunit, putative, expressed	NA	44.7258	67.5807	49.1689	166.387	172.857	169.232	0.317567	-1.65487	6.76452e-22	3.51033e-20	down	yes
LOC_Os09g36040	LOC_Os09g36040	LOC_Os09g36040.1	GO:0003674(molecular_function);GO:0007568(aging);GO:0009507(chloroplast);GO:0009534(chloroplast thylakoid);GO:0009535(chloroplast thylakoid membrane);GO:0009941(chloroplast envelope)	NA	NA	NA	rhodanese-like domain containing protein, putative, expressed	NA	179.073	227.642	179.821	654.807	563.258	540.578	0.333516	-1.58417	6.98623e-22	3.61597e-20	down	yes
LOC_Os03g05310	LOC_Os03g05310	LOC_Os03g05310.1	GO:0008219(cell death);GO:0009507(chloroplast);GO:0009534(chloroplast thylakoid);GO:0009535(chloroplast thylakoid membrane);GO:0009706(chloroplast inner membrane);GO:0009816(defense response to bacterium, incompatible interaction);GO:0009908(flower development);GO:0009941(chloroplast envelope);GO:0010154(fruit development);GO:0010277(chlorophyllide a oxygenase [overall] activity);GO:0015996(chlor…	00860(Porphyrin and chlorophyll metabolism)	K13071	EC:1.14.15.17	pheophorbide a oxygenase, chloroplast precursor, putative, expressed	NA	9.30753	8.44396	8.0664	17.1636	22.0412	21.5375	0.42504	-1.23433	7.05063e-22	3.63984e-20	down	yes
LOC_Os01g70400	LOC_Os01g70400	LOC_Os01g70400.1	GO:0003674(molecular_function);GO:0006810(transport);GO:0006979(response to oxidative stress);GO:0009507(chloroplast);GO:0009535(chloroplast thylakoid membrane);GO:0016021(integral component of membrane);GO:0031969(chloroplast membrane)	NA	NA	NA	expressed protein	NA	105.072	184.227	138.346	540.097	506.199	507.734	0.275184	-1.86153	7.30545e-22	3.75195e-20	down	yes
LOC_Os02g09440	LOC_Os02g09440	LOC_Os02g09440.1	GO:0003674(molecular_function);GO:0008150(biological_process);GO:0009507(chloroplast);GO:0016021(integral component of membrane)	NA	NA	NA	expressed protein	NA	2.40949	2.74233	2.15391	10.565	8.41245	12.3382	0.233294	-2.09978	8.64405e-22	4.40537e-20	down	yes
LOC_Os01g61400	LOC_Os01g61400	LOC_Os01g61400.1	GO:0005215(transporter activity);GO:0005515(protein binding);GO:0006879(cellular iron ion homeostasis);GO:0009507(chloroplast);GO:0009570(chloroplast stroma);GO:0016226(iron-sulfur cluster assembly);GO:0042626(ATPase activity, coupled to transmembrane movement of substances);GO:2000030(regulation of response to red or far red light)	00500(Starch and sucrose metabolism);00520(Amino sugar and nucleotide sugar metabolism)	K13648	EC:2.4.1.43	sufB/sufD domain containing protein, putative, expressed	NA	14.0863	12.95	13.0644	28.7096	31.1611	29.1875	0.450275	-1.15112	8.66701e-22	4.4058e-20	down	yes
LOC_Os10g38110	LOC_Os10g38110	LOC_Os10g38110.1;LOC_Os10g38110.2	GO:0004497(monooxygenase activity);GO:0005506(iron ion binding);GO:0005783(endoplasmic reticulum);GO:0016021(integral component of membrane);GO:0016705(oxidoreductase activity, acting on paired donors, with incorporation or reduction of molecular oxygen);GO:0019825(oxygen binding);GO:0020037(heme binding);GO:0055114(oxidation-reduction process);GO:0055114(oxidation-reduction process)	00073(Cutin, suberine and wax biosynthesis);00073(Cutin, suberine and wax biosynthesis)	K15402	EC:1.14.-.-	cytochrome P450, putative, expressed	NA	30.6883	34.2202	33.1801	205.276	106.761	113.48	0.230516	-2.11706	8.93838e-22	4.53219e-20	down	yes
LOC_Os10g22560	LOC_Os10g22560	LOC_Os10g22560.1;LOC_Os10g22560.2;LOC_Os10g22560.3	GO:0000325(plant-type vacuole);GO:0005215(transporter activity);GO:0005773(vacuole);GO:0005774(vacuolar membrane);GO:0005794(Golgi apparatus);GO:0005886(plasma membrane);GO:0009705(plant-type vacuole membrane);GO:0015031(protein transport);GO:0015112(nitrate transmembrane transporter activity);GO:0015197(peptide transporter activity);GO:0015334(high-affinity oligopeptide transporter activity);GO:…	NA	NA	NA	peptide transporter PTR2, putative, expressed	NA	6.00419	10.1823	6.64127	23.4085	25.6451	31.0667	0.284918	-1.81138	1.0334e-21	5.20017e-20	down	yes
LOC_Os04g49660	LOC_Os04g49660	LOC_Os04g49660.1	GO:0003674(molecular_function);GO:0005634(nucleus);GO:0008150(biological_process)	NA	NA	NA	DUF581 domain containing protein, expressed	NA	29.1944	31.184	34.4215	69.1514	71.0697	76.2194	0.437995	-1.19101	1.0711e-21	5.34143e-20	down	yes
LOC_Os11g16310	LOC_Os11g16310	LOC_Os11g16310.1	GO:0003674(molecular_function);GO:0008150(biological_process);GO:0016021(integral component of membrane)	NA	NA	NA	expressed protein	NA	6.54015	18.0988	10.3868	73.5417	64.3728	94.8426	0.150482	-2.73234	1.0722e-21	5.34143e-20	down	yes
LOC_Os02g29960	LOC_Os02g29960	LOC_Os02g29960.1	GO:0016020(membrane);GO:0016709(oxidoreductase activity, acting on paired donors, with incorporation or reduction of molecular oxygen, NAD(P)H as one donor, and incorporation of one atom of oxygen);GO:0044550(secondary metabolite biosynthetic process)	00380(Tryptophan metabolism)	K07408	EC:1.14.14.1	cytochrome P450, putative, expressed	NA	11.4985	19.132	13.2094	46.3054	45.4076	52.1231	0.304791	-1.71411	1.0856e-21	5.38126e-20	down	yes
LOC_Os03g58230	LOC_Os03g58230	LOC_Os03g58230.1	GO:0003674(molecular_function);GO:0005634(nucleus);GO:0008150(biological_process)	NA	NA	NA	plant-specific domain TIGR01615 family protein, expressed	NA	18.5345	22.0014	22.7811	47.7258	63.3527	60.1252	0.369835	-1.43505	1.09162e-21	5.3977e-20	down	yes
LOC_Os11g01510	LOC_Os11g01510	LOC_Os11g01510.3;LOC_Os11g01510.2;LOC_Os11g01510.1	GO:0004839(ubiquitin activating enzyme activity);GO:0004842(ubiquitin-protein transferase activity);GO:0005634(nucleus);GO:0005829(cytosol);GO:0019941(modification-dependent protein catabolic process);GO:0019941(modification-dependent protein catabolic process)	04120(Ubiquitin mediated proteolysis);04120(Ubiquitin mediated proteolysis)	K03178	EC:6.2.1.45	ubiquitin-activating enzyme, putative, expressed	NA	3.39593	5.47804	3.54852	12.3926	12.791	12.4312	0.330256	-1.59834	1.12794e-21	5.54976e-20	down	yes
LOC_Os03g05800	LOC_Os03g05800	LOC_Os03g05800.1;LOC_Os03g05800.2;LOC_Os03g05800.3	GO:0003674(molecular_function);GO:0008150(biological_process);GO:0009507(chloroplast);GO:0009507(chloroplast)	01230(Biosynthesis of amino acids);00400(Phenylalanine, tyrosine and tryptophan biosynthesis);00400(Phenylalanine, tyrosine and tryptophan biosynthesis)	K01657	EC:4.1.3.27	expressed protein	NA	15.9437	16.698	14.7519	36.4838	40.9172	34.1281	0.424943	-1.23466	1.15558e-21	5.67171e-20	down	yes
LOC_Os03g16470	LOC_Os03g16470	LOC_Os03g16470.3;LOC_Os03g16470.2;LOC_Os03g16470.1	NA	NA	NA	NA	expressed protein	NA	8.429	15.7799	10.5037	37.1592	38.2228	43.1509	0.292851	-1.77176	1.16376e-21	5.69783e-20	down	yes
LOC_Os04g35180	LOC_Os04g35180	LOC_Os04g35180.2;LOC_Os04g35180.1	GO:0000774(adenyl-nucleotide exchange factor activity);GO:0005507(copper ion binding);GO:0005759(mitochondrial matrix);GO:0006457(protein folding);GO:0009507(chloroplast);GO:0009570(chloroplast stroma);GO:0042803(protein homodimerization activity);GO:0051087(chaperone binding);GO:0051087(chaperone binding)	NA	NA	NA	co-chaperone GrpE protein, putative, expressed	NA	9.2916	13.4322	9.43859	34.0263	29.5721	28.3757	0.34969	-1.51585	1.31524e-21	6.39237e-20	down	yes
LOC_Os02g52650	LOC_Os02g52650	LOC_Os02g52650.1	GO:0009416(response to light stimulus);GO:0009535(chloroplast thylakoid membrane);GO:0009768(photosynthesis, light harvesting in photosystem I);GO:0009941(chloroplast envelope);GO:0010287(plastoglobule);GO:0016168(chlorophyll binding);GO:0031409(pigment binding)	00196(Photosynthesis - antenna proteins)	K08911	NA	chlorophyll A-B binding protein, putative, expressed	NA	35.4466	60.2162	43.3147	154.018	159.771	153.747	0.297255	-1.75023	1.32814e-21	6.4394e-20	down	yes
LOC_Os02g11110	LOC_Os02g11110	LOC_Os02g11110.1;LOC_Os02g11110.2	GO:0009813(flavonoid biosynthetic process);GO:0043231(intracellular membrane-bounded organelle);GO:0052696(flavonoid glucuronidation);GO:0080043(quercetin 3-O-glucosyltransferase activity);GO:0080044(quercetin 7-O-glucosyltransferase activity);GO:0080044(quercetin 7-O-glucosyltransferase activity)	00908(Zeatin biosynthesis);00908(Zeatin biosynthesis)	K13496	EC:2.4.1.-	flavonol-3-O-glycoside-7-O-glucosyltransferase 1, putative, expressed	NA	17.3961	21.2871	20.4839	52.7212	47.3265	50.8882	0.392001	-1.35107	1.39132e-21	6.72932e-20	down	yes
LOC_Os05g42100	LOC_Os05g42100	LOC_Os05g42100.1	GO:0003674(molecular_function);GO:0008150(biological_process);GO:0009507(chloroplast)	NA	NA	NA	expressed protein	NA	4.21344	6.71899	6.53934	18.6036	18.8235	19.1529	0.308797	-1.69527	1.56011e-21	7.50927e-20	down	yes
LOC_Os09g20024	LOC_Os09g20024	LOC_Os09g20024.1	NA	NA	NA	NA	expressed protein	NA	26.4101	41.0499	31.3767	91.9941	92.9214	95.1791	0.352869	-1.5028	1.64164e-21	7.86369e-20	down	yes
LOC_Os09g32030	LOC_Os09g32030	LOC_Os09g32030.1	GO:0017148(negative regulation of translation);GO:0043023(ribosomal large subunit binding);GO:0090071(negative regulation of ribosome biogenesis)	NA	NA	NA	expressed protein	NA	35.8477	43.5068	38.997	109.389	94.479	102.292	0.386568	-1.37121	1.93651e-21	9.20974e-20	down	yes
LOC_Os11g42030	LOC_Os11g42030	LOC_Os11g42030.1	GO:0003674(molecular_function);GO:0005739(mitochondrion);GO:0008150(biological_process);GO:0016021(integral component of membrane)	04144(Endocytosis)	K12486	NA	expressed protein	NA	1.47312	1.78885	1.90125	5.61432	5.52976	6.24127	0.296986	-1.75153	1.95557e-21	9.27825e-20	down	yes
LOC_Os07g11280	LOC_Os07g11280	LOC_Os07g11280.1;LOC_Os07g11280.2	GO:0005739(mitochondrion);GO:0009507(chloroplast);GO:0009793(embryo development ending in seed dormancy);GO:0009793(embryo development ending in seed dormancy)	03018(RNA degradation);03018(RNA degradation)	K14442	EC:3.6.4.13	pentatricopeptide containing protein, putative, expressed	NA	6.6398	7.77739	7.28871	16.7055	16.702	16.0728	0.438677	-1.18877	2.29877e-21	1.08807e-19	down	yes
LOC_Os04g52100	LOC_Os04g52100	LOC_Os04g52100.1	GO:0004177(aminopeptidase activity);GO:0005739(mitochondrion);GO:0006508(proteolysis);GO:0008235(metalloexopeptidase activity);GO:0009507(chloroplast);GO:0031365(N-terminal protein amino acid modification);GO:0046872(metal ion binding)	01200(Carbon metabolism);00620(Pyruvate metabolism);00710(Carbon fixation in photosynthetic organisms)	K00029	EC:1.1.1.40	peptidase, M24 family protein, putative, expressed	NA	41.2506	49.8063	46.2474	123.092	113.935	115.882	0.389065	-1.36192	2.34549e-21	1.10755e-19	down	yes
LOC_Os03g06230	LOC_Os03g06230	LOC_Os03g06230.1	GO:0003824(catalytic activity);GO:0005975(carbohydrate metabolic process);GO:0009507(chloroplast);GO:0009535(chloroplast thylakoid membrane);GO:0009773(photosynthetic electron transport in photosystem I);GO:0010628(positive regulation of gene expression);GO:0016020(membrane);GO:0030246(carbohydrate binding)	NA	NA	NA	galactose mutarotase-like, putative, expressed	NA	34.8076	50.7285	35.7528	117.197	120.675	131.816	0.328085	-1.60786	2.50555e-21	1.18033e-19	down	yes
LOC_Os05g37930	LOC_Os05g37930	LOC_Os05g37930.1;LOC_Os05g37930.3;LOC_Os05g37930.2	GO:0003674(molecular_function);GO:0005634(nucleus);GO:0008150(biological_process);GO:0008150(biological_process)	NA	NA	NA	expressed protein	NA	6.96147	8.3805	7.94335	15.9309	23.3626	26.1824	0.355632	-1.49154	2.58426e-21	1.21454e-19	down	yes
LOC_Os12g19530	LOC_Os12g19530	LOC_Os12g19530.2;LOC_Os12g19530.1	GO:0004673(protein histidine kinase activity);GO:0005515(protein binding);GO:0005524(ATP binding);GO:0009507(chloroplast);GO:0009570(chloroplast stroma);GO:0010109(regulation of photosynthesis);GO:0010468(regulation of gene expression);GO:0016301(kinase activity);GO:0043621(protein self-association);GO:0046777(protein autophosphorylation);GO:0048038(quinone binding);GO:0051776(detection of redox …	NA	NA	NA	ATP-binding region, ATPase-like domain-containing protein, putative, expressed	NA	12.1489	14.1809	9.56956	31.9329	32.4418	33.4239	0.367074	-1.44586	2.60642e-21	1.22208e-19	down	yes
LOC_Os05g48200	LOC_Os05g48200	LOC_Os05g48200.1	GO:0005737(cytoplasm);GO:0006537(glutamate biosynthetic process);GO:0015930(glutamate synthase activity);GO:0019676(ammonia assimilation cycle)	01230(Biosynthesis of amino acids);00910(Nitrogen metabolism);00250(Alanine, aspartate and glutamate metabolism)	K00264	EC:1.4.1.13 1.4.1.14	glutamate synthase, chloroplast precursor, putative, expressed	NA	4.47433	7.90761	5.0674	28.0705	20.6726	20.6565	0.251433	-1.99176	3.39365e-21	1.58003e-19	down	yes
LOC_Os02g02520	LOC_Os02g02520	LOC_Os02g02520.1	GO:0009507(chloroplast);GO:0010207(photosystem II assembly)	NA	NA	NA	expressed protein	NA	18.7601	29.2802	21.8492	70.4722	67.1679	70.3754	0.335982	-1.57354	4.16653e-21	1.91747e-19	down	yes
LOC_Os07g36250	LOC_Os07g36250	LOC_Os07g36250.1;LOC_Os07g36250.3;LOC_Os07g36250.2	GO:0016149(translation release factor activity, codon specific);GO:0043022(ribosome binding);GO:0043022(ribosome binding)	NA	NA	NA	peptide chain release factor protein, putative, expressed	NA	14.5821	15.1935	12.5628	31.849	30.6913	31.2331	0.451496	-1.14722	4.2444e-21	1.94881e-19	down	yes
LOC_Os01g53020	LOC_Os01g53020	LOC_Os01g53020.1	GO:0005506(iron ion binding);GO:0006457(protein folding);GO:0009055(electron carrier activity);GO:0009507(chloroplast)	NA	NA	NA	heat shock protein DnaJ, putative, expressed	NA	73.0836	62.2263	78.5761	258.875	194.704	182.163	0.336435	-1.5716	4.52674e-21	2.07366e-19	down	yes
LOC_Os05g46250	LOC_Os05g46250	LOC_Os05g46250.3;LOC_Os05g46250.1;LOC_Os05g46250.2	GO:0003674(molecular_function);GO:0008150(biological_process);GO:0009507(chloroplast);GO:0016021(integral component of membrane);GO:0016021(integral component of membrane)	NA	NA	NA	DUF1230 domain containing protein, expressed	NA	15.3082	14.4178	15.6453	32.8689	40.0121	35.2529	0.419584	-1.25297	4.62197e-21	2.11243e-19	down	yes
LOC_Os07g33954	LOC_Os07g33954	LOC_Os07g33954.1	GO:0034219(carbohydrate transmembrane transport)	00500(Starch and sucrose metabolism);00460(Cyanoamino acid metabolism);00940(Phenylpropanoid biosynthesis)	K05350	EC:3.2.1.21	transporter family protein, putative, expressed	NA	29.0407	19.6712	16.5649	70.6165	59.2105	74.9816	0.318721	-1.64964	4.71919e-21	2.15193e-19	down	yes
LOC_Os03g61310	LOC_Os03g61310	LOC_Os03g61310.1	GO:0004674(protein serine/threonine kinase activity);GO:0005886(plasma membrane);GO:0006468(protein phosphorylation)	00260(Glycine, serine and threonine metabolism);00350(Tyrosine metabolism);00360(Phenylalanine metabolism);00410(beta-Alanine metabolism);00950(Isoquinoline alkaloid biosynthesis);00960(Tropane, piperidine and pyridine alkaloid biosynthesis)	K00276	EC:1.4.3.21	receptor-like protein kinase, putative, expressed	NA	1.21169	1.10255	1.56698	4.79128	4.41627	5.22993	0.26883	-1.89523	4.97843e-21	2.26496e-19	down	yes
LOC_Os06g49120	LOC_Os06g49120	LOC_Os06g49120.1;LOC_Os06g49120.2	GO:0006413(translational initiation);GO:0009507(chloroplast);GO:0009570(chloroplast stroma);GO:0009941(chloroplast envelope);GO:0009941(chloroplast envelope)	NA	NA	NA	Complex I intermediate-associated protein 30 domain containing protein, putative, expressed	NA	4.09697	7.40876	5.06013	16.853	19.6409	17.6587	0.305911	-1.70882	5.45899e-21	2.4667e-19	down	yes
LOC_Os02g35090	LOC_Os02g35090	LOC_Os02g35090.1	GO:0005515(protein binding);GO:0009507(chloroplast);GO:0009535(chloroplast thylakoid membrane);GO:0009579(thylakoid);GO:0009735(response to cytokinin);GO:0061635(regulation of protein complex stability)	NA	NA	NA	expressed protein	NA	68.4318	73.8699	73.3895	175.008	173.026	179.886	0.408568	-1.29135	5.59374e-21	2.51617e-19	down	yes
LOC_Os01g59090	LOC_Os01g59090	LOC_Os01g59090.1	GO:0005509(calcium ion binding);GO:0005515(protein binding);GO:0009507(chloroplast);GO:0009534(chloroplast thylakoid);GO:0009543(chloroplast thylakoid lumen);GO:0009570(chloroplast stroma);GO:0009579(thylakoid);GO:0009654(photosystem II oxygen evolving complex);GO:0015979(photosynthesis);GO:0019898(extrinsic component of membrane);GO:0031977(thylakoid lumen)	NA	NA	NA	thylakoid lumenal 20 kDa protein, putative, expressed	NA	35.3147	64.3795	37.3244	217.94	157.446	196.67	0.23952	-2.06178	6.55421e-21	2.92838e-19	down	yes
LOC_Os03g17174	LOC_Os03g17174	LOC_Os03g17174.1;LOC_Os03g17174.2	GO:0005509(calcium ion binding);GO:0006810(transport);GO:0009507(chloroplast);GO:0009535(chloroplast thylakoid membrane);GO:0009543(chloroplast thylakoid lumen);GO:0009579(thylakoid);GO:0009654(photosystem II oxygen evolving complex);GO:0015979(photosynthesis);GO:0019898(extrinsic component of membrane);GO:0030095(chloroplast photosystem II);GO:0030095(chloroplast photosystem II)	00195(Photosynthesis);00195(Photosynthesis)	K02717	NA	PsbP, putative, expressed	NA	38.8864	89.669	57.6825	278.84	278.326	292.813	0.219109	-2.19028	6.66108e-21	2.96284e-19	down	yes
LOC_Os01g47370	LOC_Os01g47370	LOC_Os01g47370.1	GO:0003677(DNA binding);GO:0003700(transcription factor activity, sequence-specific DNA binding);GO:0006355(regulation of transcription, DNA-templated)	00040(Pentose and glucuronate interconversions);00500(Starch and sucrose metabolism)	K01184	EC:3.2.1.15	MYB family transcription factor, putative, expressed	NA	60.343	54.8919	98.2505	215.928	258.811	215.192	0.30943	-1.69231	6.83512e-21	3.03348e-19	down	yes
LOC_Os05g19380	LOC_Os05g19380	LOC_Os05g19380.1	GO:0005739(mitochondrion);GO:0008150(biological_process);GO:0009507(chloroplast)	03018(RNA degradation)	K14442	EC:3.6.4.13	pentatricopeptide, putative, expressed	NA	4.74326	6.89177	4.49964	17.4165	13.6139	16.3266	0.340703	-1.55341	7.49943e-21	3.32091e-19	down	yes
LOC_Os02g07044	LOC_Os02g07044	LOC_Os02g07044.2;LOC_Os02g07044.1	GO:0004792(thiosulfate sulfurtransferase activity);GO:0005739(mitochondrion);GO:0005829(cytosol);GO:0007568(aging);GO:0009507(chloroplast);GO:0009793(embryo development ending in seed dormancy);GO:0016783(sulfurtransferase activity);GO:0016784(3-mercaptopyruvate sulfurtransferase activity);GO:0016784(3-mercaptopyruvate sulfurtransferase activity)	00920(Sulfur metabolism);00270(Cysteine and methionine metabolism);04122(Sulfur relay system);04122(Sulfur relay system)	K01011	EC:2.8.1.1 2.8.1.2	rhodanese-like domain containing protein, putative, expressed	NA	16.2384	13.4365	14.6061	28.5787	34.6669	36.1217	0.44563	-1.16608	9.24111e-21	4.06507e-19	down	yes
LOC_Os11g11330	LOC_Os11g11330	LOC_Os11g11330.1	GO:0009705(plant-type vacuole membrane);GO:0015140(malate transmembrane transporter activity)	NA	NA	NA	retrotransposon protein, putative, unclassified, expressed	NA	1.34532	2.07066	0.855292	7.74228	7.16775	8.8026	0.180126	-2.47292	1.12608e-20	4.93172e-19	down	yes
LOC_Os08g09270	LOC_Os08g09270	LOC_Os08g09270.1	GO:0003674(molecular_function);GO:0005739(mitochondrion);GO:0008150(biological_process);GO:0009507(chloroplast)	03018(RNA degradation)	K14442	EC:3.6.4.13	pentatricopeptide, putative, expressed	NA	15.7149	22.3244	16.1126	59.8317	46.1566	54.976	0.336421	-1.57166	1.14594e-20	5.00771e-19	down	yes
LOC_Os09g24670	LOC_Os09g24670	LOC_Os09g24670.1;LOC_Os09g24670.2	GO:0005886(plasma membrane);GO:0006508(proteolysis);GO:0008233(peptidase activity);GO:0016021(integral component of membrane);GO:0016021(integral component of membrane)	NA	NA	NA	CAAX amino terminal protease family protein, putative, expressed	NA	11.203	16.2632	13.3563	33.9016	37.2067	37.3911	0.376247	-1.41025	1.31917e-20	5.72702e-19	down	yes
LOC_Os07g10840	LOC_Os07g10840	LOC_Os07g10840.1	GO:0005737(cytoplasm);GO:0006979(response to oxidative stress);GO:0009506(plasmodesma);GO:0016757(transferase activity, transferring glycosyl groups);GO:0034484(raffinose catabolic process);GO:0047274(galactinol-sucrose galactosyltransferase activity);GO:0052692(raffinose alpha-galactosidase activity);GO:0080167(response to karrikin)	00052(Galactose metabolism)	K06617	EC:2.4.1.82	uncharacterized glycosyltransferase, putative, expressed	NA	5.46985	5.62092	6.28159	18.1789	13.1228	13.2619	0.389833	-1.35907	1.37431e-20	5.94055e-19	down	yes
LOC_Os02g47020	LOC_Os02g47020	LOC_Os02g47020.1	GO:0004849(uridine kinase activity);GO:0005829(cytosol);GO:0006206(pyrimidine nucleobase metabolic process);GO:0009507(chloroplast);GO:0043097(pyrimidine nucleoside salvage)	01200(Carbon metabolism);00710(Carbon fixation in photosynthetic organisms)	K00855	EC:2.7.1.19	phosphoribulokinase/Uridine kinase family protein, expressed	NA	226.885	406.884	277.376	1259.68	1085.11	1053.59	0.268111	-1.8991	1.45003e-20	6.24076e-19	down	yes
LOC_Os06g17970	LOC_Os06g17970	LOC_Os06g17970.1	NA	04626(Plant-pathogen interaction)	K13457	NA	NBS-LRR disease resistance protein, putative, expressed	NA	13.3912	16.2094	12.7408	32.805	37.5605	39.5713	0.385142	-1.37654	1.50209e-20	6.4509e-19	down	yes
LOC_Os09g28850	LOC_Os09g28850	LOC_Os09g28850.1;LOC_Os09g28850.2;LOC_Os09g28850.3	GO:0003674(molecular_function);GO:0005634(nucleus);GO:0008150(biological_process);GO:0008150(biological_process)	NA	NA	NA	expressed protein	NA	3.40229	4.21048	2.52669	11.4315	9.15016	12.2758	0.30859	-1.69624	1.56459e-20	6.69047e-19	down	yes
LOC_Os09g36240	LOC_Os09g36240	LOC_Os09g36240.3;LOC_Os09g36240.1;LOC_Os09g36240.2;LOC_Os09g36240.4	GO:0016787(hydrolase activity);GO:0016787(hydrolase activity)	NA	NA	NA	deoxyribodipyrimidine photolyase family protein, expressed	NA	13.6929	15.3921	14.5063	44.3902	38.6417	32.4501	0.377473	-1.40556	1.64916e-20	7.02198e-19	down	yes
LOC_Os10g08018	LOC_Os10g08018	LOC_Os10g08018.1	GO:0004607(phosphatidylcholine-sterol O-acyltransferase activity);GO:0005576(extracellular region);GO:0005773(vacuole);GO:0005774(vacuolar membrane);GO:0006629(lipid metabolic process);GO:0008374(O-acyltransferase activity);GO:0016021(integral component of membrane)	00564(Glycerophospholipid metabolism)	K06129	EC:3.1.1.5	expressed protein	NA	0.0001	0.070727	0.088196	1.80569	2.08175	2.40277	0.0252811	-5.3058	1.84473e-20	7.83795e-19	down	yes
LOC_Os03g01830	LOC_Os03g01830	LOC_Os03g01830.1	GO:0003724(RNA helicase activity);GO:0004004(ATP-dependent RNA helicase activity);GO:0006968(cellular defense response);GO:0009817(defense response to fungus, incompatible interaction);GO:0010501(RNA secondary structure unwinding);GO:0071369(cellular response to ethylene stimulus);GO:0071395(cellular response to jasmonic acid stimulus);GO:0071446(cellular response to salicylic acid stimulus)	03040(Spliceosome)	K12823	EC:3.6.4.13	DEAD-box ATP-dependent RNA helicase, putative, expressed	NA	16.8951	25.4987	19.8239	66.5129	54.8469	62.839	0.337775	-1.56587	1.87969e-20	7.95255e-19	down	yes
LOC_Os08g06810	LOC_Os08g06810	LOC_Os08g06810.1	NA	NA	NA	NA	expressed protein	NA	0.0001	0.0001	0.0001	0.853754	1.02951	0.788536	0.000112284	-13.1206	2.00022e-20	8.44457e-19	down	yes
LOC_Os07g29430	LOC_Os07g29430	LOC_Os07g29430.1	NA	NA	NA	NA	expressed protein	NA	0.0001	0.0001	0.0001	2.42506	1.82602	2.37773	4.5257e-05	-14.4315	2.05347e-20	8.65106e-19	down	yes
LOC_Os06g14510	LOC_Os06g14510	LOC_Os06g14510.1;LOC_Os06g14510.2;LOC_Os06g14510.3	GO:0004347(glucose-6-phosphate isomerase activity);GO:0005829(cytosol);GO:0006094(gluconeogenesis);GO:0006096(glycolytic process);GO:0016853(isomerase activity);GO:0016853(isomerase activity)	01200(Carbon metabolism);00010(Glycolysis / Gluconeogenesis);00030(Pentose phosphate pathway);00500(Starch and sucrose metabolism);00520(Amino sugar and nucleotide sugar metabolism);00520(Amino sugar and nucleotide sugar metabolism)	K01810	EC:5.3.1.9	glucose-6-phosphate isomerase, putative, expressed	NA	23.3366	21.1339	24.869	50.6589	54.8218	58.7548	0.422195	-1.24402	2.12649e-20	8.93977e-19	down	yes
LOC_Os04g45090	LOC_Os04g45090	LOC_Os04g45090.2;LOC_Os04g45090.1	GO:0016491(oxidoreductase activity);GO:0055114(oxidation-reduction process);GO:0055114(oxidation-reduction process)	00730(Thiamine metabolism);00900(Terpenoid backbone biosynthesis);00900(Terpenoid backbone biosynthesis)	K01662	EC:2.2.1.7	cytochrome b561, putative, expressed	NA	21.6262	15.1711	20.322	42.9316	41.5218	48.269	0.430366	-1.21636	2.21092e-20	9.27517e-19	down	yes
LOC_Os02g40454	LOC_Os02g40454	LOC_Os02g40454.2;LOC_Os02g40454.1	GO:0000159(protein phosphatase type 2A complex);GO:0000166(nucleotide binding);GO:0005737(cytoplasm);GO:0005829(cytosol);GO:0006470(protein dephosphorylation);GO:0008601(protein phosphatase type 2A regulator activity);GO:0008601(protein phosphatase type 2A regulator activity)	03015(mRNA surveillance pathway);03015(mRNA surveillance pathway)	K04354	NA	serine/threonine protein phosphatase 2A 55 kDa regulatory subunit B, putative, expressed	NA	8.69699	9.76825	8.34777	17.3699	21.661	22.958	0.432546	-1.20908	2.23718e-20	9.36561e-19	down	yes
LOC_Os04g52330	LOC_Os04g52330	LOC_Os04g52330.1	GO:0003674(molecular_function);GO:0008150(biological_process)	NA	NA	NA	expressed protein	NA	10.3151	11.6565	13.0625	25.6518	26.8834	26.097	0.445544	-1.16636	2.27334e-20	9.46959e-19	down	yes
LOC_Os09g06464	LOC_Os09g06464	LOC_Os09g06464.1	GO:0005634(nucleus);GO:0009416(response to light stimulus);GO:0009909(regulation of flower development)	04712(Circadian rhythm - plant)	K12135	NA	CCT/B-box zinc finger protein, putative, expressed	NA	2.90037	5.25896	4.03822	12.2179	17.7667	16.1682	0.264286	-1.91983	2.27628e-20	9.46959e-19	down	yes
LOC_Os04g23820	LOC_Os04g23820	LOC_Os04g23820.1	GO:0000049(tRNA binding);GO:0005737(cytoplasm);GO:0009507(chloroplast)	00970(Aminoacyl-tRNA biosynthesis)	K01866	EC:6.1.1.1	methionyl-tRNA synthetase, putative, expressed	NA	15.2618	22.9085	16.3098	50.9132	45.4246	53.0977	0.364573	-1.45572	2.3593e-20	9.77418e-19	down	yes
LOC_Os07g07194	LOC_Os07g07194	LOC_Os07g07194.1;LOC_Os07g07194.2	GO:0003674(molecular_function);GO:0005576(extracellular region);GO:0005886(plasma membrane);GO:0009626(plant-type hypersensitive response);GO:0009626(plant-type hypersensitive response)	00520(Amino sugar and nucleotide sugar metabolism);00520(Amino sugar and nucleotide sugar metabolism)	K01183	EC:3.2.1.14	MAC/Perforin domain containing protein, putative, expressed	NA	1.37828	2.06748	1.72643	6.09378	5.63806	6.5003	0.283685	-1.81764	3.06101e-20	1.25766e-18	down	yes
LOC_Os01g67120	LOC_Os01g67120	LOC_Os01g67120.1;LOC_Os01g67120.2	NA	NA	NA	NA	rhodanese-like domain containing protein, putative, expressed	NA	34.9188	62.0523	42.7436	169.087	144.648	176.996	0.284708	-1.81245	3.1379e-20	1.2866e-18	down	yes
LOC_Os09g27670	LOC_Os09g27670	LOC_Os09g27670.1	NA	NA	NA	NA	expressed protein	NA	0.602177	0.391516	1.57979	10.7114	8.58101	14.3631	0.0764653	-3.70905	3.53527e-20	1.44656e-18	down	yes
LOC_Os09g13600	LOC_Os09g13600	LOC_Os09g13600.2;LOC_Os09g13600.1	NA	NA	NA	NA	expressed protein	NA	26.9229	35.5249	22.3119	85.7694	73.5695	82.321	0.35074	-1.51153	3.6814e-20	1.50326e-18	down	yes
LOC_Os06g21590	LOC_Os06g21590	LOC_Os06g21590.1;LOC_Os06g21590.2	GO:0009416(response to light stimulus);GO:0009535(chloroplast thylakoid membrane);GO:0009768(photosynthesis, light harvesting in photosystem I);GO:0009941(chloroplast envelope);GO:0010287(plastoglobule);GO:0016168(chlorophyll binding);GO:0031409(pigment binding);GO:0031409(pigment binding)	00196(Photosynthesis - antenna proteins);00196(Photosynthesis - antenna proteins)	K08907	NA	chlorophyll A-B binding protein, putative, expressed	NA	778.882	1192.01	924.386	3471.51	2840.9	2899.77	0.314289	-1.66984	4.42596e-20	1.79625e-18	down	yes
LOC_Os03g07300	LOC_Os03g07300	LOC_Os03g07300.1	GO:0004750(ribulose-phosphate 3-epimerase activity);GO:0005829(cytosol);GO:0009052(pentose-phosphate shunt, non-oxidative branch);GO:0019323(pentose catabolic process);GO:0044262(cellular carbohydrate metabolic process);GO:0046872(metal ion binding)	01200(Carbon metabolism);01230(Biosynthesis of amino acids);00030(Pentose phosphate pathway);00040(Pentose and glucuronate interconversions);00710(Carbon fixation in photosynthetic organisms)	K01783	EC:5.1.3.1	ribulose-phosphate 3-epimerase, chloroplast precursor, putative, expressed	NA	191.058	280.153	226.016	693.666	673.556	658.256	0.344228	-1.53856	4.59586e-20	1.86142e-18	down	yes
LOC_Os12g08770	LOC_Os12g08770	LOC_Os12g08770.1	GO:0005516(calmodulin binding);GO:0009507(chloroplast);GO:0009522(photosystem I);GO:0009534(chloroplast thylakoid);GO:0009535(chloroplast thylakoid membrane);GO:0009543(chloroplast thylakoid lumen);GO:0009579(thylakoid);GO:0009773(photosynthetic electron transport in photosystem I);GO:0015979(photosynthesis);GO:0030093(chloroplast photosystem I)	00195(Photosynthesis)	K02701	NA	photosystem I reaction center subunit N, chloroplast precursor, putative, expressed	NA	435.614	675.857	500.937	2063.76	1611.84	1645.73	0.303008	-1.72257	4.67747e-20	1.89063e-18	down	yes
LOC_Os11g34130	LOC_Os11g34130	LOC_Os11g34130.1	GO:0005634(nucleus);GO:0010181(FMN binding);GO:0016491(oxidoreductase activity);GO:0055114(oxidation-reduction process)	NA	NA	NA	expressed protein	NA	18.7147	23.7807	16.6642	53.5601	48.4537	56.0205	0.374347	-1.41755	4.82024e-20	1.94439e-18	down	yes
LOC_Os01g43150	LOC_Os01g43150	LOC_Os01g43150.1;LOC_Os01g43150.2;LOC_Os01g43150.3	GO:0004176(ATP-dependent peptidase activity);GO:0005739(mitochondrion);GO:0006508(proteolysis);GO:0008237(metallopeptidase activity);GO:0009941(chloroplast envelope);GO:0010304(PSII associated light-harvesting complex II catabolic process);GO:0010304(PSII associated light-harvesting complex II catabolic process)	03050(Proteasome);04141(Protein processing in endoplasmic reticulum);04141(Protein processing in endoplasmic reticulum)	K03065;K13525	NA	OsFtsH9 FtsH protease, homologue of AtFtsH11, expressed	NA	28.2253	33.8789	28.6786	68.3571	79.4692	84.0443	0.391523	-1.35283	4.95212e-20	1.98954e-18	down	yes
LOC_Os05g33010	LOC_Os05g33010	LOC_Os05g33010.2;LOC_Os05g33010.1	GO:0009507(chloroplast);GO:0009507(chloroplast)	NA	NA	NA	heat shock protein DnaJ, putative, expressed	NA	9.72101	8.57193	11.4366	24.5398	27.2887	23.2406	0.396028	-1.33633	5.05154e-20	2.02539e-18	down	yes
LOC_Os03g24860	LOC_Os03g24860	LOC_Os03g24860.1	GO:0005351(sugar:proton symporter activity);GO:0005355(glucose transmembrane transporter activity);GO:0005887(integral component of plasma membrane);GO:0035428(hexose transmembrane transport);GO:0046323(glucose import)	NA	NA	NA	transporter family protein, putative, expressed	NA	14.3592	22.6094	15.0955	48.5904	50.5646	56.9366	0.333548	-1.58403	5.38069e-20	2.15303e-18	down	yes
LOC_Os07g37230	LOC_Os07g37230	LOC_Os07g37230.1	GO:0000287(magnesium ion binding);GO:0005737(cytoplasm);GO:0008441(3'(2'),5'-bisphosphate nucleotidase activity)	00920(Sulfur metabolism)	K01082	EC:3.1.3.7	inositol-1-monophosphatase, putative, expressed	NA	35.5377	33.6291	38.8753	80.9878	85.1942	82.9883	0.433607	-1.20554	5.6544e-20	2.25802e-18	down	yes
LOC_Os01g05800	LOC_Os01g05800	LOC_Os01g05800.2;LOC_Os01g05800.1	GO:0005515(protein binding);GO:0005886(plasma membrane);GO:0009507(chloroplast);GO:0009534(chloroplast thylakoid);GO:0009535(chloroplast thylakoid membrane);GO:0010027(thylakoid membrane organization);GO:0015450(P-P-bond-hydrolysis-driven protein transmembrane transporter activity);GO:0016021(integral component of membrane);GO:0045038(protein import into chloroplast thylakoid membrane);GO:0051205…	03060(Protein export);03060(Protein export)	K03217	NA	inner membrane protein, putative, expressed	NA	68.9956	83.2178	73.7205	196.079	184.986	188.449	0.396714	-1.33383	5.90141e-20	2.35195e-18	down	yes
LOC_Os06g03990	LOC_Os06g03990	LOC_Os06g03990.1	GO:0004069(L-aspartate:2-oxoglutarate aminotransferase activity);GO:0005737(cytoplasm);GO:0006520(cellular amino acid metabolic process);GO:0008483(transaminase activity);GO:0008793(aromatic-amino-acid:2-oxoglutarate aminotransferase activity);GO:0009058(biosynthetic process);GO:0009693(ethylene biosynthetic process);GO:0016847(1-aminocyclopropane-1-carboxylate synthase activity);GO:0030170(pyrid…	00270(Cysteine and methionine metabolism)	K01762	EC:4.4.1.14	aminotransferase, classes I and II, domain containing protein, expressed	NA	15.6945	24.1331	16.7709	56.4486	51.1537	59.2533	0.339207	-1.55976	6.4471e-20	2.55919e-18	down	yes
LOC_Os03g18020	LOC_Os03g18020	LOC_Os03g18020.1	GO:0003674(molecular_function);GO:0008150(biological_process);GO:0009507(chloroplast);GO:0009534(chloroplast thylakoid);GO:0009941(chloroplast envelope);GO:0016021(integral component of membrane)	NA	NA	NA	rhodanese-like family protein, putative, expressed	NA	18.7443	31.0397	24.3971	72.1261	62.4295	73.2854	0.356913	-1.48636	6.60151e-20	2.61528e-18	down	yes
LOC_Os04g17479	LOC_Os04g17479	LOC_Os04g17479.1;LOC_Os04g17479.2	NA	NA	NA	NA	expressed protein	NA	21.5304	31.091	27.3115	66.887	74.7644	74.4245	0.36993	-1.43468	6.84641e-20	2.70155e-18	down	yes
LOC_Os07g30800	LOC_Os07g30800	LOC_Os07g30800.1	GO:0003755(peptidyl-prolyl cis-trans isomerase activity);GO:0005528(FK506 binding);GO:0005789(endoplasmic reticulum membrane);GO:0061077(chaperone-mediated protein folding)	NA	NA	NA	immunophilin, putative, expressed	NA	12.8105	15.8055	11.9839	34.7844	28.4818	36.1072	0.408559	-1.29138	7.76432e-20	3.04566e-18	down	yes
LOC_Os08g23410	LOC_Os08g23410	LOC_Os08g23410.1	GO:0000062(fatty-acyl-CoA binding);GO:0003995(acyl-CoA dehydrogenase activity);GO:0005777(peroxisome);GO:0009055(electron carrier activity);GO:0033539(fatty acid beta-oxidation using acyl-CoA dehydrogenase);GO:0050660(flavin adenine dinucleotide binding);GO:0052890(oxidoreductase activity, acting on the CH-CH group of donors, with a flavin as acceptor);GO:0055088(lipid homeostasis)	NA	NA	NA	rubredoxin family protein, putative, expressed	NA	62.2461	81.0768	59.5159	178.648	173.119	194.431	0.371365	-1.42909	7.96351e-20	3.11766e-18	down	yes
LOC_Os02g02550	LOC_Os02g02550	LOC_Os02g02550.1	GO:0003755(peptidyl-prolyl cis-trans isomerase activity);GO:0005528(FK506 binding);GO:0005789(endoplasmic reticulum membrane);GO:0061077(chaperone-mediated protein folding)	NA	NA	NA	peptidyl-prolyl cis-trans isomerase, FKBP-type, putative, expressed	NA	16.1573	21.3666	15.9586	46.2911	40.1736	45.43	0.405494	-1.30225	7.98992e-20	3.12187e-18	down	yes
LOC_Os03g64020	LOC_Os03g64020	LOC_Os03g64020.2;LOC_Os03g64020.1	GO:0005515(protein binding);GO:0009507(chloroplast);GO:0009534(chloroplast thylakoid);GO:0009535(chloroplast thylakoid membrane);GO:0009579(thylakoid);GO:0009773(photosynthetic electron transport in photosystem I);GO:0015979(photosynthesis);GO:0016021(integral component of membrane);GO:0016730(oxidoreductase activity, acting on iron-sulfur proteins as donors);GO:0042802(identical protein binding)…	NA	NA	NA	expressed protein	NA	201.729	210.917	198.136	584.889	496.946	480.779	0.390872	-1.35523	8.34084e-20	3.23992e-18	down	yes
LOC_Os01g41900	LOC_Os01g41900	LOC_Os01g41900.2;LOC_Os01g41900.1	GO:0003682(chromatin binding);GO:0003700(transcription factor activity, sequence-specific DNA binding);GO:0003713(transcription coactivator activity);GO:0004402(histone acetyltransferase activity);GO:0005634(nucleus);GO:0006338(chromatin remodeling);GO:0006357(regulation of transcription from RNA polymerase II promoter);GO:0035066(positive regulation of histone acetylation);GO:0035066(positive re…	NA	NA	NA	Myb transcription factor, putative, expressed	NA	3.43667	3.56288	4.21411	9.44848	13.0126	11.6296	0.328937	-1.60412	8.51546e-20	3.30132e-18	down	yes
LOC_Os06g11140	LOC_Os06g11140	LOC_Os06g11140.1	GO:0005575(cellular_component);GO:0008150(biological_process);GO:0016491(oxidoreductase activity);GO:0044351(macropinocytosis);GO:0055114(oxidation-reduction process)	00190(Oxidative phosphorylation)	K03885	EC:1.6.99.3	pyridine nucleotide-disulphide oxidoreductase domain containing protein, expressed	NA	8.17805	10.1246	8.71587	20.6141	18.8521	21.0908	0.446167	-1.16434	8.85244e-20	3.42529e-18	down	yes
LOC_Os02g56200	LOC_Os02g56200	LOC_Os02g56200.2;LOC_Os02g56200.1	GO:0005215(transporter activity);GO:0005886(plasma membrane);GO:0006810(transport);GO:0006810(transport)	NA	NA	NA	ELMO/CED-12 family protein, putative, expressed	NA	11.1009	10.3447	9.41906	25.3022	22.5817	23.2527	0.433879	-1.20464	8.96364e-20	3.4616e-18	down	yes
LOC_Os02g13170	LOC_Os02g13170	LOC_Os02g13170.1	GO:0003735(structural constituent of ribosome);GO:0006412(translation)	04146(Peroxisome)	K13354	NA	mitochondrial carrier protein, putative, expressed	NA	28.624	38.2981	30.8902	80.8169	86.3921	84.6523	0.388358	-1.36454	9.13424e-20	3.52066e-18	down	yes
LOC_Os08g39430	LOC_Os08g39430	LOC_Os08g39430.1	NA	NA	NA	NA	thylakoid lumenal 19 kDa protein, chloroplast precursor, putative, expressed	NA	23.1443	39.5317	19.9296	110.5	85.5142	112.545	0.267713	-1.90124	9.45933e-20	3.63892e-18	down	yes
LOC_Os02g17940	LOC_Os02g17940	LOC_Os02g17940.2;LOC_Os02g17940.5;LOC_Os02g17940.6;LOC_Os02g17940.4;LOC_Os02g17940.3;LOC_Os02g17940.1	GO:0051213(dioxygenase activity);GO:0051213(dioxygenase activity)	00941(Flavonoid biosynthesis);00941(Flavonoid biosynthesis)	K05278	EC:1.14.11.23	leucoanthocyanidin dioxygenase, putative, expressed	NA	3.18439	4.6579	2.87602	12.9381	10.0323	13.3423	0.295167	-1.7604	9.54552e-20	3.665e-18	down	yes
LOC_Os01g24090	LOC_Os01g24090	LOC_Os01g24090.1;LOC_Os01g24090.2	GO:0008150(biological_process);GO:0009507(chloroplast);GO:0009570(chloroplast stroma);GO:0009570(chloroplast stroma)	NA	NA	NA	TPR repeat, putative, expressed	NA	11.7473	16.7164	11.822	35.2687	30.7362	37.7306	0.38835	-1.36457	9.943e-20	3.81027e-18	down	yes
LOC_Os12g12850	LOC_Os12g12850	LOC_Os12g12850.2;LOC_Os12g12850.1	GO:0004176(ATP-dependent peptidase activity);GO:0005524(ATP binding);GO:0005618(cell wall);GO:0005739(mitochondrion);GO:0005829(cytosol);GO:0009507(chloroplast);GO:0009532(plastid stroma);GO:0009535(chloroplast thylakoid membrane);GO:0009536(plastid);GO:0009570(chloroplast stroma);GO:0009658(chloroplast organization);GO:0009706(chloroplast inner membrane);GO:0009735(response to cytokinin);GO:0009…	NA	NA	NA	ATP-dependent Clp protease ATP-binding subunit clpA homolog,chloroplast precursor, putative, expressed	NA	21.2353	20.2933	14.3737	66.7099	284.917	291.068	0.0869811	-3.52315	1.00514e-19	3.84444e-18	down	yes
LOC_Os10g35630	LOC_Os10g35630	LOC_Os10g35630.1;LOC_Os10g35630.2	GO:0005576(extracellular region);GO:0008150(biological_process);GO:0008150(biological_process)	NA	NA	NA	cystathionin beta synthase protein, putative, expressed	NA	8.61388	8.77309	9.9093	22.4484	17.8961	22.7941	0.432323	-1.20982	1.01074e-19	3.85843e-18	down	yes
LOC_Os02g51900	LOC_Os02g51900	LOC_Os02g51900.1	GO:0009813(flavonoid biosynthetic process);GO:0043231(intracellular membrane-bounded organelle);GO:0052696(flavonoid glucuronidation);GO:0080043(quercetin 3-O-glucosyltransferase activity);GO:0080044(quercetin 7-O-glucosyltransferase activity)	00908(Zeatin biosynthesis)	NA	NA	cytokinin-O-glucosyltransferase 2, putative, expressed	NA	0.0001	0.0001	0.043699	0.819322	1.42316	1.28627	0.0124404	-6.32883	1.01751e-19	3.87684e-18	down	yes
LOC_Os07g37550	LOC_Os07g37550	LOC_Os07g37550.1	GO:0009416(response to light stimulus);GO:0009535(chloroplast thylakoid membrane);GO:0009768(photosynthesis, light harvesting in photosystem I);GO:0009941(chloroplast envelope);GO:0010287(plastoglobule);GO:0016168(chlorophyll binding);GO:0031409(pigment binding)	00196(Photosynthesis - antenna proteins)	K08914	NA	chlorophyll A-B binding protein, putative, expressed	NA	429.497	542.573	416.298	1703.75	1268.69	1249.08	0.328879	-1.60437	1.11548e-19	4.2259e-18	down	yes
LOC_Os10g39930	LOC_Os10g39930	LOC_Os10g39930.2;LOC_Os10g39930.1	GO:0005506(iron ion binding);GO:0009507(chloroplast);GO:0009941(chloroplast envelope);GO:0009974(zeinoxanthin epsilon hydroxylase activity);GO:0016117(carotenoid biosynthetic process);GO:0019825(oxygen binding);GO:0020037(heme binding);GO:0031969(chloroplast membrane);GO:0055114(oxidation-reduction process);GO:0055114(oxidation-reduction process)	00906(Carotenoid biosynthesis);00906(Carotenoid biosynthesis)	K09837	EC:1.14.99.45	cytochrome P450 97B2, putative, expressed	NA	13.9676	15.6022	11.7385	33.2381	30.2971	31.6187	0.434121	-1.20383	1.17072e-19	4.42673e-18	down	yes
LOC_Os03g60790	LOC_Os03g60790	LOC_Os03g60790.1;LOC_Os03g60790.3;LOC_Os03g60790.2	GO:0006457(protein folding);GO:0009507(chloroplast);GO:0016021(integral component of membrane);GO:0016021(integral component of membrane)	04141(Protein processing in endoplasmic reticulum);04141(Protein processing in endoplasmic reticulum)	K09503;K09517	NA	heat shock protein DnaJ, putative, expressed	NA	9.00099	11.1741	10.8242	21.5861	24.2927	23.5117	0.446736	-1.1625	1.19474e-19	4.509e-18	down	yes
LOC_Os12g29570	LOC_Os12g29570	LOC_Os12g29570.1;LOC_Os12g29570.2	GO:0007623(circadian rhythm);GO:0009507(chloroplast);GO:0009523(photosystem II);GO:0009535(chloroplast thylakoid membrane);GO:0009644(response to high light intensity);GO:0015979(photosynthesis);GO:0016021(integral component of membrane);GO:0016168(chlorophyll binding);GO:0018298(protein-chromophore linkage);GO:0018298(protein-chromophore linkage)	NA	NA	NA	expressed protein	NA	3.60096	9.23003	5.0012	26.504	28.705	26.9782	0.21697	-2.20443	1.31097e-19	4.9383e-18	down	yes
LOC_Os03g61030	LOC_Os03g61030	LOC_Os03g61030.1	GO:0006355(regulation of transcription, DNA-templated)	NA	NA	NA	transcription termination factor nusG family protein, expressed	NA	12.8497	14.7069	11.741	34.1568	28.3718	28.6973	0.430773	-1.215	1.32415e-19	4.97857e-18	down	yes
LOC_Os02g03670	LOC_Os02g03670	LOC_Os02g03670.1;LOC_Os02g03670.3;LOC_Os02g03670.7;LOC_Os02g03670.5;LOC_Os02g03670.6	GO:0009507(chloroplast);GO:0010207(photosystem II assembly);GO:0010207(photosystem II assembly)	NA	NA	NA	expressed protein	NA	24.444	38.5775	23.999	90.4532	88.366	94.3935	0.318508	-1.6506	1.35867e-19	5.07008e-18	down	yes
LOC_Os07g14890	LOC_Os07g14890	LOC_Os07g14890.1;LOC_Os07g14890.2	NA	NA	NA	NA	expressed protein	NA	11.3225	18.6073	16.3833	37.9973	46.3603	51.3596	0.341247	-1.55111	1.36734e-19	5.0929e-18	down	yes
LOC_Os04g45834	LOC_Os04g45834	LOC_Os04g45834.2;LOC_Os04g45834.3;LOC_Os04g45834.1	GO:0003674(molecular_function);GO:0005634(nucleus);GO:0008150(biological_process);GO:0008150(biological_process)	NA	NA	NA	DUF584 domain containing protein, putative, expressed	NA	10.6068	8.36191	10.1131	19.4878	23.485	23.583	0.436954	-1.19445	1.39837e-19	5.18908e-18	down	yes
LOC_Os02g22100	LOC_Os02g22100	LOC_Os02g22100.4;LOC_Os02g22100.1;LOC_Os02g22100.7;LOC_Os02g22100.3;LOC_Os02g22100.5;LOC_Os02g22100.2;LOC_Os02g22100.6	GO:0004252(serine-type endopeptidase activity);GO:0016485(protein processing);GO:0016485(protein processing)	00240(Pyrimidine metabolism);00760(Nicotinate and nicotinamide metabolism);00760(Nicotinate and nicotinamide metabolism)	K01240	EC:3.2.2.3	OsRhmbd6 - Putative Rhomboid homologue, expressed	NA	12.253	12.8014	13.7433	39.7043	28.8928	30.529	0.391397	-1.3533	1.48905e-19	5.51529e-18	down	yes
LOC_Os09g26570	LOC_Os09g26570	LOC_Os09g26570.1	NA	NA	NA	NA	CAAX amino terminal protease family protein, putative, expressed	NA	5.49017	5.52716	3.57963	18.1797	15.1979	14.9567	0.302	-1.72738	1.61974e-19	5.98824e-18	down	yes
LOC_Os12g25180	LOC_Os12g25180	LOC_Os12g25180.1	NA	NA	NA	NA	expressed protein	NA	53.4627	60.2714	61.7554	145.202	143.52	132.634	0.416487	-1.26366	1.67186e-19	6.16949e-18	down	yes
LOC_Os03g19760	LOC_Os03g19760	LOC_Os03g19760.1;LOC_Os03g19760.2	GO:0008152(metabolic process);GO:0009507(chloroplast);GO:0009534(chloroplast thylakoid);GO:0009570(chloroplast stroma);GO:0010196(nonphotochemical quenching);GO:0016787(hydrolase activity);GO:0042651(thylakoid membrane);GO:0042651(thylakoid membrane)	00740(Riboflavin metabolism);00740(Riboflavin metabolism)	K00861	EC:2.7.1.26	HAD-superfamily hydrolase, subfamily IA, variant 3 containing protein, expressed	NA	31.023	36.0656	29.0173	78.8772	78.0566	79.1453	0.407092	-1.29657	1.79287e-19	6.59162e-18	down	yes
LOC_Os03g19650	LOC_Os03g19650	LOC_Os03g19650.1;LOC_Os03g19650.2;LOC_Os03g19650.4;LOC_Os03g19650.3	GO:0005739(mitochondrion);GO:0009507(chloroplast);GO:0009553(embryo sac development);GO:0009555(pollen development);GO:0009793(embryo development ending in seed dormancy);GO:0019843(rRNA binding);GO:0048868(pollen tube development);GO:0048868(pollen tube development)	NA	NA	NA	PPR2, putative, expressed	NA	6.72353	10.5974	6.44099	26.4564	22.8823	24.5906	0.321414	-1.63749	1.80338e-19	6.61802e-18	down	yes
LOC_Os04g32050	LOC_Os04g32050	LOC_Os04g32050.2;LOC_Os04g32050.1	GO:0005774(vacuolar membrane);GO:0006857(oligopeptide transport);GO:0009507(chloroplast);GO:0015198(oligopeptide transporter activity);GO:0016021(integral component of membrane);GO:0055085(transmembrane transport);GO:0055085(transmembrane transport)	01200(Carbon metabolism);01230(Biosynthesis of amino acids);00030(Pentose phosphate pathway);00710(Carbon fixation in photosynthetic organisms);00710(Carbon fixation in photosynthetic organisms)	K01807	EC:5.3.1.6	transposon protein, putative, unclassified, expressed	NA	24.578	27.2739	30.6043	59.8225	69.916	69.8927	0.413042	-1.27564	1.87635e-19	6.87316e-18	down	yes
LOC_Os07g47990	LOC_Os07g47990	LOC_Os07g47990.1;LOC_Os07g47990.2	GO:0004601(peroxidase activity);GO:0005515(protein binding);GO:0005576(extracellular region);GO:0005618(cell wall);GO:0005794(Golgi apparatus);GO:0005829(cytosol);GO:0006979(response to oxidative stress);GO:0009809(lignin biosynthetic process);GO:0010089(xylem development);GO:0020037(heme binding);GO:0042744(hydrogen peroxide catabolic process);GO:0046872(metal ion binding);GO:0048046(apoplast);G…	00940(Phenylpropanoid biosynthesis);00940(Phenylpropanoid biosynthesis)	K00430	EC:1.11.1.7	peroxidase precursor, putative, expressed	NA	1.0669	0.707968	1.41865	5.71959	6.4183	4.97272	0.18664	-2.42167	2.04689e-19	7.45674e-18	down	yes
LOC_Os09g39680	LOC_Os09g39680	LOC_Os09g39680.1	GO:0005315(inorganic phosphate transmembrane transporter activity);GO:0009536(plastid);GO:0016021(integral component of membrane);GO:0098656(anion transmembrane transport)	NA	NA	NA	transporter, major facilitator family, putative, expressed	NA	50.1539	61.8599	58.1763	143.391	132.077	146.484	0.40334	-1.30993	2.37298e-19	8.61316e-18	down	yes
LOC_Os07g28480	LOC_Os07g28480	LOC_Os07g28480.1	GO:0004364(glutathione transferase activity);GO:0005737(cytoplasm);GO:0006749(glutathione metabolic process);GO:0009407(toxin catabolic process)	00480(Glutathione metabolism)	K00799	EC:2.5.1.18	glutathione S-transferase, putative, expressed	NA	52.6414	76.2065	65.3711	158.433	202.132	181.659	0.35819	-1.4812	2.42513e-19	8.78648e-18	down	yes
LOC_Os01g12220	LOC_Os01g12220	LOC_Os01g12220.1	GO:0005384(manganese ion transmembrane transporter activity);GO:0006828(manganese ion transport);GO:0009507(chloroplast);GO:0009535(chloroplast thylakoid membrane);GO:0010270(photosystem II oxygen evolving complex assembly);GO:0015095(magnesium ion transmembrane transporter activity);GO:0016021(integral component of membrane);GO:0030001(metal ion transport);GO:0031969(chloroplast membrane);GO:007…	NA	NA	NA	uncharacterized protein family UPF0016 domain containing protein, expressed	NA	1.66477	3.7183	1.07882	19.0204	15.8744	23.9645	0.109786	-3.18724	2.59951e-19	9.40116e-18	down	yes
LOC_Os02g37600	LOC_Os02g37600	LOC_Os02g37600.1;LOC_Os02g37600.2	GO:0003674(molecular_function);GO:0005634(nucleus);GO:0008150(biological_process);GO:0009507(chloroplast);GO:0009507(chloroplast)	NA	NA	NA	expressed protein	NA	9.14066	14.688	12.778	32.0628	31.3553	34.1934	0.375024	-1.41494	2.61321e-19	9.43359e-18	down	yes
LOC_Os11g09820	LOC_Os11g09820	LOC_Os11g09820.1	NA	NA	NA	NA	expressed protein	NA	0.0001	0.0001	0.032115	0.819578	0.668857	1.14948	0.0122502	-6.35105	2.6548e-19	9.56639e-18	down	yes
LOC_Os08g02630	LOC_Os08g02630	LOC_Os08g02630.1	GO:0009507(chloroplast);GO:0009523(photosystem II);GO:0009533(chloroplast stromal thylakoid);GO:0009535(chloroplast thylakoid membrane);GO:0015979(photosynthesis);GO:0016021(integral component of membrane);GO:0030095(chloroplast photosystem II);GO:0030145(manganese ion binding)	00195(Photosynthesis)	K02723	NA	photosystem II core complex proteins psbY, chloroplast precursor, putative, expressed	NA	172.552	284.937	208.557	714.128	675.262	679.038	0.322006	-1.63484	2.67393e-19	9.61796e-18	down	yes
LOC_Os06g16150	LOC_Os06g16150	LOC_Os06g16150.1	GO:0005794(Golgi apparatus);GO:0016413(O-acetyltransferase activity);GO:0071554(cell wall organization or biogenesis)	NA	NA	NA	expressed protein	NA	0.72785	1.04709	0.998522	4.27742	5.44895	5.6656	0.180189	-2.47242	3.36797e-19	1.20708e-17	down	yes
LOC_Os03g04390	LOC_Os03g04390	LOC_Os03g04390.1	GO:0008150(biological_process);GO:0008270(zinc ion binding);GO:0009507(chloroplast)	00500(Starch and sucrose metabolism)	K01176	EC:3.2.1.1	pentatricopeptide, putative, expressed	NA	0.408777	0.157781	0.032295	5.93698	5.38702	4.51813	0.0378013	-4.72542	3.59019e-19	1.28441e-17	down	yes
LOC_Os03g61090	LOC_Os03g61090	LOC_Os03g61090.1	NA	NA	NA	NA	expressed protein	NA	37.9686	57.244	41.1779	108.784	143.71	147.93	0.340615	-1.55379	3.8872e-19	1.38569e-17	down	yes
LOC_Os02g36340	LOC_Os02g36340	LOC_Os02g36340.1;LOC_Os02g36340.2	GO:0003935(GTP cyclohydrolase II activity);GO:0005525(GTP binding);GO:0008686(3,4-dihydroxy-2-butanone-4-phosphate synthase activity);GO:0009231(riboflavin biosynthetic process);GO:0009507(chloroplast);GO:0009570(chloroplast stroma);GO:0016020(membrane);GO:0046872(metal ion binding);GO:0046872(metal ion binding)	00740(Riboflavin metabolism);00740(Riboflavin metabolism)	K14652	EC:4.1.99.12 3.5.4.25	riboflavin biosynthesis protein ribAB, chloroplast precursor, putative, expressed	NA	8.13402	12.8605	10.375	25.5168	28.279	27.7328	0.384767	-1.37794	4.47956e-19	1.5827e-17	down	yes
LOC_Os08g05620	LOC_Os08g05620	LOC_Os08g05620.1	GO:0016020(membrane);GO:0016709(oxidoreductase activity, acting on paired donors, with incorporation or reduction of molecular oxygen, NAD(P)H as one donor, and incorporation of one atom of oxygen);GO:0044550(secondary metabolite biosynthetic process)	00903(Limonene and pinene degradation);00945(Stilbenoid, diarylheptanoid and gingerol biosynthesis)	K00517	NA	cytochrome P450, putative, expressed	NA	4.99943	11.8506	8.14141	29.262	34.0987	32.3703	0.261059	-1.93755	4.56874e-19	1.61135e-17	down	yes
LOC_Os04g31690	LOC_Os04g31690	LOC_Os04g31690.1	GO:0003674(molecular_function);GO:0008150(biological_process)	NA	NA	NA	expressed protein	NA	35.5603	36.3871	34.043	78.265	72.9943	69.4247	0.480281	-1.05805	4.80987e-19	1.69041e-17	down	yes
LOC_Os01g69120	LOC_Os01g69120	LOC_Os01g69120.1;LOC_Os01g69120.2;LOC_Os01g69120.3	GO:0008173(RNA methyltransferase activity);GO:0031167(rRNA methylation);GO:0031167(rRNA methylation)	NA	NA	NA	uncharacterized RNA methyltransferase pc1998, putative, expressed	NA	60.205	64.2008	58.9502	159.605	136.342	143.069	0.417652	-1.25963	4.93811e-19	1.73242e-17	down	yes
LOC_Os07g30670	LOC_Os07g30670	LOC_Os07g30670.1;LOC_Os07g30670.2;LOC_Os07g30670.3	GO:0006810(transport);GO:0009055(electron carrier activity);GO:0009507(chloroplast);GO:0009535(chloroplast thylakoid membrane);GO:0009773(photosynthetic electron transport in photosystem I);GO:0010598(NAD(P)H dehydrogenase complex (plastoquinone));GO:0046872(metal ion binding);GO:0051537(2 iron, 2 sulfur cluster binding);GO:0051537(2 iron, 2 sulfur cluster binding)	NA	NA	NA	2Fe-2S iron-sulfur cluster binding domain containing protein, expressed	NA	194.032	315.258	244.826	736.166	761.805	750.845	0.335339	-1.57631	4.98232e-19	1.74486e-17	down	yes
LOC_Os03g55164	LOC_Os03g55164	LOC_Os03g55164.1;LOC_Os03g55164.2	GO:0003674(molecular_function);GO:0008150(biological_process);GO:0009507(chloroplast);GO:0003700(transcription factor activity, sequence-specific DNA binding);GO:0005634(nucleus);GO:0006351(transcription, DNA-templated);GO:0006355(regulation of transcription, DNA-templated);GO:0031347(regulation of defense response);GO:0043565(sequence-specific DNA binding);GO:0043565(sequence-specific DNA bindin…	04626(Plant-pathogen interaction);04626(Plant-pathogen interaction)	K18835	NA	WRKY4, expressed	NA	2.06508	3.69673	2.3175	10.8446	7.83763	9.06987	0.291124	-1.78029	5.05093e-19	1.7627e-17	down	yes
LOC_Os09g31502	LOC_Os09g31502	LOC_Os09g31502.2;LOC_Os09g31502.1;LOC_Os09g31502.4	GO:0003824(catalytic activity);GO:0005575(cellular_component);GO:0009408(response to heat);GO:0009414(response to water deprivation);GO:0009737(response to abscisic acid);GO:0009809(lignin biosynthetic process);GO:0016621(cinnamoyl-CoA reductase activity);GO:0046686(response to cadmium ion);GO:0050662(coenzyme binding);GO:0050662(coenzyme binding)	00940(Phenylpropanoid biosynthesis);00940(Phenylpropanoid biosynthesis)	K09753	EC:1.2.1.44	dehydrogenase, putative, expressed	NA	4.05033	9.15332	5.33626	21.763	29.8828	23.7447	0.245918	-2.02375	5.10375e-19	1.77801e-17	down	yes
LOC_Os03g29730	LOC_Os03g29730	LOC_Os03g29730.1	GO:0009507(chloroplast);GO:0009535(chloroplast thylakoid membrane)	NA	NA	NA	expressed protein	NA	13.7692	17.2284	10.7957	36.6167	33.1175	36.84	0.392152	-1.35051	5.18213e-19	1.80217e-17	down	yes
LOC_Os11g43600	LOC_Os11g43600	LOC_Os11g43600.1	GO:0016149(translation release factor activity, codon specific);GO:0043022(ribosome binding)	NA	NA	NA	peptide chain release factor protein, putative, expressed	NA	14.5216	20.6484	15.0245	44.2295	38.1393	43.1607	0.399862	-1.32243	5.24126e-19	1.81956e-17	down	yes
LOC_Os02g54360	LOC_Os02g54360	LOC_Os02g54360.1	GO:0003674(molecular_function);GO:0008150(biological_process);GO:0009295(nucleoid);GO:0009507(chloroplast);GO:0009508(plastid chromosome)	NA	NA	NA	enzyme of the cupin superfamily protein, putative, expressed	NA	17.0342	20.9852	17.2979	40.9813	41.0154	43.5635	0.440564	-1.18258	5.42016e-19	1.87839e-17	down	yes
LOC_Os03g02280	LOC_Os03g02280	LOC_Os03g02280.1	GO:0003674(molecular_function);GO:0005634(nucleus);GO:0008150(biological_process)	NA	NA	NA	DUF584 domain containing protein, putative, expressed	NA	0.27475	0.18967	0.241902	2.65812	4.66195	4.24461	0.0610758	-4.03326	5.94684e-19	2.05734e-17	down	yes
LOC_Os04g59570	LOC_Os04g59570	LOC_Os04g59570.2;LOC_Os04g59570.1	GO:0003674(molecular_function);GO:0008150(biological_process);GO:0009507(chloroplast);GO:0009507(chloroplast)	NA	NA	NA	expressed protein	NA	43.9142	50.4493	45.5254	113.44	102.197	108.183	0.431996	-1.21091	6.91605e-19	2.38436e-17	down	yes
LOC_Os01g70520	LOC_Os01g70520	LOC_Os01g70520.1;LOC_Os01g70520.2	GO:0008422(beta-glucosidase activity);GO:1901657(glycosyl compound metabolic process);GO:1901657(glycosyl compound metabolic process)	00500(Starch and sucrose metabolism);00460(Cyanoamino acid metabolism);00940(Phenylpropanoid biosynthesis);00940(Phenylpropanoid biosynthesis)	K01188	EC:3.2.1.21	Os1bglu5 - beta-glucosidase homologue, similar to G. max isohydroxyurate hydrolase, expressed	NA	22.0652	31.052	24.9637	68.5359	65.0204	66.2794	0.390726	-1.35577	7.00671e-19	2.41081e-17	down	yes
LOC_Os01g53720	LOC_Os01g53720	LOC_Os01g53720.2;LOC_Os01g53720.1	GO:0005737(cytoplasm);GO:0016791(phosphatase activity);GO:0044283(small molecule biosynthetic process);GO:0044283(small molecule biosynthetic process)	NA	NA	NA	expressed protein	NA	10.634	7.46188	8.63213	22.9629	21.1081	19.7123	0.419044	-1.25483	7.0199e-19	2.41081e-17	down	yes
LOC_Os02g49470	LOC_Os02g49470	LOC_Os02g49470.1	GO:0003674(molecular_function);GO:0009507(chloroplast);GO:0009535(chloroplast thylakoid membrane);GO:0009579(thylakoid);GO:0009706(chloroplast inner membrane);GO:0015031(protein transport);GO:0016021(integral component of membrane)	NA	NA	NA	tic20 protein-related, putative, expressed	NA	51.5887	41.6539	43.4691	127.71	101.425	99.4106	0.416112	-1.26496	7.02906e-19	2.41081e-17	down	yes
LOC_Os01g59080	LOC_Os01g59080	LOC_Os01g59080.1	GO:0003674(molecular_function);GO:0009507(chloroplast);GO:0009535(chloroplast thylakoid membrane);GO:0010190(cytochrome b6f complex assembly);GO:0016021(integral component of membrane)	NA	NA	NA	expressed protein	NA	317.558	398.389	379.286	885.258	928.022	911.351	0.401975	-1.31482	7.23157e-19	2.47385e-17	down	yes
LOC_Os01g46760	LOC_Os01g46760	LOC_Os01g46760.1	GO:0004722(protein serine/threonine phosphatase activity);GO:0005634(nucleus);GO:0005794(Golgi apparatus);GO:0005829(cytosol);GO:0005886(plasma membrane);GO:0006470(protein dephosphorylation);GO:0009414(response to water deprivation);GO:0009658(chloroplast organization);GO:0009737(response to abscisic acid);GO:0009788(negative regulation of abscisic acid-activated signaling pathway);GO:0010118(st…	04075(Plant hormone signal transduction);04931(Insulin resistance)	K14497	EC:3.1.3.16	protein phosphatase 2C, putative, expressed	NA	17.2157	14.8458	18.3363	33.8533	32.5914	36.8628	0.487841	-1.03552	7.23768e-19	2.47385e-17	down	yes
LOC_Os12g10640	LOC_Os12g10640	LOC_Os12g10640.1	GO:0009507(chloroplast)	NA	NA	NA	uncharacterized protein ycf45, putative, expressed	NA	5.64835	9.2003	6.90579	20.3422	19.9169	19.0634	0.366714	-1.44727	7.26345e-19	2.4784e-17	down	yes
LOC_Os02g58790	LOC_Os02g58790	LOC_Os02g58790.2;LOC_Os02g58790.4;LOC_Os02g58790.1;LOC_Os02g58790.3;LOC_Os02g58790.5	GO:0009507(chloroplast);GO:0009536(plastid);GO:0009706(chloroplast inner membrane);GO:0009941(chloroplast envelope);GO:0010020(chloroplast fission);GO:0016491(oxidoreductase activity);GO:0042803(protein homodimerization activity);GO:0050662(coenzyme binding);GO:0055114(oxidation-reduction process);GO:0055114(oxidation-reduction process)	NA	NA	NA	cell division inhibitor, putative, expressed	NA	23.4356	32.3482	25.1099	63.9945	65.5632	78.9176	0.388026	-1.36578	7.83835e-19	2.65637e-17	down	yes
LOC_Os04g36062	LOC_Os04g36062	LOC_Os04g36062.1;LOC_Os04g36062.2	GO:0003674(molecular_function);GO:0008150(biological_process);GO:0008150(biological_process)	NA	NA	NA	expressed protein	NA	13.7612	11.0955	12.3801	24.4894	28.4533	25.728	0.473325	-1.0791	7.87148e-19	2.66307e-17	down	yes
LOC_Os10g38710	LOC_Os10g38710	LOC_Os10g38710.1	GO:0004364(glutathione transferase activity);GO:0005737(cytoplasm);GO:0006749(glutathione metabolic process);GO:0009407(toxin catabolic process)	00480(Glutathione metabolism)	K00799	EC:2.5.1.18	glutathione S-transferase, putative, expressed	NA	86.8072	117.988	98.8971	237.593	263.085	278.282	0.389869	-1.35894	8.12747e-19	2.73575e-17	down	yes
LOC_Os11g23790	LOC_Os11g23790	LOC_Os11g23790.1;LOC_Os11g23790.3;LOC_Os11g23790.2	GO:0003674(molecular_function);GO:0008150(biological_process);GO:0009507(chloroplast);GO:0009507(chloroplast)	NA	NA	NA	expressed protein	NA	43.2782	26.3026	32.0014	83.5932	95.677	94.7117	0.370763	-1.43143	8.3385e-19	2.80205e-17	down	yes
LOC_Os03g36530	LOC_Os03g36530	LOC_Os03g36530.1	GO:0003885(D-arabinono-1,4-lactone oxidase activity);GO:0005576(extracellular region);GO:0016020(membrane);GO:0019853(L-ascorbic acid biosynthetic process);GO:0050105(L-gulonolactone oxidase activity);GO:0050660(flavin adenine dinucleotide binding);GO:0055114(oxidation-reduction process)	00053(Ascorbate and aldarate metabolism)	K00225	EC:1.3.2.3	FAD-binding and arabino-lactone oxidase domains containing protein, putative, expressed	NA	0.218376	0.614589	0.661587	3.8008	4.60027	4.6023	0.114936	-3.1211	8.52871e-19	2.86114e-17	down	yes
LOC_Os03g20380	LOC_Os03g20380	LOC_Os03g20380.5;LOC_Os03g20380.7;LOC_Os03g20380.4;LOC_Os03g20380.3;LOC_Os03g20380.8;LOC_Os03g20380.1;LOC_Os03g20380.2;LOC_Os03g20380.6	GO:0004674(protein serine/threonine kinase activity);GO:0005634(nucleus);GO:0005737(cytoplasm);GO:0006468(protein phosphorylation);GO:0035556(intracellular signal transduction);GO:0035556(intracellular signal transduction)	04140(Regulation of autophagy);04931(Insulin resistance);04931(Insulin resistance)	K07198	EC:2.7.11.11	CAMK_KIN1/SNF1/Nim1_like.2 - CAMK includes calcium/calmodulin depedent protein kinases, expressed	NA	8.72858	6.27917	5.96473	22.1681	15.1129	18.8348	0.373736	-1.41991	9.22143e-19	3.07798e-17	down	yes
LOC_Os06g24070	LOC_Os06g24070	LOC_Os06g24070.1	GO:0010638(positive regulation of organelle organization);GO:0045893(positive regulation of transcription, DNA-templated)	04075(Plant hormone signal transduction)	K14491	NA	myb-like DNA-binding domain containing protein, expressed	NA	15.983	17.444	16.9473	38.9067	37.5083	34.2422	0.455228	-1.13534	9.33167e-19	3.10957e-17	down	yes
LOC_Os07g18240	LOC_Os07g18240	LOC_Os07g18240.1	GO:0004674(protein serine/threonine kinase activity);GO:0005524(ATP binding);GO:0005886(plasma membrane);GO:0006468(protein phosphorylation);GO:0009751(response to salicylic acid);GO:0016021(integral component of membrane);GO:0016301(kinase activity);GO:0030246(carbohydrate binding)	00500(Starch and sucrose metabolism)	K01176	EC:3.2.1.1	lectin-like receptor kinase, putative, expressed	NA	2.33564	2.56922	3.39627	9.84449	8.15584	7.90099	0.320491	-1.64165	9.99605e-19	3.31986e-17	down	yes
LOC_Os10g15300	LOC_Os10g15300	LOC_Os10g15300.1	GO:0003674(molecular_function);GO:0005739(mitochondrion);GO:0008150(biological_process);GO:0016021(integral component of membrane)	NA	NA	NA	expressed protein	NA	39.9465	61.8742	41.7557	137.685	137.045	128.574	0.356001	-1.49005	1.02948e-18	3.40773e-17	down	yes
LOC_Os07g49310	LOC_Os07g49310	LOC_Os07g49310.2;LOC_Os07g49310.1	GO:0006629(lipid metabolic process);GO:0006633(fatty acid biosynthetic process);GO:0006636(unsaturated fatty acid biosynthetic process);GO:0009266(response to temperature stimulus);GO:0009507(chloroplast);GO:0009941(chloroplast envelope);GO:0016021(integral component of membrane);GO:0016717(oxidoreductase activity, acting on paired donors, with oxidation of a pair of donors resulting in the reduc…	01212(Fatty acid metabolism);01040(Biosynthesis of unsaturated fatty acids);01040(Biosynthesis of unsaturated fatty acids)	K10256	EC:1.14.19.6 1.14.19.22	omega-3 fatty acid desaturase, chloroplast precursor, putative, expressed	NA	11.9465	30.6977	13.3391	94.9556	97.9061	116.066	0.181218	-2.4642	1.05686e-18	3.48099e-17	down	yes
LOC_Os12g12115	LOC_Os12g12115	LOC_Os12g12115.1	NA	NA	NA	NA	expressed protein	NA	29.3489	32.4935	31.453	64.5347	72.7047	61.6489	0.469084	-1.09208	1.08951e-18	3.58261e-17	down	yes
LOC_Os05g33300	LOC_Os05g33300	LOC_Os05g33300.1	GO:0005509(calcium ion binding);GO:0009507(chloroplast);GO:0009654(photosystem II oxygen evolving complex);GO:0015979(photosynthesis);GO:0019898(extrinsic component of membrane)	NA	NA	NA	tat pathway signal sequence family protein, expressed	NA	8.74067	8.20223	7.32536	19.7828	17.9705	22.9356	0.39988	-1.32236	1.13758e-18	3.73454e-17	down	yes
LOC_Os01g64540	LOC_Os01g64540	LOC_Os01g64540.1	GO:0009813(flavonoid biosynthetic process);GO:0043231(intracellular membrane-bounded organelle);GO:0052696(flavonoid glucuronidation);GO:0080043(quercetin 3-O-glucosyltransferase activity);GO:0080044(quercetin 7-O-glucosyltransferase activity)	00942(Anthocyanin biosynthesis)	K17193	EC:2.4.2.51	anthocyanidin 3-O-glucosyltransferase, putative, expressed	NA	1.66889	1.48092	3.17039	9.87278	8.41821	11.9327	0.209114	-2.25764	1.16276e-18	3.81091e-17	down	yes
LOC_Os04g46079	LOC_Os04g46079	LOC_Os04g46079.1	GO:0003674(molecular_function);GO:0005737(cytoplasm)	NA	NA	NA	ELMO/CED-12 family protein, putative, expressed	NA	1.57894	0.785027	0.880541	5.50601	6.23757	6.71015	0.175819	-2.50784	1.27516e-18	4.17243e-17	down	yes
LOC_Os03g59264	LOC_Os03g59264	LOC_Os03g59264.1	GO:0005634(nucleus);GO:0005737(cytoplasm);GO:0008150(biological_process);GO:0008270(zinc ion binding);GO:0009507(chloroplast)	04141(Protein processing in endoplasmic reticulum);04145(Phagosome)	K08057	NA	calreticulin family protein, expressed	NA	2.21059	3.63764	2.19851	9.553	7.15207	9.15118	0.311211	-1.68404	1.29112e-18	4.21774e-17	down	yes
LOC_Os02g50280	LOC_Os02g50280	LOC_Os02g50280.1	GO:0005739(mitochondrion);GO:0008150(biological_process)	01212(Fatty acid metabolism);00062(Fatty acid elongation)	K01074	EC:3.1.2.22	pentatricopeptide, putative, expressed	NA	2.16586	3.81331	1.94158	9.40155	8.88196	10.8374	0.271995	-1.87835	1.30089e-18	4.24269e-17	down	yes
LOC_Os02g13970	LOC_Os02g13970	LOC_Os02g13970.1;LOC_Os02g13970.2	GO:0005739(mitochondrion);GO:0009507(chloroplast);GO:0009534(chloroplast thylakoid);GO:0009535(chloroplast thylakoid membrane);GO:0009941(chloroplast envelope);GO:0010287(plastoglobule);GO:0010287(plastoglobule)	NA	NA	NA	Complex I intermediate-associated protein 30 domain containing protein, putative, expressed	NA	24.2268	26.6324	19.4693	62.0357	55.7501	56.1994	0.404221	-1.30678	1.40335e-18	4.55861e-17	down	yes
LOC_Os11g07980	LOC_Os11g07980	LOC_Os11g07980.1;LOC_Os11g07980.2	GO:0007165(signal transduction);GO:0016020(membrane);GO:0016020(membrane)	NA	NA	NA	ion channel nompc, putative, expressed	NA	9.50453	5.95283	9.46587	18.6328	26.1024	25.1047	0.356863	-1.48656	1.51019e-18	4.89327e-17	down	yes
LOC_Os06g07941	LOC_Os06g07941	LOC_Os06g07941.1	GO:0051213(dioxygenase activity)	00941(Flavonoid biosynthesis)	K05278	EC:1.14.11.23	iron/ascorbate-dependent oxidoreductase, putative, expressed	NA	25.8496	32.3547	27.3214	54.962	69.4981	69.3577	0.441268	-1.18027	1.68531e-18	5.44298e-17	down	yes
LOC_Os07g36090	LOC_Os07g36090	LOC_Os07g36090.3;LOC_Os07g36090.2;LOC_Os07g36090.1	GO:0003735(structural constituent of ribosome);GO:0005762(mitochondrial large ribosomal subunit);GO:0005762(mitochondrial large ribosomal subunit)	03010(Ribosome);03010(Ribosome)	K02902	NA	ribosomal protein L28 protein, putative, expressed	NA	15.7904	24.5913	18.5319	60.6337	59.2722	49.3998	0.347972	-1.52296	1.78176e-18	5.74516e-17	down	yes
LOC_Os04g32540	LOC_Os04g32540	LOC_Os04g32540.1;LOC_Os04g32540.2	GO:0004185(serine-type carboxypeptidase activity);GO:0016747(transferase activity, transferring acyl groups other than amino-acyl groups);GO:0019748(secondary metabolic process);GO:0051603(proteolysis involved in cellular protein catabolic process);GO:0051603(proteolysis involved in cellular protein catabolic process)	00460(Cyanoamino acid metabolism);00460(Cyanoamino acid metabolism)	K08249	EC:4.1.2.11	OsSCP24 - Putative Serine Carboxypeptidase homologue, expressed	NA	0.216804	0.281297	0.356956	2.16726	2.08154	5.25843	0.0899375	-3.47493	1.79868e-18	5.79036e-17	down	yes
LOC_Os02g33500	LOC_Os02g33500	LOC_Os02g33500.1	GO:0003723(RNA binding);GO:0004829(threonine-tRNA ligase activity);GO:0005739(mitochondrion);GO:0006435(threonyl-tRNA aminoacylation);GO:0009570(chloroplast stroma)	00970(Aminoacyl-tRNA biosynthesis)	K01868	EC:6.1.1.3	threonyl-tRNA synthetase, putative, expressed	NA	26.5832	41.3241	30.8088	88.0901	91.3885	93.2988	0.361893	-1.46637	1.80763e-18	5.80978e-17	down	yes
LOC_Os06g05700	LOC_Os06g05700	LOC_Os06g05700.1	GO:0004124(cysteine synthase activity);GO:0005737(cytoplasm);GO:0006535(cysteine biosynthetic process from serine);GO:0030170(pyridoxal phosphate binding)	01200(Carbon metabolism);01230(Biosynthesis of amino acids);00920(Sulfur metabolism);00270(Cysteine and methionine metabolism)	K01738	EC:2.5.1.47	cysteine synthase, putative, expressed	NA	17.1806	20.1828	19.5537	38.2179	38.5758	38.8972	0.491976	-1.02334	1.81958e-18	5.83876e-17	down	yes
LOC_Os11g05400	LOC_Os11g05400	LOC_Os11g05400.1	GO:0003993(acid phosphatase activity);GO:0004722(protein serine/threonine phosphatase activity);GO:0005576(extracellular region);GO:0016311(dephosphorylation);GO:0046872(metal ion binding)	NA	NA	NA	Ser/Thr protein phosphatase family protein, putative, expressed	NA	10.8688	14.6873	10.169	25.1011	32.3193	34.3954	0.389095	-1.3618	1.92746e-18	6.1651e-17	down	yes
LOC_Os11g04720	LOC_Os11g04720	LOC_Os11g04720.2;LOC_Os11g04720.1	GO:0009735(response to cytokinin);GO:0009735(response to cytokinin)	04075(Plant hormone signal transduction);04075(Plant hormone signal transduction)	K14492	NA	OsRR10 type-A response regulator, expressed	NA	71.0381	49.2812	60.0961	196.493	142.33	149.933	0.369132	-1.43779	1.96151e-18	6.26395e-17	down	yes
LOC_Os09g38777	LOC_Os09g38777	LOC_Os09g38777.1	GO:0003824(catalytic activity);GO:0008265(Mo-molybdopterin cofactor sulfurase activity);GO:0009507(chloroplast);GO:0030151(molybdenum ion binding);GO:0030170(pyridoxal phosphate binding)	NA	NA	NA	MOSC domain-containing protein, mitochondrial precursor, putative, expressed	NA	14.9299	20.0063	14.0364	38.0172	35.8277	48.6367	0.399837	-1.32252	2.17817e-18	6.92255e-17	down	yes
LOC_Os01g40310	LOC_Os01g40310	LOC_Os01g40310.1	GO:0003674(molecular_function);GO:0008150(biological_process);GO:0009507(chloroplast);GO:0009534(chloroplast thylakoid);GO:0009535(chloroplast thylakoid membrane);GO:0016021(integral component of membrane)	NA	NA	NA	expressed protein	NA	128.965	122.528	114.133	292.34	261.78	274.298	0.441354	-1.17999	2.20652e-18	6.99034e-17	down	yes
LOC_Os08g05650	LOC_Os08g05650	LOC_Os08g05650.2;LOC_Os08g05650.1	GO:0004143(diacylglycerol kinase activity);GO:0005524(ATP binding);GO:0005739(mitochondrion);GO:0005886(plasma membrane);GO:0007205(protein kinase C-activating G-protein coupled receptor signaling pathway);GO:0016310(phosphorylation);GO:0017050(D-erythro-sphingosine kinase activity);GO:0030148(sphingolipid biosynthetic process);GO:0030148(sphingolipid biosynthetic process)	00600(Sphingolipid metabolism);00600(Sphingolipid metabolism)	K04715	EC:2.7.1.138	diacylglycerol kinase, putative, expressed	NA	13.9345	14.7802	15.4378	32.7309	28.868	30.0071	0.481984	-1.05294	2.42179e-18	7.66015e-17	down	yes
LOC_Os01g58470	LOC_Os01g58470	LOC_Os01g58470.1	GO:0009414(response to water deprivation);GO:0009535(chloroplast thylakoid membrane);GO:0009658(chloroplast organization);GO:0010286(heat acclimation);GO:0042538(hyperosmotic salinity response);GO:0080183(response to photooxidative stress)	NA	NA	NA	expressed protein	NA	24.0095	39.5314	26.2258	94.8935	82.4286	85.1515	0.342003	-1.54792	2.4333e-18	7.68436e-17	down	yes
LOC_Os06g05350	LOC_Os06g05350	LOC_Os06g05350.1	GO:0003677(DNA binding);GO:0003723(RNA binding);GO:0009570(chloroplast stroma);GO:0045910(negative regulation of DNA recombination)	NA	NA	NA	whirly transcription factor domain containing protein, expressed	NA	4.04951	6.4674	5.72319	15.8894	14.3933	14.6697	0.361273	-1.46884	2.44314e-18	7.70325e-17	down	yes
LOC_Os05g35470	LOC_Os05g35470	LOC_Os05g35470.1	NA	NA	NA	NA	dienelactone hydrolase family protein, expressed	NA	118.176	186.212	146.11	381.389	430.392	500.579	0.343274	-1.54257	2.74506e-18	8.60075e-17	down	yes
LOC_Os08g30554	LOC_Os08g30554	LOC_Os08g30554.1	NA	NA	NA	NA	expressed protein	NA	7.14479	10.0507	6.73822	23.3385	25.1203	25.5016	0.323601	-1.62771	2.95942e-18	9.25782e-17	down	yes
LOC_Os07g16130	LOC_Os07g16130	LOC_Os07g16130.1	GO:0004596(peptide alpha-N-acetyltransferase activity);GO:0006474(N-terminal protein amino acid acetylation);GO:0031248(protein acetyltransferase complex)	NA	NA	NA	acetyltransferase, GNAT family, putative, expressed	NA	14.1509	13.858	12.0428	28.2742	26.5677	29.3577	0.475676	-1.07195	3.10999e-18	9.7136e-17	down	yes
LOC_Os07g04840	LOC_Os07g04840	LOC_Os07g04840.1	GO:0005509(calcium ion binding);GO:0008266(poly(U) RNA binding);GO:0009507(chloroplast);GO:0009534(chloroplast thylakoid);GO:0009535(chloroplast thylakoid membrane);GO:0009543(chloroplast thylakoid lumen);GO:0009570(chloroplast stroma);GO:0009579(thylakoid);GO:0009654(photosystem II oxygen evolving complex);GO:0009941(chloroplast envelope);GO:0019684(photosynthesis, light reaction);GO:0019898(ext…	00195(Photosynthesis)	K02717	NA	PsbP, putative, expressed	NA	701.221	1159.12	757.969	3846.52	2671.87	2748.1	0.282557	-1.82339	3.25509e-18	1.01509e-16	down	yes
LOC_Os07g48040	LOC_Os07g48040	LOC_Os07g48040.1	GO:0004601(peroxidase activity);GO:0005515(protein binding);GO:0005576(extracellular region);GO:0005618(cell wall);GO:0005794(Golgi apparatus);GO:0005829(cytosol);GO:0006979(response to oxidative stress);GO:0009809(lignin biosynthetic process);GO:0010089(xylem development);GO:0020037(heme binding);GO:0042744(hydrogen peroxide catabolic process);GO:0046872(metal ion binding);GO:0048046(apoplast);G…	00940(Phenylpropanoid biosynthesis)	K00430	EC:1.11.1.7	peroxidase precursor, putative, expressed	NA	79.335	107.192	101.13	252.623	225.266	244.449	0.39823	-1.32833	3.35557e-18	1.04153e-16	down	yes
LOC_Os05g50350	LOC_Os05g50350	LOC_Os05g50350.1	GO:0003677(DNA binding);GO:0003700(transcription factor activity, sequence-specific DNA binding);GO:0005634(nucleus);GO:0006351(transcription, DNA-templated);GO:0006355(regulation of transcription, DNA-templated);GO:0009507(chloroplast)	00040(Pentose and glucuronate interconversions);00500(Starch and sucrose metabolism)	K01184	EC:3.2.1.15	MYB family transcription factor, putative, expressed	NA	0.0001	0.11504	0.0001	2.13888	4.1149	2.52702	0.0131241	-6.25164	3.57824e-18	1.10548e-16	down	yes
LOC_Os02g56970	LOC_Os02g56970	LOC_Os02g56970.1	GO:0004364(glutathione transferase activity);GO:0009507(chloroplast);GO:0016740(transferase activity)	04141(Protein processing in endoplasmic reticulum)	K09503	NA	uncharacterized protein yqjG, putative, expressed	NA	5.39208	5.42827	6.43949	14.9643	13.9021	13.0535	0.411735	-1.28021	3.67412e-18	1.13335e-16	down	yes
LOC_Os03g16050	LOC_Os03g16050	LOC_Os03g16050.1	GO:0005985(sucrose metabolic process);GO:0006000(fructose metabolic process);GO:0009409(response to cold);GO:0009507(chloroplast);GO:0009570(chloroplast stroma);GO:0009735(response to cytokinin);GO:0009773(photosynthetic electron transport in photosystem I);GO:0010319(stromule);GO:0015979(photosynthesis);GO:0019253(reductive pentose-phosphate cycle);GO:0030388(fructose 1,6-bisphosphate metabolic …	01200(Carbon metabolism);00010(Glycolysis / Gluconeogenesis);00030(Pentose phosphate pathway);00051(Fructose and mannose metabolism);00710(Carbon fixation in photosynthetic organisms)	K03841	EC:3.1.3.11	fructose-1,6-bisphosphatase, putative, expressed	NA	178.129	301.607	211.183	643.6	707.013	764.614	0.326641	-1.61422	3.93102e-18	1.20836e-16	down	yes
LOC_Os05g51450	LOC_Os05g51450	LOC_Os05g51450.1	GO:0000302(response to reactive oxygen species);GO:0004252(serine-type endopeptidase activity);GO:0006508(proteolysis);GO:0009507(chloroplast);GO:0009532(plastid stroma);GO:0009536(plastid);GO:0009570(chloroplast stroma);GO:0009941(chloroplast envelope);GO:0010468(regulation of gene expression)	NA	NA	NA	OsClp8 - Putative Clp protease homologue, expressed	NA	88.6087	105.394	90.7698	214.619	226.741	221.568	0.429568	-1.21904	4.22177e-18	1.29327e-16	down	yes
LOC_Os01g47350	LOC_Os01g47350	LOC_Os01g47350.1	GO:0005739(mitochondrion);GO:0005777(peroxisome);GO:0008935(1,4-dihydroxy-2-naphthoyl-CoA synthase activity);GO:0009234(menaquinone biosynthetic process);GO:0016853(isomerase activity);GO:0042371(vitamin K biosynthetic process);GO:0042372(phylloquinone biosynthetic process)	00130(Ubiquinone and other terpenoid-quinone biosynthesis)	K01661	EC:4.1.3.36	enoyl-CoA hydratase/isomerase family protein, putative, expressed	NA	9.50855	16.6151	9.39784	35.2868	32.753	39.6136	0.329962	-1.59963	4.22501e-18	1.29327e-16	down	yes
LOC_Os10g35140	LOC_Os10g35140	LOC_Os10g35140.1	GO:0009507(chloroplast);GO:0016020(membrane);GO:0016021(integral component of membrane);GO:0031969(chloroplast membrane)	NA	NA	NA	integral membrane protein, putative, expressed	NA	16.5989	19.8578	15.9302	36.5551	38.6799	35.4511	0.473291	-1.0792	4.4385e-18	1.35238e-16	down	yes
LOC_Os12g13120	LOC_Os12g13120	LOC_Os12g13120.1;LOC_Os12g13120.2	GO:0005634(nucleus);GO:0005777(peroxisome);GO:0006790(sulfur compound metabolic process);GO:0009150(purine ribonucleotide metabolic process);GO:0047627(adenylylsulfatase activity);GO:0047627(adenylylsulfatase activity)	00230(Purine metabolism);00230(Purine metabolism)	K01522	EC:3.6.1.29	histidine triad family protein, putative, expressed	NA	10.4279	19.1247	13.1323	40.3157	42.6207	40.4299	0.346001	-1.53115	4.60136e-18	1.39987e-16	down	yes
LOC_Os01g25990	LOC_Os01g25990	LOC_Os01g25990.2;LOC_Os01g25990.3	GO:0004144(diacylglycerol O-acyltransferase activity);GO:0010287(plastoglobule);GO:0033306(phytol metabolic process);GO:0033306(phytol metabolic process)	NA	NA	NA	expressed protein	NA	7.88387	8.03987	6.81294	14.0655	16.2041	15.8085	0.493438	-1.01906	4.71443e-18	1.43208e-16	down	yes
LOC_Os03g56470	LOC_Os03g56470	LOC_Os03g56470.1	GO:0004672(protein kinase activity);GO:0004674(protein serine/threonine kinase activity);GO:0005524(ATP binding);GO:0005886(plasma membrane);GO:0006468(protein phosphorylation);GO:0009738(abscisic acid-activated signaling pathway);GO:0009845(seed germination);GO:0016021(integral component of membrane);GO:0019722(calcium-mediated signaling);GO:0048364(root development)	04626(Plant-pathogen interaction)	K13459	NA	protein kinase family protein, putative, expressed	NA	12.8663	18.6709	16.3829	37.2911	38.5023	50.217	0.380287	-1.39484	4.84361e-18	1.46685e-16	down	yes
LOC_Os01g68330	LOC_Os01g68330	LOC_Os01g68330.1	GO:0016021(integral component of membrane);GO:0042626(ATPase activity, coupled to transmembrane movement of substances);GO:0055085(transmembrane transport)	02010(ABC transporters)	K05656	NA	antigen peptide transporter-like 1, chloroplast precursor, putative, expressed	NA	4.48322	6.54024	5.32423	16.3469	13.6593	13.8856	0.372454	-1.42486	4.99843e-18	1.50915e-16	down	yes
LOC_Os05g32390	LOC_Os05g32390	LOC_Os05g32390.1	GO:0004789(thiamine-phosphate diphosphorylase activity);GO:0005525(GTP binding);GO:0009228(thiamine biosynthetic process);GO:0009507(chloroplast);GO:0009535(chloroplast thylakoid membrane);GO:0009706(chloroplast inner membrane);GO:0010027(thylakoid membrane organization);GO:0010228(vegetative to reproductive phase transition of meristem);GO:0016021(integral component of membrane);GO:0016787(hydro…	NA	NA	NA	FZL, putative, expressed	NA	11.5029	17.0803	11.2777	34.7653	33.8487	39.1752	0.369804	-1.43517	5.12211e-18	1.54415e-16	down	yes
LOC_Os01g12920	LOC_Os01g12920	LOC_Os01g12920.1	GO:0008150(biological_process);GO:0016788(hydrolase activity, acting on ester bonds);GO:0047617(acyl-CoA hydrolase activity)	NA	NA	NA	thioesterase family protein, putative, expressed	NA	14.7092	17.7823	19.7269	40.6199	36.5544	43.7337	0.431885	-1.21128	5.45082e-18	1.64076e-16	down	yes
LOC_Os02g47360	LOC_Os02g47360	LOC_Os02g47360.1	GO:0000373(Group II intron splicing);GO:0045292(mRNA cis splicing, via spliceosome);GO:0048564(photosystem I assembly)	NA	NA	NA	PPR repeat domain containing protein, putative, expressed	NA	2.89375	4.123	2.50269	11.266	8.61482	9.4422	0.324641	-1.62308	5.5616e-18	1.67158e-16	down	yes
LOC_Os05g49380	LOC_Os05g49380	LOC_Os05g49380.1;LOC_Os05g49380.2	GO:0004252(serine-type endopeptidase activity);GO:0005515(protein binding);GO:0005634(nucleus);GO:0005739(mitochondrion);GO:0006508(proteolysis);GO:0008236(serine-type peptidase activity);GO:0009507(chloroplast);GO:0009534(chloroplast thylakoid);GO:0009535(chloroplast thylakoid membrane);GO:0009543(chloroplast thylakoid lumen);GO:0009579(thylakoid);GO:0009735(response to cytokinin);GO:0010206(pho…	NA	NA	NA	OsDegp9 - Putative Deg protease homologue, expressed	NA	28.8634	34.9328	29.8864	68.3765	73.0713	71.0395	0.440886	-1.18152	5.68727e-18	1.70678e-16	down	yes
LOC_Os06g51460	LOC_Os06g51460	LOC_Os06g51460.1;LOC_Os06g51460.2	GO:0005886(plasma membrane);GO:0016021(integral component of membrane);GO:0042626(ATPase activity, coupled to transmembrane movement of substances);GO:0042626(ATPase activity, coupled to transmembrane movement of substances)	02010(ABC transporters);02010(ABC transporters)	K05681	NA	white-brown complex homolog protein, putative, expressed	NA	7.28672	6.27849	5.36803	12.1686	13.9591	14.0321	0.471448	-1.08483	5.99853e-18	1.79478e-16	down	yes
LOC_Os06g19970	LOC_Os06g19970	LOC_Os06g19970.1	NA	NA	NA	NA	expressed protein	NA	7.82586	11.1796	7.61548	20.0003	24.5682	25.8299	0.378147	-1.40298	6.03711e-18	1.80092e-16	down	yes
LOC_Os08g35760	LOC_Os08g35760	LOC_Os08g35760.1	GO:0005618(cell wall);GO:0033609(oxalate metabolic process);GO:0046564(oxalate decarboxylase activity)	04144(Endocytosis)	K19476	NA	Cupin domain containing protein, expressed	NA	0.0001	0.0001	0.0001	0.934986	0.674889	1.0833	0.000111393	-13.1321	6.77781e-18	2.00686e-16	down	yes
LOC_Os06g21530	LOC_Os06g21530	LOC_Os06g21530.1	GO:0003674(molecular_function);GO:0005634(nucleus);GO:0008150(biological_process);GO:0009507(chloroplast);GO:0016020(membrane)	NA	NA	NA	expressed protein	NA	10.3982	15.8922	11.1076	39.3493	30.7364	39.9033	0.340015	-1.55633	6.89407e-18	2.03825e-16	down	yes
LOC_Os08g02390	LOC_Os08g02390	LOC_Os08g02390.1	GO:0000166(nucleotide binding);GO:0003676(nucleic acid binding);GO:0003723(RNA binding);GO:0005634(nucleus);GO:0008150(biological_process);GO:0009507(chloroplast);GO:0009570(chloroplast stroma);GO:0009941(chloroplast envelope);GO:0019013(viral nucleocapsid);GO:0030529(intracellular ribonucleoprotein complex)	03013(RNA transport);03015(mRNA surveillance pathway);03018(RNA degradation)	K13126	NA	RNA recognition motif containing protein, putative, expressed	NA	9.48136	14.2639	8.24979	33.5457	26.7529	31.8214	0.34732	-1.52566	6.90562e-18	2.03864e-16	down	yes
LOC_Os12g34500	LOC_Os12g34500	LOC_Os12g34500.1	GO:0001778(plasma membrane repair);GO:0003774(motor activity);GO:0003779(actin binding);GO:0005524(ATP binding);GO:0005794(Golgi apparatus);GO:0005826(actomyosin contractile ring);GO:0005911(cell-cell junction);GO:0014823(response to activity);GO:0016459(myosin complex);GO:0031672(A band);GO:0070252(actin-mediated cell contraction)	03013(RNA transport)	K09291	NA	expressed protein	NA	5.88975	10.3043	8.63174	25.2302	21.6017	21.9984	0.360682	-1.4712	7.59381e-18	2.23189e-16	down	yes
LOC_Os01g03020	LOC_Os01g03020	LOC_Os01g03020.1;LOC_Os01g03020.2	GO:0004823(leucine-tRNA ligase activity);GO:0005739(mitochondrion);GO:0005829(cytosol);GO:0006429(leucyl-tRNA aminoacylation);GO:0006429(leucyl-tRNA aminoacylation)	00970(Aminoacyl-tRNA biosynthesis);00970(Aminoacyl-tRNA biosynthesis)	K01869	EC:6.1.1.4	tRNA synthetase class I, putative, expressed	NA	10.153	11.5233	8.0995	22.5466	22.9247	24.9722	0.42269	-1.24233	8.37068e-18	2.44579e-16	down	yes
LOC_Os12g26850	LOC_Os12g26850	LOC_Os12g26850.1	GO:0000723(telomere maintenance);GO:0003678(DNA helicase activity);GO:0006281(DNA repair);GO:0032508(DNA duplex unwinding)	03030(DNA replication);03420(Nucleotide excision repair);03430(Mismatch repair);03440(Homologous recombination)	K07466	NA	retrotransposon protein, putative, unclassified, expressed	NA	4.88212	3.49599	3.74923	8.75045	8.51303	8.90189	0.463489	-1.10939	8.54857e-18	2.4941e-16	down	yes
LOC_Os05g43310	LOC_Os05g43310	LOC_Os05g43310.1	NA	NA	NA	NA	photosystem II reaction center W protein, chloroplast precursor, putative, expressed	NA	40.7928	45.6211	49.2398	141.208	97.6059	105.954	0.393464	-1.3457	8.7767e-18	2.55692e-16	down	yes
LOC_Os02g53400	LOC_Os02g53400	LOC_Os02g53400.1	GO:0000103(sulfate assimilation);GO:0005737(cytoplasm);GO:0006457(protein folding);GO:0015035(protein disulfide oxidoreductase activity);GO:0016671(oxidoreductase activity, acting on a sulfur group of donors, disulfide as acceptor);GO:0034599(cellular response to oxidative stress);GO:0045454(cell redox homeostasis);GO:0055114(oxidation-reduction process)	NA	NA	NA	thioredoxin, putative, expressed	NA	200.525	199.239	198.671	437.455	451.555	423.47	0.455957	-1.13303	1.03929e-17	3.01894e-16	down	yes
LOC_Os08g29170	LOC_Os08g29170	LOC_Os08g29170.1	GO:0008270(zinc ion binding);GO:0009409(response to cold);GO:0009507(chloroplast);GO:0009570(chloroplast stroma);GO:0009579(thylakoid);GO:0009941(chloroplast envelope);GO:0010319(stromule);GO:0035671(enone reductase activity);GO:0035798(2-alkenal reductase (NADP+) activity);GO:0048046(apoplast);GO:0055114(oxidation-reduction process)	NA	NA	NA	dehydrogenase, putative, expressed	NA	37.8817	65.6678	59.7573	157.682	166.605	157.294	0.339105	-1.56019	1.04185e-17	3.02197e-16	down	yes
LOC_Os05g45920	LOC_Os05g45920	LOC_Os05g45920.1	GO:0003743(translation initiation factor activity);GO:0005840(ribosome);GO:0006413(translational initiation);GO:0043022(ribosome binding)	03010(Ribosome)	K02945	NA	S1 RNA binding domain containing protein, expressed	NA	21.2716	27.5321	20.1955	49.245	58.1142	58.8552	0.415122	-1.26839	1.06685e-17	3.08998e-16	down	yes
LOC_Os01g37870	LOC_Os01g37870	LOC_Os01g37870.3;LOC_Os01g37870.1;LOC_Os01g37870.2;LOC_Os01g37870.4	GO:0005739(mitochondrion);GO:0008150(biological_process);GO:0009507(chloroplast);GO:0009507(chloroplast)	00240(Pyrimidine metabolism);00240(Pyrimidine metabolism)	K13800	EC:2.7.4.- 2.7.4.14	PPR repeat domain containing protein, putative, expressed	NA	9.56546	10.817	8.33954	19.3231	20.4443	21.0624	0.472169	-1.08262	1.07627e-17	3.10825e-16	down	yes
LOC_Os11g22350	LOC_Os11g22350	LOC_Os11g22350.1	GO:0005886(plasma membrane);GO:0016021(integral component of membrane);GO:0042626(ATPase activity, coupled to transmembrane movement of substances)	02010(ABC transporters)	K05681	NA	white-brown complex homolog protein, putative, expressed	NA	8.63398	9.7107	8.76599	17.4634	18.5925	21.1044	0.474292	-1.07615	1.11547e-17	3.21679e-16	down	yes
LOC_Os02g36380	LOC_Os02g36380	LOC_Os02g36380.2;LOC_Os02g36380.1	GO:0004672(protein kinase activity);GO:0005515(protein binding);GO:0005524(ATP binding);GO:0005634(nucleus);GO:0005737(cytoplasm);GO:0006915(apoptotic process);GO:0006952(defense response);GO:0007623(circadian rhythm);GO:0009414(response to water deprivation);GO:0009416(response to light stimulus);GO:0009583(detection of light stimulus);GO:0009637(response to blue light);GO:0009638(phototropism);…	04712(Circadian rhythm - plant);04712(Circadian rhythm - plant)	K12118	NA	FAD binding domain of DNA photolyase domain containing protein, expressed	NA	12.918	19.6956	12.0909	38.081	41.924	46.5584	0.353218	-1.50137	1.11819e-17	3.21997e-16	down	yes
LOC_Os08g14450	LOC_Os08g14450	LOC_Os08g14450.1	GO:0009536(plastid);GO:0016987(sigma factor activity)	00970(Aminoacyl-tRNA biosynthesis)	K01872	EC:6.1.1.7	RNA polymerase sigma factor, putative, expressed	NA	35.0588	52.3674	45.6712	122.392	111.796	113.057	0.383296	-1.38347	1.17723e-17	3.38508e-16	down	yes
LOC_Os02g55630	LOC_Os02g55630	LOC_Os02g55630.1	GO:0009507(chloroplast);GO:0009570(chloroplast stroma)	NA	NA	NA	COBW domain containing protein, putative, expressed	NA	55.5943	63.053	51.1098	154.005	123.903	132.108	0.414025	-1.27221	1.18913e-17	3.41437e-16	down	yes
LOC_Os08g17390	LOC_Os08g17390	LOC_Os08g17390.1	GO:0006810(transport);GO:0009507(chloroplast);GO:0009534(chloroplast thylakoid);GO:0009535(chloroplast thylakoid membrane);GO:0009773(photosynthetic electron transport in photosystem I);GO:0010598(NAD(P)H dehydrogenase complex (plastoquinone))	NA	NA	NA	expressed protein	NA	47.2073	82.817	52.4304	169.834	199.604	207.622	0.316179	-1.66119	1.20698e-17	3.46064e-16	down	yes
LOC_Os01g15490	LOC_Os01g15490	LOC_Os01g15490.1;LOC_Os01g15490.2;LOC_Os01g15490.3	GO:0003824(catalytic activity);GO:0005737(cytoplasm);GO:0008152(metabolic process);GO:0016740(transferase activity);GO:0016740(transferase activity)	00740(Riboflavin metabolism);00740(Riboflavin metabolism)	K00953	EC:2.7.7.2	phosphoadenosine phosphosulfate, putative, expressed	NA	25.5985	29.8637	26.7202	63.313	57.3087	62.8473	0.447937	-1.15863	1.2289e-17	3.51843e-16	down	yes
LOC_Os04g39190	LOC_Os04g39190	LOC_Os04g39190.1	GO:0004176(ATP-dependent peptidase activity);GO:0005739(mitochondrion);GO:0006508(proteolysis);GO:0008237(metallopeptidase activity);GO:0009941(chloroplast envelope)	04141(Protein processing in endoplasmic reticulum)	K13525	NA	cell division protease ftsH homolog 4, putative, expressed	NA	8.48485	10.4165	9.82682	19.8037	21.7186	20.5915	0.462509	-1.11245	1.26261e-17	3.59999e-16	down	yes
LOC_Os03g05806	LOC_Os03g05806	LOC_Os03g05806.1	GO:0000455(enzyme-directed rRNA pseudouridine synthesis);GO:0005829(cytosol);GO:0009501(amyloplast);GO:0009507(chloroplast);GO:0009982(pseudouridine synthase activity)	NA	NA	NA	pseudouridine synthase family protein, putative, expressed	NA	6.24102	9.00854	5.53625	17.6408	16.672	17.7712	0.399082	-1.32524	1.26281e-17	3.59999e-16	down	yes
LOC_Os01g50616	LOC_Os01g50616	LOC_Os01g50616.1;LOC_Os01g50616.2	GO:0000139(Golgi membrane);GO:0005215(transporter activity);GO:0005622(intracellular);GO:0005794(Golgi apparatus);GO:0005886(plasma membrane);GO:0006810(transport);GO:0008526(phosphatidylinositol transporter activity);GO:0015031(protein transport);GO:0016021(integral component of membrane);GO:0016021(integral component of membrane)	00970(Aminoacyl-tRNA biosynthesis);00970(Aminoacyl-tRNA biosynthesis)	K02433	EC:6.3.5.6 6.3.5.7	phosphatidylinositol transfer, putative, expressed	NA	16.8281	15.4473	16.3147	30.9682	36.8852	34.8193	0.473253	-1.07932	1.31597e-17	3.74085e-16	down	yes
LOC_Os03g36540	LOC_Os03g36540	LOC_Os03g36540.1;LOC_Os03g36540.2	GO:0005524(ATP binding);GO:0009507(chloroplast);GO:0009570(chloroplast stroma);GO:0009735(response to cytokinin);GO:0010007(magnesium chelatase complex);GO:0015979(photosynthesis);GO:0015995(chlorophyll biosynthetic process);GO:0016851(magnesium chelatase activity);GO:0016887(ATPase activity);GO:0016887(ATPase activity)	00860(Porphyrin and chlorophyll metabolism);00860(Porphyrin and chlorophyll metabolism)	K03405	EC:6.6.1.1	magnesium-chelatase subunit chlI, chloroplast precursor, putative, expressed	NA	23.8067	35.2348	23.3599	121.411	77.7614	77.8275	0.297478	-1.74915	1.50482e-17	4.25947e-16	down	yes
LOC_Os02g47800	LOC_Os02g47800	LOC_Os02g47800.1	GO:0005737(cytoplasm);GO:0005778(peroxisomal membrane);GO:0009941(chloroplast envelope);GO:0016021(integral component of membrane);GO:0016656(monodehydroascorbate reductase (NADH) activity);GO:0042744(hydrogen peroxide catabolic process);GO:0050660(flavin adenine dinucleotide binding);GO:0055114(oxidation-reduction process)	00053(Ascorbate and aldarate metabolism)	K08232	EC:1.6.5.4	monodehydroascorbate reductase, putative, expressed	NA	28.4852	40.6881	32.1729	78.9637	82.9626	85.8928	0.408953	-1.28999	1.55859e-17	4.39915e-16	down	yes
LOC_Os04g30750	LOC_Os04g30750	LOC_Os04g30750.1	NA	NA	NA	NA	expressed protein	NA	0.0001	0.0001	0.0001	1.02127	0.658855	0.459857	0.000140188	-12.8003	1.5685e-17	4.42086e-16	down	yes
LOC_Os05g30220	LOC_Os05g30220	LOC_Os05g30220.1	GO:0005524(ATP binding);GO:0005634(nucleus);GO:0006952(defense response);GO:0043531(ADP binding)	03040(Spliceosome)	K12818	EC:3.6.4.13	disease resistance RPP13-like protein 1, putative, expressed	NA	3.01093	4.25864	3.05655	8.01937	7.39608	10.2501	0.402334	-1.31354	1.73591e-17	4.8789e-16	down	yes
LOC_Os01g73604	LOC_Os01g73604	LOC_Os01g73604.1	GO:0000387(spliceosomal snRNP assembly);GO:0005682(U5 snRNP);GO:0005685(U1 snRNP);GO:0005686(U2 snRNP);GO:0046540(U4/U6 x U5 tri-snRNP complex);GO:0071011(precatalytic spliceosome);GO:0071013(catalytic step 2 spliceosome)	03040(Spliceosome)	K11096	NA	LSM domain containing protein, expressed	NA	0.0001	0.0001	0.0001	0.520239	0.846962	0.940396	0.000130005	-12.9091	1.81468e-17	5.08708e-16	down	yes
LOC_Os08g07060	LOC_Os08g07060	LOC_Os08g07060.1	GO:0003674(molecular_function);GO:0005634(nucleus);GO:0009507(chloroplast);GO:0009535(chloroplast thylakoid membrane);GO:0009570(chloroplast stroma);GO:0010275(NAD(P)H dehydrogenase complex assembly)	NA	NA	NA	CRR6, putative, expressed	NA	17.684	25.3568	20.0431	51.086	48.2523	46.307	0.433133	-1.20712	1.81508e-17	5.08708e-16	down	yes
LOC_Os03g58540	LOC_Os03g58540	LOC_Os03g58540.1;LOC_Os03g58540.2;LOC_Os03g58540.3	GO:0005525(GTP binding);GO:0030436(asexual sporulation);GO:0030436(asexual sporulation)	NA	NA	NA	spo0B-associated GTP-binding protein, putative, expressed	NA	5.199	9.59671	7.15916	21.0667	18.4506	21.9802	0.357004	-1.48599	1.91916e-17	5.36369e-16	down	yes
LOC_Os01g16620	LOC_Os01g16620	LOC_Os01g16620.5;LOC_Os01g16620.4	NA	NA	NA	NA	expressed protein	NA	46.6641	50.9121	48.6299	99.5821	109.622	107.256	0.462005	-1.11402	1.96533e-17	5.47101e-16	down	yes
LOC_Os01g61320	LOC_Os01g61320	LOC_Os01g61320.1;LOC_Os01g61320.2	GO:0003674(molecular_function);GO:0006355(regulation of transcription, DNA-templated);GO:0009507(chloroplast);GO:0009658(chloroplast organization);GO:0042644(chloroplast nucleoid);GO:0042644(chloroplast nucleoid)	NA	NA	NA	thioredoxin, putative, expressed	NA	7.35903	9.76743	8.84639	23.0733	19.4484	18.681	0.424374	-1.23659	1.97001e-17	5.47508e-16	down	yes
LOC_Os05g05480	LOC_Os05g05480	LOC_Os05g05480.1;LOC_Os05g05480.2	GO:0004252(serine-type endopeptidase activity);GO:0005739(mitochondrion);GO:0006508(proteolysis);GO:0008236(serine-type peptidase activity);GO:0009507(chloroplast);GO:0009533(chloroplast stromal thylakoid);GO:0009535(chloroplast thylakoid membrane);GO:0009570(chloroplast stroma);GO:0009658(chloroplast organization);GO:0009941(chloroplast envelope);GO:0010206(photosystem II repair);GO:0030163(prot…	NA	NA	NA	OsDegp6 - Putative Deg protease homologue, expressed	NA	24.5656	29.5179	25.1613	64.7666	54.6641	61.3888	0.438254	-1.19016	1.98754e-17	5.51611e-16	down	yes
LOC_Os05g28090	LOC_Os05g28090	LOC_Os05g28090.1;LOC_Os05g28090.2;LOC_Os05g28090.3	GO:0006810(transport);GO:0009507(chloroplast);GO:0009535(chloroplast thylakoid membrane);GO:0009773(photosynthetic electron transport in photosystem I);GO:0010258(NADH dehydrogenase complex (plastoquinone) assembly);GO:0010598(NAD(P)H dehydrogenase complex (plastoquinone));GO:0016021(integral component of membrane);GO:0016655(oxidoreductase activity, acting on NAD(P)H, quinone or similar compound…	NA	NA	NA	expressed protein	NA	51.0859	75.1022	60.7687	158.813	153.204	161.231	0.39505	-1.33989	2.00269e-17	5.55043e-16	down	yes
LOC_Os12g37530	LOC_Os12g37530	LOC_Os12g37530.3;LOC_Os12g37530.2;LOC_Os12g37530.1	GO:0005215(transporter activity);GO:0005381(iron ion transmembrane transporter activity);GO:0005886(plasma membrane);GO:0006879(cellular iron ion homeostasis);GO:0009941(chloroplast envelope);GO:0016020(membrane);GO:0016021(integral component of membrane);GO:0034755(iron ion transmembrane transport);GO:0034755(iron ion transmembrane transport)	NA	NA	NA	expressed protein	NA	20.526	21.7728	23.868	46.2364	47.3795	47.927	0.467468	-1.09706	2.0753e-17	5.74369e-16	down	yes
LOC_Os03g52640	LOC_Os03g52640	LOC_Os03g52640.1;LOC_Os03g52640.2;LOC_Os03g52640.3	GO:0008168(methyltransferase activity);GO:0031167(rRNA methylation);GO:0031167(rRNA methylation)	NA	NA	NA	expressed protein	NA	25.2037	29.0517	27.1757	63.1242	59.1846	55.5129	0.457937	-1.12678	2.11202e-17	5.83719e-16	down	yes
LOC_Os05g44020	LOC_Os05g44020	LOC_Os05g44020.4;LOC_Os05g44020.1;LOC_Os05g44020.2;LOC_Os05g44020.3	GO:0005739(mitochondrion);GO:0008080(N-acetyltransferase activity);GO:0008080(N-acetyltransferase activity)	NA	NA	NA	acetyltransferase, GNAT family, putative, expressed	NA	7.95925	11.5788	6.54439	22.6324	21.9623	29.074	0.35405	-1.49798	2.23967e-17	6.18144e-16	down	yes
LOC_Os12g08730	LOC_Os12g08730	LOC_Os12g08730.1	GO:0000103(sulfate assimilation);GO:0006457(protein folding);GO:0009507(chloroplast);GO:0009657(plastid organization);GO:0015035(protein disulfide oxidoreductase activity);GO:0016671(oxidoreductase activity, acting on a sulfur group of donors, disulfide as acceptor);GO:0034599(cellular response to oxidative stress);GO:0042744(hydrogen peroxide catabolic process);GO:0045454(cell redox homeostasis)	04141(Protein processing in endoplasmic reticulum)	K09580	EC:5.3.4.1	thioredoxin, putative, expressed	NA	780.248	905.08	748.742	1946.98	1852.69	1893.13	0.42757	-1.22577	2.3329e-17	6.42095e-16	down	yes
LOC_Os09g24320	LOC_Os09g24320	LOC_Os09g24320.1	GO:0004742(dihydrolipoyllysine-residue acetyltransferase activity);GO:0005739(mitochondrion);GO:0005829(cytosol);GO:0006086(acetyl-CoA biosynthetic process from pyruvate);GO:0006096(glycolytic process);GO:0009507(chloroplast);GO:0009534(chloroplast thylakoid);GO:0009570(chloroplast stroma);GO:0009941(chloroplast envelope);GO:0016020(membrane);GO:0022626(cytosolic ribosome)	01200(Carbon metabolism);00010(Glycolysis / Gluconeogenesis);00020(Citrate cycle (TCA cycle));00620(Pyruvate metabolism)	K00627	EC:2.3.1.12	2-oxo acid dehydrogenases acyltransferase domain containing protein, expressed	NA	10.2167	9.67028	12.1764	20.5293	21.5235	22.4614	0.496997	-1.00869	2.35434e-17	6.47103e-16	down	yes
LOC_Os12g12580	LOC_Os12g12580	LOC_Os12g12580.1;LOC_Os12g12580.2	GO:0005737(cytoplasm);GO:0008270(zinc ion binding);GO:0016491(oxidoreductase activity);GO:0055114(oxidation-reduction process);GO:0055114(oxidation-reduction process)	NA	NA	NA	NADP-dependent oxidoreductase, putative, expressed	NA	13.5888	17.1908	17.9228	31.3163	37.0818	37.9445	0.457977	-1.12665	2.39837e-17	6.58296e-16	down	yes
LOC_Os01g48500	LOC_Os01g48500	LOC_Os01g48500.1	GO:0003674(molecular_function);GO:0008150(biological_process);GO:0009507(chloroplast);GO:0009570(chloroplast stroma)	03015(mRNA surveillance pathway)	K06100	NA	expressed protein	NA	29.1609	43.8644	32.8705	98.378	83.1767	89.5881	0.390553	-1.35641	2.42947e-17	6.65916e-16	down	yes
LOC_Os09g09790	LOC_Os09g09790	LOC_Os09g09790.1	GO:0005739(mitochondrion);GO:0008047(enzyme activator activity);GO:0009507(chloroplast);GO:0009570(chloroplast stroma);GO:0009793(embryo development ending in seed dormancy);GO:0016226(iron-sulfur cluster assembly)	00760(Nicotinate and nicotinamide metabolism)	K03517	EC:2.5.1.72	Fe-S metabolism associated domain containing protein, expressed	NA	8.18199	8.34407	5.6771	19.1895	16.1345	17.1525	0.423106	-1.24091	2.43336e-17	6.66066e-16	down	yes
LOC_Os02g49840	LOC_Os02g49840	LOC_Os02g49840.3;LOC_Os02g49840.1;LOC_Os02g49840.2;LOC_Os02g49840.4	GO:0003677(DNA binding);GO:0003700(transcription factor activity, sequence-specific DNA binding);GO:0005515(protein binding);GO:0005634(nucleus);GO:0006351(transcription, DNA-templated);GO:0006355(regulation of transcription, DNA-templated);GO:0008134(transcription factor binding);GO:0010440(stomatal lineage progression);GO:0042803(protein homodimerization activity);GO:0046983(protein dimerizatio…	03060(Protein export);03060(Protein export)	K03217	NA	OsMADS57 - MADS-box family gene with MIKCc type-box, expressed	NA	7.78185	9.56389	10.3887	19.7357	20.945	19.1116	0.463846	-1.10828	2.45349e-17	6.69736e-16	down	yes
LOC_Os04g35760	LOC_Os04g35760	LOC_Os04g35760.1	GO:0003674(molecular_function);GO:0005737(cytoplasm);GO:0042274(ribosomal small subunit biogenesis)	NA	NA	NA	expressed protein	NA	5.03059	7.41566	4.21924	16.2632	16.6957	17.669	0.329176	-1.60307	2.60038e-17	7.08862e-16	down	yes
LOC_Os01g72800	LOC_Os01g72800	LOC_Os01g72800.1	GO:0003924(GTPase activity);GO:0005047(signal recognition particle binding);GO:0009306(protein secretion)	03060(Protein export)	K03110	NA	signal recognition particle receptor, putative, expressed	NA	32.6279	44.9145	35.951	92.6003	83.9963	92.368	0.421964	-1.24481	2.6197e-17	7.13152e-16	down	yes
LOC_Os12g14070	LOC_Os12g14070	LOC_Os12g14070.1	GO:0005515(protein binding);GO:0005524(ATP binding);GO:0005622(intracellular);GO:0005623(cell);GO:0006457(protein folding);GO:0009408(response to heat);GO:0009507(chloroplast);GO:0009532(plastid stroma);GO:0009570(chloroplast stroma);GO:0009579(thylakoid);GO:0009941(chloroplast envelope);GO:0045036(protein targeting to chloroplast);GO:0046686(response to cadmium ion);GO:0048046(apoplast);GO:00510…	03040(Spliceosome);04141(Protein processing in endoplasmic reticulum);04144(Endocytosis)	K03283	NA	DnaK family protein, putative, expressed	NA	32.9021	46.2401	40.1503	99.7038	90.8401	100.881	0.409343	-1.28862	2.65962e-17	7.23033e-16	down	yes
LOC_Os04g33830	LOC_Os04g33830	LOC_Os04g33830.1	GO:0005515(protein binding);GO:0005739(mitochondrion);GO:0009507(chloroplast);GO:0009522(photosystem I);GO:0009535(chloroplast thylakoid membrane);GO:0009579(thylakoid);GO:0009767(photosynthetic electron transport chain);GO:0009768(photosynthesis, light harvesting in photosystem I);GO:0016021(integral component of membrane)	00195(Photosynthesis)	K14332	NA	membrane protein, putative, expressed	NA	774.598	1312.63	879.881	3533.67	2934.78	2820.49	0.319424	-1.64645	2.76987e-17	7.50954e-16	down	yes
LOC_Os08g43550	LOC_Os08g43550	LOC_Os08g43550.1	GO:0003677(DNA binding);GO:0003700(transcription factor activity, sequence-specific DNA binding);GO:0005515(protein binding);GO:0005634(nucleus);GO:0006351(transcription, DNA-templated);GO:0009751(response to salicylic acid);GO:0009753(response to jasmonic acid);GO:0010224(response to UV-B);GO:0045892(negative regulation of transcription, DNA-templated);GO:1903086(negative regulation of sinapate …	00190(Oxidative phosphorylation);00860(Porphyrin and chlorophyll metabolism)	K02259	NA	MYB family transcription factor, putative, expressed	NA	11.9199	17.5085	14.8109	28.7603	42.9466	43.0258	0.385586	-1.37488	2.97573e-17	8.03489e-16	down	yes
LOC_Os04g36760	LOC_Os04g36760	LOC_Os04g36760.1	GO:0003674(molecular_function);GO:0005634(nucleus);GO:0009507(chloroplast)	NA	NA	NA	enzyme of the cupin superfamily protein, putative, expressed	NA	125.189	186.4	171.398	369.987	435.421	448.052	0.385323	-1.37586	2.9824e-17	8.04199e-16	down	yes
LOC_Os11g11000	LOC_Os11g11000	LOC_Os11g11000.3;LOC_Os11g11000.2;LOC_Os11g11000.1	GO:0004672(protein kinase activity);GO:0005524(ATP binding);GO:0005886(plasma membrane);GO:0006468(protein phosphorylation);GO:0009507(chloroplast);GO:0010287(plastoglobule);GO:0015996(chlorophyll catabolic process);GO:0080183(response to photooxidative stress);GO:0080183(response to photooxidative stress)	NA	NA	NA	ELMO/CED-12 family protein, putative, expressed	NA	15.358	14.5204	15.0232	28.9564	33.2159	30.2698	0.485727	-1.04178	3.07407e-17	8.27799e-16	down	yes
LOC_Os01g55570	LOC_Os01g55570	LOC_Os01g55570.1;LOC_Os01g55570.2;LOC_Os01g55570.4;LOC_Os01g55570.3	GO:0003674(molecular_function);GO:0008150(biological_process);GO:0009507(chloroplast);GO:0009535(chloroplast thylakoid membrane);GO:0016021(integral component of membrane);GO:0016021(integral component of membrane)	NA	NA	NA	expressed protein	NA	84.841	117.53	95.9365	260.817	242.328	234.521	0.404393	-1.30617	3.11291e-17	8.37125e-16	down	yes
LOC_Os09g10750	LOC_Os09g10750	LOC_Os09g10750.1	GO:0003674(molecular_function);GO:0008150(biological_process);GO:0009507(chloroplast);GO:0009534(chloroplast thylakoid);GO:0009535(chloroplast thylakoid membrane);GO:0016021(integral component of membrane)	NA	NA	NA	rhodanese-like, putative, expressed	NA	46.504	68.1608	51.1569	151.364	133.817	139.057	0.390869	-1.35524	3.27718e-17	8.78928e-16	down	yes
LOC_Os03g30092	LOC_Os03g30092	LOC_Os03g30092.1	GO:0003674(molecular_function);GO:0005576(extracellular region);GO:0008150(biological_process)	NA	NA	NA	expressed protein	NA	23.4098	41.0111	26.1999	77.3716	80.0493	88.0863	0.369117	-1.43785	3.36867e-17	9.0104e-16	down	yes
LOC_Os06g51029	LOC_Os06g51029	LOC_Os06g51029.1;LOC_Os06g51029.2	GO:0004176(ATP-dependent peptidase activity);GO:0005739(mitochondrion);GO:0006508(proteolysis);GO:0008237(metallopeptidase activity);GO:0009535(chloroplast thylakoid membrane);GO:0009941(chloroplast envelope);GO:0010027(thylakoid membrane organization);GO:0010205(photoinhibition);GO:0010206(photosystem II repair);GO:0010304(PSII associated light-harvesting complex II catabolic process);GO:0010304…	03050(Proteasome);03050(Proteasome)	K03061	NA	OsFtsH1 FtsH protease, homologue of AtFtsH1/5, expressed	NA	86.6333	101.501	96.7129	223.357	217.858	205.617	0.440373	-1.1832	3.51518e-17	9.3771e-16	down	yes
LOC_Os07g34006	LOC_Os07g34006	LOC_Os07g34006.1	GO:0034219(carbohydrate transmembrane transport)	00500(Starch and sucrose metabolism);00460(Cyanoamino acid metabolism);00940(Phenylpropanoid biosynthesis)	K05350	EC:3.2.1.21	transporter family protein, putative, expressed	NA	36.5642	22.9119	24.8412	74.1947	62.997	76.9201	0.393801	-1.34446	3.54455e-17	9.44282e-16	down	yes
LOC_Os10g21360	LOC_Os10g21360	LOC_Os10g21360.1;LOC_Os10g21360.2	GO:0002940(tRNA N2-guanine methylation);GO:0004809(tRNA (guanine-N2-)-methyltransferase activity);GO:0005634(nucleus);GO:0005739(mitochondrion);GO:0005739(mitochondrion)	NA	NA	NA	N-dimethylguanosine tRNA methyltransferase, putative, expressed	NA	7.7926	8.66753	7.12439	16.0131	14.6678	17.8141	0.486329	-1.03999	3.71386e-17	9.88066e-16	down	yes
LOC_Os09g10690	LOC_Os09g10690	LOC_Os09g10690.1	NA	NA	NA	NA	expressed protein	NA	3.59801	6.58072	2.10872	19.6065	21.7035	24.7372	0.18604	-2.42631	3.99901e-17	1.06251e-15	down	yes
LOC_Os12g13460	LOC_Os12g13460	LOC_Os12g13460.1	GO:0016279(protein-lysine N-methyltransferase activity);GO:0018026(peptidyl-lysine monomethylation)	NA	NA	NA	SET domain-containing protein, putative, expressed	NA	32.0783	37.3037	30.4037	71.7578	72.8322	74.1318	0.456222	-1.13219	4.35832e-17	1.15336e-15	down	yes
LOC_Os02g57290	LOC_Os02g57290	LOC_Os02g57290.1;LOC_Os02g57290.3;LOC_Os02g57290.2;LOC_Os02g57290.4	GO:0005506(iron ion binding);GO:0009507(chloroplast);GO:0009941(chloroplast envelope);GO:0010291(carotene beta-ring hydroxylase activity);GO:0016117(carotenoid biosynthetic process);GO:0016123(xanthophyll biosynthetic process);GO:0016705(oxidoreductase activity, acting on paired donors, with incorporation or reduction of molecular oxygen);GO:0019825(oxygen binding);GO:0020037(heme binding);GO:003…	00906(Carotenoid biosynthesis);00906(Carotenoid biosynthesis)	K15747	EC:1.14.-.-	cytochrome P450, putative, expressed	NA	8.21	12.7704	7.93905	26.6329	24.1977	31.5551	0.351025	-1.51035	4.56032e-17	1.20522e-15	down	yes
LOC_Os08g27010	LOC_Os08g27010	LOC_Os08g27010.1	GO:0003674(molecular_function);GO:0005634(nucleus);GO:0005739(mitochondrion);GO:0009507(chloroplast);GO:0009534(chloroplast thylakoid);GO:0009535(chloroplast thylakoid membrane);GO:0009941(chloroplast envelope);GO:0016020(membrane);GO:0016021(integral component of membrane);GO:0043248(proteasome assembly)	NA	NA	NA	APE1, putative, expressed	NA	87.4725	103.063	101.881	226.201	227.509	204.478	0.444276	-1.17047	4.58602e-17	1.21041e-15	down	yes
LOC_Os08g27150	LOC_Os08g27150	LOC_Os08g27150.1	GO:0000373(Group II intron splicing);GO:0003723(RNA binding);GO:0006397(mRNA processing);GO:0006417(regulation of translation);GO:0009507(chloroplast);GO:0009570(chloroplast stroma);GO:0030529(intracellular ribonucleoprotein complex)	NA	NA	NA	chloroplastic group IIA intron splicing facilitator CRS1, chloroplast precursor, putative, expressed	NA	11.5919	11.7775	9.8245	23.1144	20.8196	23.254	0.494045	-1.01729	4.6805e-17	1.23371e-15	down	yes
LOC_Os12g01580	LOC_Os12g01580	LOC_Os12g01580.1;LOC_Os12g01580.2	GO:0006855(drug transmembrane transport);GO:0015238(drug transmembrane transporter activity);GO:0015238(drug transmembrane transporter activity)	NA	NA	NA	MATE efflux protein, putative, expressed	NA	10.0901	11.8051	8.71907	20.6938	21.7332	21.5465	0.478546	-1.06327	4.7098e-17	1.23979e-15	down	yes
LOC_Os08g37940	LOC_Os08g37940	LOC_Os08g37940.1	GO:0008152(metabolic process);GO:0009507(chloroplast);GO:0009570(chloroplast stroma);GO:0009941(chloroplast envelope);GO:0016787(hydrolase activity);GO:0046872(metal ion binding)	00740(Riboflavin metabolism)	K00861	EC:2.7.1.26	HAD-superfamily hydrolase subfamily IA, variant 3, putative, expressed	NA	30.3336	55.0148	35.9128	126.713	120.887	116.762	0.332805	-1.58725	4.74981e-17	1.24867e-15	down	yes
LOC_Os01g74320	LOC_Os01g74320	LOC_Os01g74320.1	GO:0004842(ubiquitin-protein transferase activity);GO:0005515(protein binding);GO:0016301(kinase activity);GO:0042742(defense response to bacterium);GO:0051865(protein autoubiquitination)	NA	NA	NA	ubiquitin ligase, putative, expressed	NA	9.66102	12.9635	13.0278	23.4256	27.0844	26.6276	0.462191	-1.11344	4.94795e-17	1.29564e-15	down	yes
LOC_Os12g29990	LOC_Os12g29990	LOC_Os12g29990.1;LOC_Os12g29990.2;LOC_Os12g29990.4	GO:0000408(EKC/KEOPS complex);GO:0002949(tRNA threonylcarbamoyladenosine modification);GO:0002949(tRNA threonylcarbamoyladenosine modification)	NA	NA	NA	O-sialoglycoprotein endopeptidase, putative, expressed	NA	5.39305	6.11108	7.01513	16.3107	12.7771	13.3514	0.436371	-1.19637	4.99231e-17	1.30553e-15	down	yes
LOC_Os07g29410	LOC_Os07g29410	LOC_Os07g29410.1;LOC_Os07g29410.2	GO:0000103(sulfate assimilation);GO:0005737(cytoplasm);GO:0006457(protein folding);GO:0015035(protein disulfide oxidoreductase activity);GO:0016671(oxidoreductase activity, acting on a sulfur group of donors, disulfide as acceptor);GO:0034599(cellular response to oxidative stress);GO:0045454(cell redox homeostasis);GO:0045454(cell redox homeostasis)	NA	NA	NA	thioredoxin, putative, expressed	NA	348.158	341.935	380.728	782.867	787.186	779.091	0.455834	-1.13342	5.30055e-17	1.38139e-15	down	yes
LOC_Os03g53390	LOC_Os03g53390	LOC_Os03g53390.1	GO:0003674(molecular_function);GO:0005634(nucleus);GO:0008150(biological_process)	NA	NA	NA	expressed protein	NA	3.52081	3.0716	3.1165	8.18538	11.989	14.4851	0.280123	-1.83587	5.30319e-17	1.38139e-15	down	yes
LOC_Os06g45980	LOC_Os06g45980	LOC_Os06g45980.1	GO:0003697(single-stranded DNA binding);GO:0003896(DNA primase activity);GO:0004003(ATP-dependent DNA helicase activity);GO:0005524(ATP binding);GO:0005739(mitochondrion);GO:0006269(DNA replication, synthesis of RNA primer);GO:0009507(chloroplast);GO:0043139(5'-3' DNA helicase activity);GO:0046872(metal ion binding);GO:1990077(primosome complex)	NA	NA	NA	toprim domain-containing protein, putative, expressed	NA	7.64013	8.52128	7.08734	15.2172	14.3357	17.48	0.494308	-1.01652	5.6489e-17	1.46761e-15	down	yes
LOC_Os06g04510	LOC_Os06g04510	LOC_Os06g04510.1;LOC_Os06g04510.2	GO:0000015(phosphopyruvate hydratase complex);GO:0000287(magnesium ion binding);GO:0003677(DNA binding);GO:0004634(phosphopyruvate hydratase activity);GO:0005507(copper ion binding);GO:0005634(nucleus);GO:0005737(cytoplasm);GO:0005739(mitochondrion);GO:0005740(mitochondrial envelope);GO:0005829(cytosol);GO:0005886(plasma membrane);GO:0006096(glycolytic process);GO:0006351(transcription, DNA-templ…	01200(Carbon metabolism);01230(Biosynthesis of amino acids);00010(Glycolysis / Gluconeogenesis);03018(RNA degradation);03018(RNA degradation)	K01689	EC:4.2.1.11	enolase, putative, expressed	NA	92.7616	89.8204	98.7159	229.539	195.236	201.98	0.448816	-1.1558	5.79324e-17	1.50099e-15	down	yes
LOC_Os04g58780	LOC_Os04g58780	LOC_Os04g58780.2;LOC_Os04g58780.1	GO:0000166(nucleotide binding);GO:0003723(RNA binding);GO:0009507(chloroplast);GO:0009507(chloroplast)	03018(RNA degradation);03018(RNA degradation)	K14442	EC:3.6.4.13	pentatricopeptide repeat protein, putative, expressed	NA	8.49843	11.2836	7.63398	21.8005	20.6051	23.2164	0.417787	-1.25916	5.79998e-17	1.50099e-15	down	yes
LOC_Os02g50010	LOC_Os02g50010	LOC_Os02g50010.1	GO:0000373(Group II intron splicing);GO:0003723(RNA binding);GO:0005739(mitochondrion);GO:0008270(zinc ion binding);GO:0009507(chloroplast);GO:0009658(chloroplast organization);GO:0010468(regulation of gene expression);GO:0015979(photosynthesis);GO:0016021(integral component of membrane)	00500(Starch and sucrose metabolism)	K00700	EC:2.4.1.18	APO, putative, expressed	NA	20.9445	25.5548	22.7525	58.8182	46.5356	51.2638	0.442171	-1.17732	5.82082e-17	1.50443e-15	down	yes
LOC_Os12g01530	LOC_Os12g01530	LOC_Os12g01530.2;LOC_Os12g01530.3;LOC_Os12g01530.1	GO:0000302(response to reactive oxygen species);GO:0004322(ferroxidase activity);GO:0005739(mitochondrion);GO:0006826(iron ion transport);GO:0006879(cellular iron ion homeostasis);GO:0008199(ferric iron binding);GO:0009507(chloroplast);GO:0009570(chloroplast stroma);GO:0009908(flower development);GO:0009941(chloroplast envelope);GO:0010039(response to iron ion);GO:0015979(photosynthesis);GO:00483…	NA	NA	NA	ferritin-1, chloroplast precursor, putative, expressed	NA	8.19969	8.60653	10.7297	23.7638	17.3014	22.0049	0.436593	-1.19564	5.82905e-17	1.50461e-15	down	yes
LOC_Os05g49970	LOC_Os05g49970	LOC_Os05g49970.3;LOC_Os05g49970.2;LOC_Os05g49970.1	GO:0003924(GTPase activity);GO:0005622(intracellular);GO:0006412(translation);GO:0006412(translation)	03013(RNA transport);03013(RNA transport)	K03243	NA	translation initiation factor IF-2, chloroplast precursor, putative, expressed	NA	39.7501	47.9972	38.2936	97.916	92.6476	97.9876	0.436806	-1.19494	6.44046e-17	1.65813e-15	down	yes
LOC_Os04g50860	LOC_Os04g50860	LOC_Os04g50860.1	GO:0003674(molecular_function);GO:0005634(nucleus);GO:0008150(biological_process);GO:0009507(chloroplast);GO:0009570(chloroplast stroma)	NA	NA	NA	expressed protein	NA	46.2775	45.7593	55.2602	124.115	109.346	100.573	0.440964	-1.18127	6.60859e-17	1.69922e-15	down	yes
LOC_Os12g37710	LOC_Os12g37710	LOC_Os12g37710.1;LOC_Os12g37710.2	GO:0005509(calcium ion binding);GO:0005515(protein binding);GO:0009507(chloroplast);GO:0009535(chloroplast thylakoid membrane);GO:0009543(chloroplast thylakoid lumen);GO:0009570(chloroplast stroma);GO:0009579(thylakoid);GO:0009654(photosystem II oxygen evolving complex);GO:0016020(membrane);GO:0019898(extrinsic component of membrane);GO:0030095(chloroplast photosystem II);GO:0031977(thylakoid lum…	NA	NA	NA	PsbP, putative, expressed	NA	14.4649	22.0019	10.6276	50.5156	46.6921	52.3931	0.3148	-1.66749	6.62376e-17	1.70092e-15	down	yes
LOC_Os02g51480	LOC_Os02g51480	LOC_Os02g51480.1	GO:0009507(chloroplast);GO:0009793(embryo development ending in seed dormancy)	NA	NA	NA	PPR repeat domain containing protein, putative, expressed	NA	7.26229	12.7902	7.97226	28.6086	23.5148	26.0465	0.358511	-1.47991	7.02461e-17	1.80154e-15	down	yes
LOC_Os02g15750	LOC_Os02g15750	LOC_Os02g15750.1	GO:0004568(chitinase activity);GO:0005576(extracellular region);GO:0006032(chitin catabolic process);GO:0008061(chitin binding)	NA	NA	NA	expressed protein	NA	59.2951	104.172	60.0993	252.726	213.563	246.198	0.313782	-1.67216	7.69768e-17	1.97162e-15	down	yes
LOC_Os02g04640	LOC_Os02g04640	LOC_Os02g04640.1	GO:0003677(DNA binding);GO:0003700(transcription factor activity, sequence-specific DNA binding);GO:0005634(nucleus);GO:0006351(transcription, DNA-templated);GO:0006355(regulation of transcription, DNA-templated)	03013(RNA transport)	K14317	NA	Myb-like DNA-binding domain containing protein, putative, expressed	NA	6.36383	6.98782	7.79069	14.5449	14.2841	14.6402	0.486376	-1.03986	7.78117e-17	1.99044e-15	down	yes
LOC_Os02g52390	LOC_Os02g52390	LOC_Os02g52390.1	GO:0004222(metalloendopeptidase activity);GO:0008270(zinc ion binding);GO:0016485(protein processing)	NA	NA	NA	M16 domain containing zinc peptidase, putative, expressed	NA	34.0949	30.9604	32.5084	77.2727	66.7487	67.9521	0.460264	-1.11947	8.28663e-17	2.11431e-15	down	yes
LOC_Os02g07110	LOC_Os02g07110	LOC_Os02g07110.1	GO:0003674(molecular_function);GO:0005737(cytoplasm);GO:0009733(response to auxin)	04075(Plant hormone signal transduction)	K14488	NA	OsSAUR6 - Auxin-responsive SAUR gene family member, expressed	NA	23.7489	16.306	19.2222	40.8691	42.2118	41.7777	0.474753	-1.07475	8.80317e-17	2.24037e-15	down	yes
LOC_Os04g53680	LOC_Os04g53680	LOC_Os04g53680.1	GO:0000079(regulation of cyclin-dependent protein serine/threonine kinase activity);GO:0004693(cyclin-dependent protein serine/threonine kinase activity);GO:0005515(protein binding);GO:0005634(nucleus);GO:0007049(cell cycle);GO:0019901(protein kinase binding);GO:0051301(cell division);GO:0051726(regulation of cell cycle)	01200(Carbon metabolism);01210(2-Oxocarboxylic acid metabolism);01230(Biosynthesis of amino acids);00020(Citrate cycle (TCA cycle));00630(Glyoxylate and dicarboxylate metabolism)	K01647	EC:2.3.3.1	cyclin, putative, expressed	NA	16.3576	20.4894	24.7795	40.8845	48.0104	49.5235	0.445219	-1.16741	9.17973e-17	2.33025e-15	down	yes
LOC_Os07g46460	LOC_Os07g46460	LOC_Os07g46460.1	GO:0005737(cytoplasm);GO:0006537(glutamate biosynthetic process);GO:0015930(glutamate synthase activity);GO:0019676(ammonia assimilation cycle)	00630(Glyoxylate and dicarboxylate metabolism);00910(Nitrogen metabolism)	K00284	EC:1.4.7.1	ferredoxin-dependent glutamate synthase, chloroplast precursor, putative, expressed	NA	155.522	188.406	152.19	371.612	376.841	399.175	0.432298	-1.2099	9.44228e-17	2.39385e-15	down	yes
LOC_Os01g70460	LOC_Os01g70460	LOC_Os01g70460.2;LOC_Os01g70460.1;LOC_Os01g70460.3	GO:0009543(chloroplast thylakoid lumen);GO:0016021(integral component of membrane);GO:0016021(integral component of membrane)	NA	NA	NA	expressed protein	NA	5.91713	6.93582	5.5702	13.6308	12.2904	13.1082	0.472032	-1.08304	9.50513e-17	2.40672e-15	down	yes
LOC_Os11g04490	LOC_Os11g04490	LOC_Os11g04490.1	GO:0009507(chloroplast);GO:0009534(chloroplast thylakoid);GO:0016491(oxidoreductase activity);GO:0055114(oxidation-reduction process)	NA	NA	NA	astaxanthin synthase KC28, putative, expressed	NA	2.65622	4.17866	2.55862	11.7067	10.1249	14.1188	0.26129	-1.93627	9.86151e-17	2.49063e-15	down	yes
LOC_Os12g31000	LOC_Os12g31000	LOC_Os12g31000.1	GO:0003723(RNA binding);GO:0003729(mRNA binding);GO:0005737(cytoplasm);GO:0006417(regulation of translation);GO:0009507(chloroplast)	NA	NA	NA	pumilio-family RNA binding repeat domain containing protein, expressed	NA	81.5999	97.4501	85.9849	214.532	194.678	190.444	0.44198	-1.17795	1.00213e-16	2.52778e-15	down	yes
LOC_Os07g39270	LOC_Os07g39270	LOC_Os07g39270.2;LOC_Os07g39270.1	GO:0004161(dimethylallyltranstransferase activity);GO:0004311(farnesyltranstransferase activity);GO:0004337(geranyltranstransferase activity);GO:0005515(protein binding);GO:0008299(isoprenoid biosynthetic process);GO:0009507(chloroplast);GO:0009513(etioplast);GO:0016117(carotenoid biosynthetic process);GO:0033384(geranyl diphosphate biosynthetic process);GO:0033386(geranylgeranyl diphosphate bios…	00900(Terpenoid backbone biosynthesis);00900(Terpenoid backbone biosynthesis)	K13789	EC:2.5.1.1 2.5.1.10 2.5.1.29	polyprenyl synthetase, putative, expressed	NA	15.468	20.4309	20.5074	44.7935	42.6228	40.5162	0.440907	-1.18145	1.07721e-16	2.70689e-15	down	yes
LOC_Os06g30380	LOC_Os06g30380	LOC_Os06g30380.1	GO:0003924(GTPase activity);GO:0005739(mitochondrion);GO:0042254(ribosome biogenesis)	NA	NA	NA	GTP binding protein, putative, expressed	NA	12.1643	16.0502	14.5339	31.6085	28.8355	33.3437	0.455801	-1.13353	1.08598e-16	2.72549e-15	down	yes
LOC_Os07g17390	LOC_Os07g17390	LOC_Os07g17390.1	GO:0005509(calcium ion binding);GO:0005515(protein binding);GO:0009507(chloroplast);GO:0009535(chloroplast thylakoid membrane);GO:0009543(chloroplast thylakoid lumen);GO:0009570(chloroplast stroma);GO:0009579(thylakoid);GO:0009654(photosystem II oxygen evolving complex);GO:0016020(membrane);GO:0019898(extrinsic component of membrane);GO:0030095(chloroplast photosystem II);GO:0031977(thylakoid lum…	NA	NA	NA	PsbP, putative, expressed	NA	5.79964	10.2714	6.47368	23.8099	20.6042	26.2723	0.318941	-1.64864	1.1218e-16	2.80832e-15	down	yes
LOC_Os08g15460	LOC_Os08g15460	LOC_Os08g15460.1;LOC_Os08g15460.2	GO:0005515(protein binding);GO:0009306(protein secretion);GO:0009507(chloroplast);GO:0009535(chloroplast thylakoid membrane);GO:0010027(thylakoid membrane organization);GO:0015031(protein transport);GO:0015450(P-P-bond-hydrolysis-driven protein transmembrane transporter activity);GO:0016020(membrane);GO:0016021(integral component of membrane);GO:0016021(integral component of membrane)	03060(Protein export);04141(Protein processing in endoplasmic reticulum);04145(Phagosome);04145(Phagosome)	K10956	NA	preprotein translocase subunit secY, putative, expressed	NA	10.8124	16.3113	13.0614	32.4027	32.121	32.1631	0.415622	-1.26666	1.13143e-16	2.82747e-15	down	yes
LOC_Os10g25030	LOC_Os10g25030	LOC_Os10g25030.1	GO:0005515(protein binding);GO:0005737(cytoplasm);GO:0005739(mitochondrion);GO:0005829(cytosol);GO:0009507(chloroplast);GO:0009535(chloroplast thylakoid membrane);GO:0009570(chloroplast stroma);GO:0009814(defense response, incompatible interaction);GO:0009941(chloroplast envelope);GO:0010363(regulation of plant-type hypersensitive response);GO:0015996(chlorophyll catabolic process);GO:0043067(reg…	00860(Porphyrin and chlorophyll metabolism)	K13545	EC:1.3.7.12	red chlorophyll catabolite reductase, putative, expressed	NA	6.96817	7.38845	7.15684	13.6701	19.2144	18.5597	0.41819	-1.25777	1.13229e-16	2.82747e-15	down	yes
LOC_Os07g42250	LOC_Os07g42250	LOC_Os07g42250.1	GO:0005783(endoplasmic reticulum);GO:0016020(membrane);GO:0016788(hydrolase activity, acting on ester bonds)	NA	NA	NA	strictosidine synthase, putative, expressed	NA	19.9794	15.3391	19.9154	36.6158	35.9877	37.9034	0.499823	-1.00051	1.19419e-16	2.97086e-15	down	yes
LOC_Os01g01890	LOC_Os01g01890	LOC_Os01g01890.1	GO:0003674(molecular_function);GO:0005634(nucleus);GO:0008150(biological_process)	NA	NA	NA	expressed protein	NA	1.13196	1.13162	0.48189	4.41904	4.61979	4.83308	0.197915	-2.33705	1.27659e-16	3.16401e-15	down	yes
LOC_Os12g41430	LOC_Os12g41430	LOC_Os12g41430.2;LOC_Os12g41430.3;LOC_Os12g41430.1	GO:0004252(serine-type endopeptidase activity);GO:0005777(peroxisome);GO:0016485(protein processing);GO:0016485(protein processing)	NA	NA	NA	expressed protein	NA	11.3904	12.0519	9.64194	24.8801	22.7819	40.4632	0.375423	-1.41341	1.33259e-16	3.2987e-15	down	yes
LOC_Os02g51570	LOC_Os02g51570	LOC_Os02g51570.1	GO:0003755(peptidyl-prolyl cis-trans isomerase activity);GO:0005528(FK506 binding);GO:0005789(endoplasmic reticulum membrane);GO:0061077(chaperone-mediated protein folding)	NA	NA	NA	peptidyl-prolyl cis-trans isomerase, FKBP-type, putative, expressed	NA	66.8526	93.8468	65.5883	187.031	182.293	189.99	0.404581	-1.3055	1.3937e-16	3.44141e-15	down	yes
LOC_Os04g40530	LOC_Os04g40530	LOC_Os04g40530.1	GO:0005737(cytoplasm);GO:0008757(S-adenosylmethionine-dependent methyltransferase activity);GO:0032259(methylation)	NA	NA	NA	methyltransferase domain containing protein, expressed	NA	19.793	26.8626	32.9163	58.0346	65.3561	68.9793	0.41364	-1.27355	1.41481e-16	3.4849e-15	down	yes
LOC_Os06g48600	LOC_Os06g48600	LOC_Os06g48600.1	GO:0003674(molecular_function);GO:0006954(inflammatory response);GO:0009507(chloroplast);GO:0051707(response to other organism)	00350(Tyrosine metabolism);00360(Phenylalanine metabolism)	K07253	EC:5.3.2.1	macrophage migration inhibitory factor, putative, expressed	NA	17.4978	23.44	18.9406	41.5852	41.1817	53.9341	0.438024	-1.19092	1.45064e-16	3.56435e-15	down	yes
LOC_Os04g35530	LOC_Os04g35530	LOC_Os04g35530.1	GO:0005509(calcium ion binding);GO:0009507(chloroplast);GO:0009543(chloroplast thylakoid lumen);GO:0009579(thylakoid);GO:0009654(photosystem II oxygen evolving complex);GO:0015979(photosynthesis);GO:0019898(extrinsic component of membrane)	NA	NA	NA	expressed protein	NA	0.565952	1.10884	0.472091	5.91926	4.42272	5.2697	0.137518	-2.86231	1.52288e-16	3.73724e-15	down	yes
LOC_Os02g53770	LOC_Os02g53770	LOC_Os02g53770.1	GO:0004822(isoleucine-tRNA ligase activity);GO:0005739(mitochondrion);GO:0005829(cytosol);GO:0006428(isoleucyl-tRNA aminoacylation)	00970(Aminoacyl-tRNA biosynthesis)	K01870	EC:6.1.1.5	tRNA synthetase class I, putative, expressed	NA	26.9845	30.0684	23.4294	59.9126	56.2523	64.4252	0.445663	-1.16598	1.5828e-16	3.87951e-15	down	yes
LOC_Os10g36860	LOC_Os10g36860	LOC_Os10g36860.1	GO:0003723(RNA binding);GO:0008150(biological_process);GO:0009507(chloroplast)	NA	NA	NA	CRS1/YhbY domain containing protein, expressed	NA	21.3472	33.2452	22.5144	58.5483	64.9892	63.2712	0.412758	-1.27663	1.60329e-16	3.92033e-15	down	yes
LOC_Os11g25780	LOC_Os11g25780	LOC_Os11g25780.1	GO:0003674(molecular_function);GO:0005634(nucleus);GO:0008150(biological_process)	NA	NA	NA	PB1 domain containing protein, expressed	NA	19.7281	19.4026	23.1483	37.4448	48.9116	39.8801	0.493352	-1.01931	1.67324e-16	4.06817e-15	down	yes
LOC_Os08g15248	LOC_Os08g15248	LOC_Os08g15248.1	GO:0006120(mitochondrial electron transport, NADH to ubiquinone);GO:0008137(NADH dehydrogenase (ubiquinone) activity)	00190(Oxidative phosphorylation)	K05573	EC:1.6.5.3	NADPH-dependent oxidoreductase, putative, expressed	NA	0.0001	0.0001	0.0001	0.654042	0.416062	0.76512	0.000163468	-12.5787	1.69025e-16	4.1025e-15	down	yes
LOC_Os02g49326	LOC_Os02g49326	LOC_Os02g49326.1	GO:0016279(protein-lysine N-methyltransferase activity);GO:0018026(peptidyl-lysine monomethylation)	04075(Plant hormone signal transduction)	K14484	NA	SET domain-containing protein, putative, expressed	NA	41.1789	48.7866	45.1928	92.6276	99.62	97.013	0.467255	-1.09772	1.74558e-16	4.23165e-15	down	yes
LOC_Os07g37830	LOC_Os07g37830	LOC_Os07g37830.2;LOC_Os07g37830.1	GO:0000209(protein polyubiquitination);GO:0003755(peptidyl-prolyl cis-trans isomerase activity);GO:0005634(nucleus);GO:0034450(ubiquitin-ubiquitin ligase activity);GO:0034450(ubiquitin-ubiquitin ligase activity)	NA	NA	NA	peptidyl-prolyl cis-trans isomerase CYP37, chloroplast precursor, putative, expressed	NA	13.1979	22.1887	16.6701	44.7588	43.7565	48.9648	0.378649	-1.40107	1.76246e-16	4.26738e-15	down	yes
LOC_Os03g61220	LOC_Os03g61220	LOC_Os03g61220.2;LOC_Os03g61220.1	GO:0004004(ATP-dependent RNA helicase activity);GO:0010501(RNA secondary structure unwinding);GO:0010501(RNA secondary structure unwinding)	00270(Cysteine and methionine metabolism);00480(Glutathione metabolism);00480(Glutathione metabolism)	K01919	EC:6.3.2.2	DEAD-box ATP-dependent RNA helicase 3, putative, expressed	NA	110.059	142.027	111.606	291.496	275.209	283.848	0.427595	-1.22568	2.06659e-16	4.98559e-15	down	yes
LOC_Os06g11380	LOC_Os06g11380	LOC_Os06g11380.1	GO:0003777(microtubule motor activity);GO:0005871(kinesin complex);GO:0007018(microtubule-based movement);GO:0016887(ATPase activity)	NA	NA	NA	geminivirus Rep-interacting motor protein, putative, expressed	NA	21.884	23.1481	19.2244	40.816	45.9005	46.8039	0.481249	-1.05515	2.07008e-16	4.98797e-15	down	yes
LOC_Os07g10490	LOC_Os07g10490	LOC_Os07g10490.1	GO:0005739(mitochondrion);GO:0009507(chloroplast);GO:0009509(chromoplast);GO:0009941(chloroplast envelope);GO:0016117(carotenoid biosynthetic process);GO:0016120(carotene biosynthetic process);GO:0016719(carotene 7,8-desaturase activity);GO:0052886(9,9'-dicis-carotene:quinone oxidoreductase activity);GO:0052887(7,9,9'-tricis-neurosporene:quinone oxidoreductase activity);GO:0052889(9,9'-di-cis-zet…	00906(Carotenoid biosynthesis)	K00514	EC:1.3.5.6	zeta-carotene desaturase, chloroplast/chromoplast precursor, putative, expressed	NA	57.3601	64.0607	57.1272	126.179	123.048	129.482	0.471463	-1.08478	2.08405e-16	5.01555e-15	down	yes
LOC_Os07g46410	LOC_Os07g46410	LOC_Os07g46410.1	GO:0004791(thioredoxin-disulfide reductase activity);GO:0005515(protein binding);GO:0009507(chloroplast);GO:0016671(oxidoreductase activity, acting on a sulfur group of donors, disulfide as acceptor);GO:0042744(hydrogen peroxide catabolic process);GO:0042802(identical protein binding)	00240(Pyrimidine metabolism);00450(Selenocompound metabolism)	K00384	EC:1.8.1.9	bifunctional thioredoxin reductase/thioredoxin, putative, expressed	NA	47.5244	66.7535	52.9281	136.288	129.581	129.847	0.422539	-1.24284	2.14747e-16	5.16196e-15	down	yes
LOC_Os06g22394	LOC_Os06g22394	LOC_Os06g22394.1	NA	NA	NA	NA	expressed protein	NA	33.389	56.2275	37.9566	101.241	112.021	126.217	0.37579	-1.412	2.18149e-16	5.23742e-15	down	yes
LOC_Os07g23990	LOC_Os07g23990	LOC_Os07g23990.1;LOC_Os07g23990.2	GO:0005634(nucleus);GO:0005737(cytoplasm);GO:0005829(cytosol);GO:0008150(biological_process);GO:0008150(biological_process)	01200(Carbon metabolism);01210(2-Oxocarboxylic acid metabolism);01230(Biosynthesis of amino acids);00020(Citrate cycle (TCA cycle));00630(Glyoxylate and dicarboxylate metabolism);00630(Glyoxylate and dicarboxylate metabolism)	K01647	EC:2.3.3.1	tetratricopeptide repeat domain containing protein, putative, expressed	NA	8.55846	15.0219	8.96538	32.0262	30.8695	32.5936	0.340831	-1.55287	2.32975e-16	5.57992e-15	down	yes
LOC_Os05g34950	LOC_Os05g34950	LOC_Os05g34950.1	GO:0004674(protein serine/threonine kinase activity);GO:0005886(plasma membrane)	04075(Plant hormone signal transduction);04626(Plant-pathogen interaction)	K13416	EC:2.7.10.1 2.7.11.1	cysteine-rich receptor-like protein kinase 6 precursor, putative, expressed	NA	1.52313	1.02759	0.372981	6.4569	6.03144	6.88601	0.150906	-2.72828	2.34766e-16	5.61607e-15	down	yes
LOC_Os03g56869	LOC_Os03g56869	LOC_Os03g56869.1	GO:0004751(ribose-5-phosphate isomerase activity);GO:0009052(pentose-phosphate shunt, non-oxidative branch);GO:0009507(chloroplast)	01200(Carbon metabolism);01230(Biosynthesis of amino acids);00030(Pentose phosphate pathway);00710(Carbon fixation in photosynthetic organisms)	K01807	EC:5.3.1.6	ribose-5-phosphate isomerase A, putative, expressed	NA	18.1568	29.8947	18.8575	60.43	55.9491	62.7857	0.37345	-1.42101	2.57561e-16	6.1466e-15	down	yes
LOC_Os01g02080	LOC_Os01g02080	LOC_Os01g02080.1	GO:0003755(peptidyl-prolyl cis-trans isomerase activity)	NA	NA	NA	peptidyl-prolyl cis-trans isomerase, putative, expressed	NA	5.94863	18.3464	7.52593	61.012	51.0206	60.3581	0.184586	-2.43763	2.59205e-16	6.17106e-15	down	yes
LOC_Os04g32920	LOC_Os04g32920	LOC_Os04g32920.4;LOC_Os04g32920.3;LOC_Os04g32920.2;LOC_Os04g32920.5;LOC_Os04g32920.1	GO:0006813(potassium ion transport);GO:0015079(potassium ion transmembrane transporter activity);GO:0016020(membrane);GO:0016020(membrane)	NA	NA	NA	potassium transporter, putative, expressed	NA	6.81016	2.62586	3.94224	12.369	18.0471	19.9886	0.265416	-1.91367	2.65355e-16	6.29492e-15	down	yes
LOC_Os05g03750	LOC_Os05g03750	LOC_Os05g03750.1	NA	NA	NA	NA	expressed protein	NA	68.5475	108.671	82.0158	207.077	230.812	224.894	0.391131	-1.35428	2.78126e-16	6.58221e-15	down	yes
LOC_Os04g57590	LOC_Os04g57590	LOC_Os04g57590.1;LOC_Os04g57590.2;LOC_Os04g57590.3	GO:0019172(glyoxalase III activity);GO:0019243(methylglyoxal catabolic process to D-lactate via S-lactoyl-glutathione);GO:0019243(methylglyoxal catabolic process to D-lactate via S-lactoyl-glutathione)	00620(Pyruvate metabolism);00620(Pyruvate metabolism)	K18881	EC:4.2.1.130	DJ-1 family protein, putative, expressed	NA	10.8336	12.3455	12.62	50.4688	25.6678	29.568	0.338671	-1.56205	2.83768e-16	6.70775e-15	down	yes
LOC_Os03g50080	LOC_Os03g50080	LOC_Os03g50080.1	GO:0003755(peptidyl-prolyl cis-trans isomerase activity);GO:0005528(FK506 binding);GO:0005789(endoplasmic reticulum membrane);GO:0061077(chaperone-mediated protein folding)	NA	NA	NA	peptidyl-prolyl cis-trans isomerase, FKBP-type, putative, expressed	NA	100.218	146.102	123.695	274.193	307.407	311.189	0.414448	-1.27074	3.00471e-16	7.09418e-15	down	yes
LOC_Os06g49220	LOC_Os06g49220	LOC_Os06g49220.1	GO:0000325(plant-type vacuole);GO:0005215(transporter activity);GO:0005773(vacuole);GO:0005774(vacuolar membrane);GO:0005794(Golgi apparatus);GO:0005886(plasma membrane);GO:0009705(plant-type vacuole membrane);GO:0015031(protein transport);GO:0015112(nitrate transmembrane transporter activity);GO:0015197(peptide transporter activity);GO:0015334(high-affinity oligopeptide transporter activity);GO:…	NA	NA	NA	peptide transporter, putative, expressed	NA	18.932	23.2562	21.6341	41.9404	43.6446	52.9929	0.460551	-1.11857	3.12756e-16	7.37548e-15	down	yes
LOC_Os04g50100	LOC_Os04g50100	LOC_Os04g50100.1	GO:0004842(ubiquitin-protein transferase activity);GO:0016567(protein ubiquitination);GO:0043161(proteasome-mediated ubiquitin-dependent protein catabolic process);GO:0061630(ubiquitin protein ligase activity)	00563(Glycosylphosphatidylinositol(GPI)-anchor biosynthesis)	K05283	EC:2.3.-.-	RING-H2 finger protein ATL5G, putative, expressed	NA	2.51637	2.01204	2.87661	7.54036	6.13968	7.98811	0.341747	-1.549	3.14288e-16	7.40286e-15	down	yes
LOC_Os09g26580	LOC_Os09g26580	LOC_Os09g26580.1	GO:0003674(molecular_function);GO:0005576(extracellular region);GO:0008150(biological_process);GO:0009507(chloroplast)	NA	NA	NA	expressed protein	NA	7.74794	5.09924	7.19922	13.6089	14.3824	14.7283	0.469255	-1.09156	3.18847e-16	7.50136e-15	down	yes
LOC_Os07g47640	LOC_Os07g47640	LOC_Os07g47640.1	NA	NA	NA	NA	ultraviolet-B-repressible protein, putative, expressed	NA	319.677	563.946	425.784	1189.54	1240.35	1244.96	0.356315	-1.48877	3.38752e-16	7.95089e-15	down	yes
LOC_Os06g06560	LOC_Os06g06560	LOC_Os06g06560.1	GO:0004373(glycogen (starch) synthase activity);GO:0005739(mitochondrion);GO:0009011(starch synthase activity);GO:0009501(amyloplast);GO:0009507(chloroplast);GO:0009570(chloroplast stroma);GO:0010021(amylopectin biosynthetic process);GO:0016757(transferase activity, transferring glycosyl groups);GO:0019252(starch biosynthetic process);GO:0033201(alpha-1,4-glucan synthase activity)	00500(Starch and sucrose metabolism)	K00703	EC:2.4.1.21	starch synthase, putative, expressed	NA	4.65987	2.40774	4.23071	9.10066	10.3121	11.5821	0.364523	-1.45592	3.46104e-16	8.1139e-15	down	yes
LOC_Os12g01449	LOC_Os12g01449	LOC_Os12g01449.1	GO:0009658(chloroplast organization);GO:0009707(chloroplast outer membrane)	04144(Endocytosis)	K05747	NA	chloroplast unusual positioning protein, putative, expressed	NA	25.9364	27.4938	25.5954	54.6401	53.4703	54.0964	0.48719	-1.03744	3.68941e-16	8.61886e-15	down	yes
LOC_Os04g49500	LOC_Os04g49500	LOC_Os04g49500.1	GO:0004842(ubiquitin-protein transferase activity);GO:0005634(nucleus);GO:0005737(cytoplasm);GO:0016567(protein ubiquitination);GO:0016874(ligase activity)	04140(Regulation of autophagy)	K08332	NA	U-box domain-containing protein, putative, expressed	NA	0.780652	0.397104	0.634632	2.12072	2.73117	3.26696	0.223232	-2.16338	3.69653e-16	8.62539e-15	down	yes
LOC_Os10g32348	LOC_Os10g32348	LOC_Os10g32348.1	GO:0005634(nucleus);GO:0009507(chloroplast);GO:0009535(chloroplast thylakoid membrane);GO:0016021(integral component of membrane);GO:0048564(photosystem I assembly)	00195(Photosynthesis)	K02717	NA	PsbP, putative, expressed	NA	2.20951	4.24455	1.68677	23.5239	12.5394	14.9765	0.159499	-2.64838	3.76157e-16	8.7467e-15	down	yes
LOC_Os08g06530	LOC_Os08g06530	LOC_Os08g06530.1	GO:0005506(iron ion binding);GO:0009507(chloroplast);GO:0009534(chloroplast thylakoid);GO:0009535(chloroplast thylakoid membrane);GO:0009941(chloroplast envelope);GO:0016021(integral component of membrane);GO:0046872(metal ion binding)	NA	NA	NA	rubredoxin family protein, putative, expressed	NA	165.061	258.11	203.645	523.15	520.63	544.325	0.394695	-1.34119	3.76169e-16	8.7467e-15	down	yes
LOC_Os11g13420	LOC_Os11g13420	LOC_Os11g13420.1;LOC_Os11g13420.3;LOC_Os11g13420.2	GO:0003723(RNA binding);GO:0004525(ribonuclease III activity);GO:0005634(nucleus);GO:0006396(RNA processing);GO:0009507(chloroplast);GO:0009507(chloroplast)	NA	NA	NA	RNA binding protein, putative, expressed	NA	19.3234	26.4775	18.9228	53.9278	49.7741	45.7741	0.433004	-1.20755	3.80317e-16	8.83283e-15	down	yes
LOC_Os08g36590	LOC_Os08g36590	LOC_Os08g36590.1	GO:0008168(methyltransferase activity);GO:0009507(chloroplast);GO:0016021(integral component of membrane);GO:0016301(kinase activity);GO:0016310(phosphorylation);GO:0032259(methylation)	NA	NA	NA	antifreeze glycoprotein, putative, expressed	NA	7.46091	11.1753	7.55831	21.876	23.346	19.4225	0.405208	-1.30326	3.84525e-16	8.92018e-15	down	yes
LOC_Os08g12780	LOC_Os08g12780	LOC_Os08g12780.4;LOC_Os08g12780.2;LOC_Os08g12780.1;LOC_Os08g12780.3;LOC_Os08g12780.5	GO:0005886(plasma membrane);GO:0008150(biological_process);GO:0016021(integral component of membrane);GO:0016021(integral component of membrane)	NA	NA	NA	chloroplast envelope membrane protein, putative, expressed	NA	4.77487	7.45278	4.03872	13.7916	14.9507	14.7098	0.374352	-1.41753	4.04826e-16	9.3802e-15	down	yes
LOC_Os12g38730	LOC_Os12g38730	LOC_Os12g38730.2;LOC_Os12g38730.1	GO:0003674(molecular_function);GO:0005634(nucleus);GO:0008150(biological_process);GO:0008150(biological_process)	NA	NA	NA	expressed protein	NA	8.60121	11.2205	9.9537	17.3923	22.2723	22.8767	0.476091	-1.07069	4.21128e-16	9.73529e-15	down	yes
LOC_Os12g35630	LOC_Os12g35630	LOC_Os12g35630.3;LOC_Os12g35630.1	GO:0003746(translation elongation factor activity);GO:0005759(mitochondrial matrix);GO:0070125(mitochondrial translational elongation);GO:0070125(mitochondrial translational elongation)	00190(Oxidative phosphorylation);00195(Photosynthesis);00230(Purine metabolism);00240(Pyrimidine metabolism);03018(RNA degradation);03018(RNA degradation)	K00962;K02108	EC:2.7.7.8	elongation factor TS family protein, expressed	NA	23.4339	38.5019	23.298	88.2221	71.945	88.3618	0.342953	-1.54392	4.29825e-16	9.92481e-15	down	yes
LOC_Os04g46610	LOC_Os04g46610	LOC_Os04g46610.1;LOC_Os04g46610.2	GO:0005198(structural molecule activity);GO:0005737(cytoplasm);GO:0008150(biological_process);GO:0009507(chloroplast);GO:0009507(chloroplast)	NA	NA	NA	PAP fibrillin family domain containing protein, expressed	NA	20.4066	23.4601	19.2568	40.3136	43.9402	48.7435	0.474623	-1.07515	4.34944e-16	1.00314e-14	down	yes
LOC_Os02g53350	LOC_Os02g53350	LOC_Os02g53350.1	NA	NA	NA	NA	expressed protein	NA	94.3815	138.514	131.721	286.32	293.768	298.704	0.414906	-1.26914	4.37299e-16	1.00741e-14	down	yes
LOC_Os04g47020	LOC_Os04g47020	LOC_Os04g47020.1;LOC_Os04g47020.2;LOC_Os04g47020.3	GO:0005634(nucleus);GO:0008152(metabolic process);GO:0016787(hydrolase activity);GO:0016787(hydrolase activity)	00740(Riboflavin metabolism);00740(Riboflavin metabolism)	K00861	EC:2.7.1.26	genetic modifier, putative, expressed	NA	8.03099	13.1994	11.2813	24.9867	25.414	26.6075	0.422186	-1.24405	4.43751e-16	1.01991e-14	down	yes
LOC_Os10g25060	LOC_Os10g25060	LOC_Os10g25060.1	GO:0003674(molecular_function);GO:0005634(nucleus);GO:0009409(response to cold);GO:0080167(response to karrikin)	NA	NA	NA	expressed protein	NA	39.131	28.1359	36.1064	71.24	69.5816	79.8918	0.46836	-1.09431	4.50994e-16	1.03536e-14	down	yes
LOC_Os05g33280	LOC_Os05g33280	LOC_Os05g33280.1	GO:0003993(acid phosphatase activity);GO:0009507(chloroplast);GO:0009534(chloroplast thylakoid);GO:0009535(chloroplast thylakoid membrane);GO:0009543(chloroplast thylakoid lumen);GO:0009579(thylakoid);GO:0010206(photosystem II repair);GO:0016021(integral component of membrane);GO:0016311(dephosphorylation);GO:0031977(thylakoid lumen)	NA	NA	NA	thylakoid lumen protein, putative, expressed	NA	98.7445	165.689	114.756	347.239	328.855	352.581	0.368619	-1.4398	4.66552e-16	1.06752e-14	down	yes
LOC_Os01g44050	LOC_Os01g44050	LOC_Os01g44050.1	GO:0004851(uroporphyrin-III C-methyltransferase activity);GO:0019354(siroheme biosynthetic process)	NA	NA	NA	siroheme synthase, putative, expressed	NA	5.97707	5.69216	4.56864	13.9572	11.0749	12.2081	0.43603	-1.1975	4.71311e-16	1.07704e-14	down	yes
LOC_Os03g55776	LOC_Os03g55776	LOC_Os03g55776.1	NA	NA	NA	NA	expressed protein	NA	363.048	306.754	414.842	800.376	836.8	777.599	0.44917	-1.15467	4.72645e-16	1.07886e-14	down	yes
LOC_Os04g42784	LOC_Os04g42784	LOC_Os04g42784.1	GO:0000228(nuclear chromosome);GO:0000710(meiotic mismatch repair);GO:0003684(damaged DNA binding);GO:0007131(reciprocal meiotic recombination);GO:0030983(mismatched DNA binding);GO:0032300(mismatch repair complex)	03430(Mismatch repair)	K08737	NA	DNA mismatch repair protein, putative, expressed	NA	5.04358	5.85175	4.94405	11.4291	9.25124	11.1295	0.497939	-1.00596	4.88553e-16	1.11389e-14	down	yes
LOC_Os03g38940	LOC_Os03g38940	LOC_Os03g38940.1	NA	NA	NA	NA	expressed protein	NA	8.9568	6.8964	6.41881	15.5635	13.8885	15.7356	0.492878	-1.0207	4.95917e-16	1.12939e-14	down	yes
LOC_Os02g56040	LOC_Os02g56040	LOC_Os02g56040.1	GO:0005737(cytoplasm)	04141(Protein processing in endoplasmic reticulum)	K09503	NA	chaperone protein dnaJ, putative, expressed	NA	10.8638	10.2274	7.59936	22.7776	17.7873	22.3629	0.455928	-1.13312	4.96941e-16	1.13043e-14	down	yes
LOC_Os08g30910	LOC_Os08g30910	LOC_Os08g30910.1	GO:0000775(chromosome, centromeric region);GO:0005634(nucleus);GO:0008270(zinc ion binding);GO:0010200(response to chitin);GO:0010216(maintenance of DNA methylation);GO:0016571(histone methylation);GO:0018024(histone-lysine N-methyltransferase activity);GO:0031048(chromatin silencing by small RNA);GO:0034968(histone lysine methylation);GO:0040029(regulation of gene expression, epigenetic);GO:0042…	00310(Lysine degradation)	K11420	EC:2.1.1.43	YDG/SRA domain containing protein, expressed	NA	0.701321	1.11353	0.739332	2.63881	2.95051	3.60941	0.277666	-1.84858	5.16879e-16	1.1731e-14	down	yes
LOC_Os03g56670	LOC_Os03g56670	LOC_Os03g56670.2;LOC_Os03g56670.1	GO:0003674(molecular_function);GO:0009507(chloroplast);GO:0009534(chloroplast thylakoid);GO:0009535(chloroplast thylakoid membrane);GO:0009538(photosystem I reaction center);GO:0009579(thylakoid);GO:0009941(chloroplast envelope);GO:0010287(plastoglobule);GO:0015979(photosynthesis);GO:0016020(membrane);GO:0016021(integral component of membrane);GO:0016021(integral component of membrane)	00195(Photosynthesis);00195(Photosynthesis)	K02694	NA	photosystem I reaction center subunit III, chloroplast precursor, putative, expressed	NA	871.209	1138.28	923.492	2565.18	2150.2	2279.02	0.419333	-1.25383	5.22858e-16	1.18532e-14	down	yes
LOC_Os10g12300	LOC_Os10g12300	LOC_Os10g12300.1	NA	NA	NA	NA	expressed protein	NA	8.84596	15.1574	11.3975	32.6451	31.8198	31.0313	0.370705	-1.43166	6.37202e-16	1.43637e-14	down	yes
LOC_Os07g34830	LOC_Os07g34830	LOC_Os07g34830.1	GO:0007165(signal transduction)	NA	NA	NA	ankyrin repeat family protein, putative, expressed	NA	4.66264	6.70789	6.31575	12.9159	12.1689	14.3276	0.44875	-1.15602	6.46948e-16	1.45669e-14	down	yes
LOC_Os06g36840	LOC_Os06g36840	LOC_Os06g36840.1	GO:0004124(cysteine synthase activity);GO:0005737(cytoplasm);GO:0006535(cysteine biosynthetic process from serine);GO:0030170(pyridoxal phosphate binding)	01200(Carbon metabolism);01230(Biosynthesis of amino acids);00920(Sulfur metabolism);00270(Cysteine and methionine metabolism)	K01738	EC:2.5.1.47	cysteine synthase, putative, expressed	NA	31.7421	39.32	34.2071	82.5185	68.6045	76.0084	0.463473	-1.10944	6.52468e-16	1.46746e-14	down	yes
LOC_Os01g56680	LOC_Os01g56680	LOC_Os01g56680.1;LOC_Os01g56680.2	NA	00195(Photosynthesis);00195(Photosynthesis)	K02721	NA	photosystem II reaction center W protein, chloroplast precursor, putative, expressed	NA	557.906	970.539	735.237	2068.83	2062.32	2104.24	0.363038	-1.46181	6.88432e-16	1.54313e-14	down	yes
LOC_Os04g24140	LOC_Os04g24140	LOC_Os04g24140.1	GO:0004751(ribose-5-phosphate isomerase activity);GO:0005737(cytoplasm);GO:0005829(cytosol);GO:0009052(pentose-phosphate shunt, non-oxidative branch);GO:0030244(cellulose biosynthetic process);GO:0046109(uridine biosynthetic process);GO:0080167(response to karrikin)	01200(Carbon metabolism);01230(Biosynthesis of amino acids);00030(Pentose phosphate pathway);00710(Carbon fixation in photosynthetic organisms)	K01807	EC:5.3.1.6	ribose-5-phosphate isomerase A, putative, expressed	NA	41.093	42.82	35.9907	103.467	76.1775	86.3707	0.450739	-1.14963	6.97919e-16	1.56263e-14	down	yes
LOC_Os01g65880	LOC_Os01g65880	LOC_Os01g65880.3;LOC_Os01g65880.2;LOC_Os01g65880.1	GO:0005887(integral component of plasma membrane);GO:0008643(carbohydrate transport);GO:0016021(integral component of membrane);GO:0051119(sugar transmembrane transporter activity);GO:0051119(sugar transmembrane transporter activity)	NA	NA	NA	nodulin MtN3 family protein, putative, expressed	NA	20.6728	39.8564	21.3039	80.8971	88.3887	92.96	0.312047	-1.68016	7.05294e-16	1.57737e-14	down	yes
LOC_Os07g23520	LOC_Os07g23520	LOC_Os07g23520.2;LOC_Os07g23520.1	GO:0000149(SNARE binding);GO:0000323(lytic vacuole);GO:0005768(endosome);GO:0035493(SNARE complex assembly);GO:0060627(regulation of vesicle-mediated transport);GO:0060627(regulation of vesicle-mediated transport)	NA	NA	NA	expressed protein	NA	18.0777	24.4727	17.2166	43.8873	44.9641	47.4058	0.438634	-1.18891	7.09085e-16	1.58407e-14	down	yes
LOC_Os01g13570	LOC_Os01g13570	LOC_Os01g13570.1;LOC_Os01g13570.2	GO:0005829(cytosol);GO:0016791(phosphatase activity);GO:0016791(phosphatase activity)	01200(Carbon metabolism);01230(Biosynthesis of amino acids);00010(Glycolysis / Gluconeogenesis);00260(Glycine, serine and threonine metabolism);00260(Glycine, serine and threonine metabolism)	K15634	EC:5.4.2.12	phosphoglycerate mutase, putative, expressed	NA	100.476	137.56	115.463	292.896	290.597	249.041	0.424606	-1.2358	7.26369e-16	1.62087e-14	down	yes
LOC_Os02g10780	LOC_Os02g10780	LOC_Os02g10780.1	GO:0005634(nucleus);GO:0005783(endoplasmic reticulum);GO:0016036(cellular response to phosphate starvation);GO:0070417(cellular response to cold)	NA	NA	NA	SPX domain containing protein, putative, expressed	NA	24.1362	24.0964	30.9752	53.0431	56.6035	52.2849	0.489144	-1.03167	7.38265e-16	1.64557e-14	down	yes
LOC_Os02g02590	LOC_Os02g02590	LOC_Os02g02590.1	GO:0003674(molecular_function);GO:0005739(mitochondrion);GO:0008150(biological_process)	NA	NA	NA	PPR repeat domain containing protein, putative, expressed	NA	6.12583	9.44229	7.88157	16.9781	16.7254	19.3762	0.441783	-1.17859	7.74141e-16	1.72361e-14	down	yes
LOC_Os02g51080	LOC_Os02g51080	LOC_Os02g51080.1	GO:0010189(vitamin E biosynthetic process);GO:0015995(chlorophyll biosynthetic process);GO:0033385(geranylgeranyl diphosphate metabolic process);GO:0033521(phytyl diphosphate biosynthetic process);GO:0045550(geranylgeranyl reductase activity)	00860(Porphyrin and chlorophyll metabolism);00900(Terpenoid backbone biosynthesis)	K10960	EC:1.3.1.83	FAD binding domain containing protein, expressed	NA	119.816	144.24	114.368	435.091	290.137	290.829	0.372444	-1.4249	7.80149e-16	1.73505e-14	down	yes
LOC_Os03g55980	LOC_Os03g55980	LOC_Os03g55980.1	NA	NA	NA	NA	expressed protein	NA	2.22452	2.82332	3.12412	9.75093	9.69714	13.0829	0.251205	-1.99306	8.12193e-16	1.80229e-14	down	yes
LOC_Os11g05552	LOC_Os11g05552	LOC_Os11g05552.1	GO:0003729(mRNA binding);GO:0003924(GTPase activity);GO:0005048(signal sequence binding);GO:0005515(protein binding);GO:0005525(GTP binding);GO:0005737(cytoplasm);GO:0005786(signal recognition particle, endoplasmic reticulum targeting);GO:0006614(SRP-dependent cotranslational protein targeting to membrane);GO:0006617(SRP-dependent cotranslational protein targeting to membrane, signal sequence rec…	03060(Protein export)	K03106	EC:3.6.5.4	signal recognition particle 54 kDa protein, chloroplast precursor, putative, expressed	NA	11.2467	14.6195	10.4075	27.7816	23.4489	28.5948	0.454413	-1.13792	8.1722e-16	1.81143e-14	down	yes
LOC_Os04g53230	LOC_Os04g53230	LOC_Os04g53230.1	GO:0005960(glycine cleavage complex)	01200(Carbon metabolism);00630(Glyoxylate and dicarboxylate metabolism);00260(Glycine, serine and threonine metabolism);00670(One carbon pool by folate)	K00605	EC:2.1.2.10	aminomethyltransferase, putative, expressed	NA	267.085	491.48	340.899	1056.15	1033.53	1091.21	0.345646	-1.53263	8.19577e-16	1.81463e-14	down	yes
LOC_Os01g03950	LOC_Os01g03950	LOC_Os01g03950.1	GO:0004553(hydrolase activity, hydrolyzing O-glycosyl compounds);GO:0005576(extracellular region);GO:0005618(cell wall);GO:0005829(cytosol);GO:0009044(xylan 1,4-beta-xylosidase activity);GO:0009505(plant-type cell wall);GO:0009506(plasmodesma);GO:0009507(chloroplast);GO:0010411(xyloglucan metabolic process);GO:0030246(carbohydrate binding);GO:0045493(xylan catabolic process);GO:0046556(alpha-L-ar…	00052(Galactose metabolism);00500(Starch and sucrose metabolism)	K01187	EC:3.2.1.20	glycosyl hydrolase, family 31, putative, expressed	NA	0.567868	0.562182	0.675431	2.56741	1.79149	2.64725	0.2577	-1.95624	8.59873e-16	1.9017e-14	down	yes
LOC_Os03g07430	LOC_Os03g07430	LOC_Os03g07430.2;LOC_Os03g07430.4;LOC_Os03g07430.1;LOC_Os03g07430.3;LOC_Os03g07430.5	GO:0004674(protein serine/threonine kinase activity);GO:0005524(ATP binding);GO:0005634(nucleus);GO:0005737(cytoplasm);GO:0005886(plasma membrane);GO:0006468(protein phosphorylation);GO:0009507(chloroplast);GO:0016301(kinase activity);GO:0016301(kinase activity)	04626(Plant-pathogen interaction);04626(Plant-pathogen interaction)	K13430	EC:2.7.11.1	protein kinase domain containing protein, expressed	NA	4.60948	4.41246	3.94047	7.54875	16.3024	18.8651	0.303454	-1.72045	8.6081e-16	1.9017e-14	down	yes
LOC_Os03g05200	LOC_Os03g05200	LOC_Os03g05200.1;LOC_Os03g05200.2	GO:0003674(molecular_function);GO:0005634(nucleus);GO:0008150(biological_process);GO:0008150(biological_process)	NA	NA	NA	DENN domain containing protein, expressed	NA	2.86279	2.70148	2.72611	5.60971	6.44568	5.51807	0.471756	-1.08389	8.9049e-16	1.96075e-14	down	yes
LOC_Os04g38640	LOC_Os04g38640	LOC_Os04g38640.1;LOC_Os04g38640.2;LOC_Os04g38640.3	GO:0004252(serine-type endopeptidase activity);GO:0006508(proteolysis);GO:0008233(peptidase activity);GO:0008236(serine-type peptidase activity);GO:0009507(chloroplast);GO:0009534(chloroplast thylakoid);GO:0009543(chloroplast thylakoid lumen);GO:0009579(thylakoid);GO:0010206(photosystem II repair);GO:0031977(thylakoid lumen);GO:0031977(thylakoid lumen)	NA	NA	NA	OsDegp5 - Putative Deg protease homologue, expressed	NA	18.31	23.4653	19.3703	42.5503	43.5457	40.9374	0.481335	-1.05489	9.04574e-16	1.98956e-14	down	yes
LOC_Os02g49820	LOC_Os02g49820	LOC_Os02g49820.1	GO:0000166(nucleotide binding);GO:0003723(RNA binding);GO:0009507(chloroplast);GO:1900871(chloroplast mRNA modification)	03040(Spliceosome)	K12897	NA	RNA recognition motif family protein, expressed	NA	14.1392	14.6267	13.4283	33.5242	25.3407	27.2576	0.489934	-1.02934	9.166e-16	2.01157e-14	down	yes
LOC_Os10g42500	LOC_Os10g42500	LOC_Os10g42500.1	GO:0005198(structural molecule activity);GO:0008150(biological_process);GO:0009507(chloroplast);GO:0009534(chloroplast thylakoid);GO:0009535(chloroplast thylakoid membrane);GO:0009536(plastid);GO:0009579(thylakoid);GO:0010287(plastoglobule)	NA	NA	NA	PAP fibrillin family domain containing protein, expressed	NA	25.4797	21.7874	19.984	57.036	44.4225	45.7911	0.456715	-1.13063	9.41755e-16	2.06451e-14	down	yes
LOC_Os03g12000	LOC_Os03g12000	LOC_Os03g12000.1	GO:0004004(ATP-dependent RNA helicase activity);GO:0010501(RNA secondary structure unwinding)	03040(Spliceosome)	K12858	EC:3.6.4.13	DEAD-box ATP-dependent RNA helicase, putative, expressed	NA	14.4824	19.2435	12.6857	37.342	34.6734	35.3341	0.432342	-1.20976	9.81077e-16	2.14834e-14	down	yes
LOC_Os03g52230	LOC_Os03g52230	LOC_Os03g52230.1	GO:0000139(Golgi membrane);GO:0003924(GTPase activity);GO:0005525(GTP binding);GO:0005737(cytoplasm);GO:0005774(vacuolar membrane);GO:0005794(Golgi apparatus);GO:0005829(cytosol);GO:0005874(microtubule);GO:0005886(plasma membrane);GO:0006896(Golgi to vacuole transport);GO:0008289(lipid binding);GO:0009506(plasmodesma);GO:0009524(phragmoplast);GO:0016020(membrane);GO:0030136(clathrin-coated vesicl…	04144(Endocytosis)	K01528	EC:3.6.5.5	dynamin-2B, putative, expressed	NA	27.1117	35.8108	28.3526	69.0303	66.5142	72.4137	0.438911	-1.188	9.89712e-16	2.16013e-14	down	yes
LOC_Os03g20100	LOC_Os03g20100	LOC_Os03g20100.1	GO:0003723(RNA binding);GO:0005739(mitochondrion);GO:0005840(ribosome);GO:0009507(chloroplast);GO:0009570(chloroplast stroma);GO:0009579(thylakoid);GO:0009735(response to cytokinin);GO:0016020(membrane)	03010(Ribosome)	K02945	NA	S1 RNA binding domain containing protein, expressed	NA	75.4498	115.833	83.6473	224.272	219.3	238.936	0.402823	-1.31178	9.96705e-16	2.17301e-14	down	yes
LOC_Os06g21380	LOC_Os06g21380	LOC_Os06g21380.1	GO:0030288(outer membrane-bounded periplasmic space)	NA	NA	NA	OsCttP3 - Putative C-terminal processing peptidase homologue, expressed	NA	25.4977	24.2013	30.9516	49.0776	79.0107	67.7002	0.411927	-1.27954	1.0103e-15	2.19785e-14	down	yes
LOC_Os04g51450	LOC_Os04g51450	LOC_Os04g51450.1	GO:0004553(hydrolase activity, hydrolyzing O-glycosyl compounds);GO:0005576(extracellular region);GO:0005618(cell wall);GO:0009832(plant-type cell wall biogenesis);GO:0010411(xyloglucan metabolic process);GO:0016762(xyloglucan:xyloglucosyl transferase activity);GO:0016798(hydrolase activity, acting on glycosyl bonds);GO:0048046(apoplast);GO:0071555(cell wall organization)	04075(Plant hormone signal transduction)	K14504	EC:2.4.1.207	glycosyl hydrolases family 16, putative, expressed	NA	4.13617	2.78057	4.45427	10.0207	11.1924	10.0219	0.364047	-1.4578	1.04389e-15	2.26597e-14	down	yes
LOC_Os04g58410	LOC_Os04g58410	LOC_Os04g58410.2;LOC_Os04g58410.1;LOC_Os04g58410.3	GO:0003824(catalytic activity);GO:0006281(DNA repair);GO:0003677(DNA binding);GO:0006259(DNA metabolic process);GO:0006259(DNA metabolic process)	03430(Mismatch repair);03430(Mismatch repair)	K07456	NA	smr domain containing protein, expressed	NA	4.53676	7.68663	5.77149	15.1038	13.2685	14.6611	0.418161	-1.25787	1.05364e-15	2.28228e-14	down	yes
LOC_Os06g50130	LOC_Os06g50130	LOC_Os06g50130.1	GO:0003674(molecular_function);GO:0008150(biological_process);GO:0009507(chloroplast);GO:0009535(chloroplast thylakoid membrane);GO:0016021(integral component of membrane)	NA	NA	NA	expressed protein	NA	25.3405	31.5759	24.8263	60.7729	50.2322	57.7491	0.484389	-1.04576	1.07548e-15	2.3219e-14	down	yes
LOC_Os06g13050	LOC_Os06g13050	LOC_Os06g13050.1	GO:0005739(mitochondrion);GO:0009507(chloroplast);GO:0009536(plastid);GO:0009793(embryo development ending in seed dormancy);GO:0009941(chloroplast envelope)	00940(Phenylpropanoid biosynthesis)	K00430	EC:1.11.1.7	peroxidase family protein, expressed	NA	5.11445	6.46969	4.07698	11.7044	11.5303	13.1721	0.43017	-1.21702	1.08077e-15	2.32827e-14	down	yes
LOC_Os06g51290	LOC_Os06g51290	LOC_Os06g51290.2;LOC_Os06g51290.3;LOC_Os06g51290.4;LOC_Os06g51290.1	GO:0009536(plastid);GO:0009536(plastid)	00906(Carotenoid biosynthesis);00906(Carotenoid biosynthesis)	K02291	EC:2.5.1.32	phytoene synthase, chloroplast precursor, putative, expressed	NA	42.0077	59.8307	45.6844	120.111	116.384	109.207	0.426733	-1.22859	1.21217e-15	2.6001e-14	down	yes
LOC_Os02g36595	LOC_Os02g36595	LOC_Os02g36595.1	GO:0003674(molecular_function);GO:0005634(nucleus)	NA	NA	NA	expressed protein	NA	13.6901	9.78659	14.8451	22.7071	29.6021	32.4622	0.452061	-1.14541	1.29104e-15	2.7663e-14	down	yes
LOC_Os01g24764	LOC_Os01g24764	LOC_Os01g24764.1	NA	NA	NA	NA	expressed protein	NA	15.6516	27.1713	20.0013	49.3946	48.6394	57.1471	0.404844	-1.30456	1.30315e-15	2.78625e-14	down	yes
LOC_Os04g55180	LOC_Os04g55180	LOC_Os04g55180.2;LOC_Os04g55180.1	GO:0016787(hydrolase activity);GO:0016787(hydrolase activity)	NA	NA	NA	hydrolase, alpha/beta fold family domain containing protein, expressed	NA	18.6465	22.5267	18.7903	52.104	44.2793	38.3512	0.445049	-1.16796	1.46233e-15	3.11323e-14	down	yes
LOC_Os01g37910	LOC_Os01g37910	LOC_Os01g37910.1;LOC_Os01g37910.3;LOC_Os01g37910.2	GO:0004197(cysteine-type endopeptidase activity);GO:0006624(vacuolar protein processing);GO:0051603(proteolysis involved in cellular protein catabolic process);GO:0051603(proteolysis involved in cellular protein catabolic process)	NA	NA	NA	vacuolar-processing enzyme precursor, putative, expressed	NA	276.019	329.524	308.41	597.32	709.322	694.154	0.456795	-1.13038	1.47506e-15	3.13697e-14	down	yes
LOC_Os07g02280	LOC_Os07g02280	LOC_Os07g02280.1	GO:0003723(RNA binding);GO:0005739(mitochondrion);GO:0006397(mRNA processing);GO:0008270(zinc ion binding);GO:0009507(chloroplast);GO:1900865(chloroplast RNA modification)	00500(Starch and sucrose metabolism)	K01176	EC:3.2.1.1	pentatricopeptide, putative, expressed	NA	0.635978	1.02445	0.484842	3.29231	3.47977	3.89686	0.201076	-2.31419	1.48406e-15	3.14953e-14	down	yes
LOC_Os04g54640	LOC_Os04g54640	LOC_Os04g54640.1;LOC_Os04g54640.2	GO:0009507(chloroplast);GO:0009534(chloroplast thylakoid);GO:0016021(integral component of membrane);GO:0016021(integral component of membrane)	NA	NA	NA	peptidase, cysteine peptidase active site, putative, expressed	NA	18.9477	39.0213	20.9881	79.9006	85.9354	87.3142	0.311898	-1.68085	1.48412e-15	3.14953e-14	down	yes
LOC_Os05g30700	LOC_Os05g30700	LOC_Os05g30700.1	NA	NA	NA	NA	expressed protein	NA	0.941601	2.46053	1.30349	8.01835	8.06363	7.23161	0.20184	-2.30871	1.48634e-15	3.15087e-14	down	yes
LOC_Os05g10930	LOC_Os05g10930	LOC_Os05g10930.1	GO:0005737(cytoplasm);GO:0009055(electron carrier activity);GO:0015035(protein disulfide oxidoreductase activity);GO:0045454(cell redox homeostasis);GO:0055114(oxidation-reduction process)	NA	NA	NA	OsGrx_C15 - glutaredoxin subgroup III, expressed	NA	32.6049	19.6945	30.3205	53.0589	98.7138	91.7738	0.339237	-1.55964	1.52683e-15	3.23328e-14	down	yes
LOC_Os03g53710	LOC_Os03g53710	LOC_Os03g53710.1	GO:0003824(catalytic activity);GO:0005975(carbohydrate metabolic process);GO:0009507(chloroplast);GO:0009535(chloroplast thylakoid membrane);GO:0009773(photosynthetic electron transport in photosystem I);GO:0010628(positive regulation of gene expression);GO:0016020(membrane);GO:0030246(carbohydrate binding)	NA	NA	NA	aldose 1-epimerase, putative, expressed	NA	45.8634	88.6698	51.765	180.884	188.443	195.51	0.329826	-1.60022	1.53828e-15	3.25061e-14	down	yes
LOC_Os10g35530	LOC_Os10g35530	LOC_Os10g35530.1;LOC_Os10g35530.2	GO:0016787(hydrolase activity);GO:0016787(hydrolase activity)	00590(Arachidonic acid metabolism);04146(Peroxisome);04146(Peroxisome)	K08726	EC:3.3.2.10 3.1.3.76	hydrolase, alpha/beta fold family domain containing protein, expressed	NA	9.24552	11.2811	8.08956	18.6146	22.0274	22.8986	0.450361	-1.15084	1.6746e-15	3.52745e-14	down	yes
LOC_Os07g30960	LOC_Os07g30960	LOC_Os07g30960.1	GO:0004497(monooxygenase activity);GO:0044550(secondary metabolite biosynthetic process)	00906(Carotenoid biosynthesis)	K09838	EC:1.14.13.90	monooxygenase, putative, expressed	NA	10.8258	10.3803	11.9843	18.0515	26.3602	24.0321	0.484932	-1.04415	1.69936e-15	3.56454e-14	down	yes
LOC_Os08g33820	LOC_Os08g33820	LOC_Os08g33820.1	GO:0009416(response to light stimulus);GO:0009535(chloroplast thylakoid membrane);GO:0009768(photosynthesis, light harvesting in photosystem I);GO:0009941(chloroplast envelope);GO:0010287(plastoglobule);GO:0016168(chlorophyll binding);GO:0031409(pigment binding)	00196(Photosynthesis - antenna proteins)	K08910	NA	chlorophyll A-B binding protein, putative, expressed	NA	710.861	1113.29	909.223	3139.83	2332.85	2211.73	0.355704	-1.49125	1.72535e-15	3.60767e-14	down	yes
LOC_Os08g25700	LOC_Os08g25700	LOC_Os08g25700.1	GO:0003674(molecular_function);GO:0009507(chloroplast);GO:0016021(integral component of membrane)	NA	NA	NA	expressed protein	NA	18.2357	22.5979	19.9272	44.2368	38.4196	41.3567	0.489955	-1.02928	1.8572e-15	3.87523e-14	down	yes
LOC_Os01g51860	LOC_Os01g51860	LOC_Os01g51860.1	GO:0008150(biological_process);GO:0009507(chloroplast);GO:0016851(magnesium chelatase activity)	NA	NA	NA	violaxanthin de-epoxidase, putative, expressed	NA	2.39139	3.18294	1.81365	7.73867	7.45301	7.74048	0.322167	-1.63412	1.99688e-15	4.15797e-14	down	yes
LOC_Os01g05060	LOC_Os01g05060	LOC_Os01g05060.1	GO:0003674(molecular_function);GO:0005739(mitochondrion);GO:0005759(mitochondrial matrix);GO:0008150(biological_process)	NA	NA	NA	mitochondrial glycoprotein, putative, expressed	NA	43.5716	66.7488	45.7432	133.684	126.069	122.422	0.408357	-1.2921	2.01507e-15	4.19147e-14	down	yes
LOC_Os05g50950	LOC_Os05g50950	LOC_Os05g50950.1	GO:0005575(cellular_component);GO:0008150(biological_process);GO:0008270(zinc ion binding)	00500(Starch and sucrose metabolism)	K01176	EC:3.2.1.1	pentatricopeptide repeat protein PPR986-12, putative, expressed	NA	4.12451	7.25847	4.9923	12.7438	13.1224	14.1522	0.409193	-1.28915	2.06951e-15	4.29575e-14	down	yes
LOC_Os05g45030	LOC_Os05g45030	LOC_Os05g45030.1	GO:0003674(molecular_function);GO:0005634(nucleus);GO:0005739(mitochondrion);GO:0008150(biological_process);GO:0009507(chloroplast);GO:0009570(chloroplast stroma);GO:0009941(chloroplast envelope)	00500(Starch and sucrose metabolism)	K00706	EC:2.4.1.34	calcium homeostasis regulator CHoR1, putative, expressed	NA	41.0603	61.816	41.9941	115.03	108.676	139.444	0.398926	-1.32581	2.10783e-15	4.3662e-14	down	yes
LOC_Os06g02500	LOC_Os06g02500	LOC_Os06g02500.1	GO:0004784(superoxide dismutase activity);GO:0005515(protein binding);GO:0009295(nucleoid);GO:0009411(response to UV);GO:0009507(chloroplast);GO:0009534(chloroplast thylakoid);GO:0009579(thylakoid);GO:0042644(chloroplast nucleoid);GO:0046872(metal ion binding);GO:0055114(oxidation-reduction process)	04146(Peroxisome)	K04564	EC:1.15.1.1	superoxide dismutase, chloroplast, putative, expressed	NA	16.3124	27.2148	18.5189	52.5022	50.7425	52.2052	0.399139	-1.32504	2.29333e-15	4.74058e-14	down	yes
LOC_Os12g01210	LOC_Os12g01210	LOC_Os12g01210.1	GO:0000166(nucleotide binding);GO:0003729(mRNA binding);GO:0006397(mRNA processing);GO:0009507(chloroplast);GO:0009570(chloroplast stroma)	00240(Pyrimidine metabolism)	K13800	EC:2.7.4.- 2.7.4.14	HCF152, putative, expressed	NA	5.73565	5.8856	1.95727	19.3452	18.2267	20.6237	0.233326	-2.09958	2.29827e-15	4.74587e-14	down	yes
LOC_Os11g10850	LOC_Os11g10850	LOC_Os11g10850.1	GO:0009699(phenylpropanoid biosynthetic process);GO:0042349(guiding stereospecific synthesis activity)	NA	NA	NA	dirigent, putative, expressed	NA	2.52191	1.17199	0.952528	19.2637	8.01798	12.9692	0.115437	-3.11483	2.30228e-15	4.74923e-14	down	yes
LOC_Os03g02430	LOC_Os03g02430	LOC_Os03g02430.1	GO:0005739(mitochondrion);GO:0009507(chloroplast);GO:0009553(embryo sac development);GO:0009555(pollen development);GO:0009793(embryo development ending in seed dormancy);GO:0019843(rRNA binding);GO:0048868(pollen tube development)	NA	NA	NA	PPR repeat domain containing protein, putative, expressed	NA	0.754714	0.702562	0.730558	4.64886	2.6692	5.37116	0.172417	-2.53603	2.33255e-15	4.8067e-14	down	yes
LOC_Os01g57410	LOC_Os01g57410	LOC_Os01g57410.2;LOC_Os01g57410.3;LOC_Os01g57410.1	GO:0003674(molecular_function);GO:0005739(mitochondrion);GO:0008150(biological_process);GO:0016020(membrane);GO:0016020(membrane)	03018(RNA degradation);03018(RNA degradation)	K14442	EC:3.6.4.13	pentatricopeptide repeat domain containing protein, putative, expressed	NA	1.87919	3.71796	1.794	8.51758	7.67124	8.67925	0.297215	-1.75042	2.37472e-15	4.88853e-14	down	yes
LOC_Os05g32680	LOC_Os05g32680	LOC_Os05g32680.1	GO:0009501(amyloplast);GO:0009507(chloroplast);GO:0009509(chromoplast);GO:0009513(etioplast);GO:0009537(proplastid);GO:0009658(chloroplast organization);GO:0009965(leaf morphogenesis);GO:0071482(cellular response to light stimulus)	NA	NA	NA	PAC, putative, expressed	NA	12.9765	16.287	12.2908	33.1305	26.8194	27.0305	0.477743	-1.06569	2.44572e-15	5.01914e-14	down	yes
LOC_Os06g49040	LOC_Os06g49040	LOC_Os06g49040.1	GO:0003677(DNA binding);GO:0003700(transcription factor activity, sequence-specific DNA binding);GO:0005634(nucleus);GO:0006351(transcription, DNA-templated);GO:0006355(regulation of transcription, DNA-templated)	03013(RNA transport)	K14317	NA	Myb-like DNA-binding domain containing protein, putative, expressed	NA	19.0391	22.5017	17.7938	40.5619	41.2511	39.3702	0.489627	-1.03024	2.4793e-15	5.08282e-14	down	yes
LOC_Os06g12630	LOC_Os06g12630	LOC_Os06g12630.3;LOC_Os06g12630.1;LOC_Os06g12630.2	GO:0004364(glutathione transferase activity);GO:0005737(cytoplasm);GO:0006749(glutathione metabolic process);GO:0006749(glutathione metabolic process)	00970(Aminoacyl-tRNA biosynthesis);00970(Aminoacyl-tRNA biosynthesis)	K01873	EC:6.1.1.9	glutathione S-transferase, N-terminal domain containing protein, expressed	NA	74.6398	89.1514	76.5018	175.584	170.818	160.589	0.473959	-1.07716	2.77148e-15	5.65275e-14	down	yes
LOC_Os04g41340	LOC_Os04g41340	LOC_Os04g41340.1	GO:0005829(cytosol);GO:0016311(dephosphorylation);GO:0016791(phosphatase activity)	01200(Carbon metabolism);00630(Glyoxylate and dicarboxylate metabolism)	K19269	EC:3.1.3.18 3.1.3.48	4-nitrophenylphosphatase, putative, expressed	NA	213.671	346.299	253.862	652.378	732.685	697.433	0.390796	-1.35551	2.78885e-15	5.68236e-14	down	yes
LOC_Os07g09800	LOC_Os07g09800	LOC_Os07g09800.1	GO:0006810(transport);GO:0009507(chloroplast);GO:0009534(chloroplast thylakoid);GO:0009535(chloroplast thylakoid membrane);GO:0009767(photosynthetic electron transport chain);GO:0010598(NAD(P)H dehydrogenase complex (plastoquinone));GO:0016491(oxidoreductase activity);GO:0048038(quinone binding)	04146(Peroxisome)	K12261	EC:4.1.-.-	expressed protein	NA	56.3642	80.124	61.1461	145.063	144.549	156.14	0.443372	-1.17341	2.79873e-15	5.69665e-14	down	yes
LOC_Os02g05470	LOC_Os02g05470	LOC_Os02g05470.1;LOC_Os02g05470.2	GO:0005622(intracellular);GO:0005623(cell);GO:0005634(nucleus);GO:0006355(regulation of transcription, DNA-templated);GO:0009507(chloroplast);GO:0045036(protein targeting to chloroplast);GO:0045036(protein targeting to chloroplast)	04712(Circadian rhythm - plant);04712(Circadian rhythm - plant)	K12129	NA	CCT motif family protein, expressed	NA	54.0407	84.3809	57.3713	185.928	148.914	174.973	0.384047	-1.38064	2.83578e-15	5.76618e-14	down	yes
LOC_Os01g74190	LOC_Os01g74190	LOC_Os01g74190.1	GO:0008175(tRNA methyltransferase activity);GO:0008649(rRNA methyltransferase activity);GO:0070475(rRNA base methylation)	NA	NA	NA	radical SAM enzyme, putative, expressed	NA	29.4223	41.2669	28.2309	79.5175	69.8446	81.0215	0.429371	-1.2197	2.84295e-15	5.77487e-14	down	yes
LOC_Os07g33915	LOC_Os07g33915	LOC_Os07g33915.1	GO:0022625(cytosolic large ribosomal subunit)	03010(Ribosome)	K02929	NA	60S ribosomal protein L44, putative, expressed	NA	27.8838	35.3026	23.8298	77.1887	77.6082	80.0379	0.370542	-1.43229	3.16298e-15	6.40535e-14	down	yes
LOC_Os08g44290	LOC_Os08g44290	LOC_Os08g44290.1	GO:0000166(nucleotide binding);GO:0003723(RNA binding);GO:0006396(RNA processing);GO:0006397(mRNA processing);GO:0008266(poly(U) RNA binding);GO:0009451(RNA modification);GO:0009507(chloroplast);GO:0009535(chloroplast thylakoid membrane);GO:0009570(chloroplast stroma);GO:0009579(thylakoid);GO:0009631(cold acclimation);GO:0009941(chloroplast envelope);GO:0016553(base conversion or substitution edi…	03040(Spliceosome)	K12831	NA	RNA recognition motif containing protein, putative, expressed	NA	75.2197	114.836	92.5432	226.139	220.908	226.439	0.419607	-1.25289	3.21416e-15	6.49971e-14	down	yes
LOC_Os04g43420	LOC_Os04g43420	LOC_Os04g43420.1	GO:0009295(nucleoid);GO:0009507(chloroplast);GO:0009508(plastid chromosome);GO:0009534(chloroplast thylakoid);GO:0009535(chloroplast thylakoid membrane);GO:0009941(chloroplast envelope);GO:0031072(heat shock protein binding);GO:0051082(unfolded protein binding)	NA	NA	NA	PTAC5, putative, expressed	NA	76.2721	86.5069	79.1279	177.049	169.256	156.027	0.481568	-1.05419	3.2161e-15	6.49971e-14	down	yes
LOC_Os12g15505	LOC_Os12g15505	LOC_Os12g15505.1	NA	NA	NA	NA	expressed protein	NA	19.9723	23.5887	25.8269	45.1174	56.1702	51.0094	0.455609	-1.13413	3.24971e-15	6.55803e-14	down	yes
LOC_Os07g40120	LOC_Os07g40120	LOC_Os07g40120.1	GO:0005739(mitochondrion);GO:0008150(biological_process)	03018(RNA degradation)	K14442	EC:3.6.4.13	pentatricopeptide, putative, expressed	NA	1.91789	2.806	1.83982	7.21547	6.21626	5.92301	0.339127	-1.5601	3.38129e-15	6.81284e-14	down	yes
LOC_Os03g39000	LOC_Os03g39000	LOC_Os03g39000.2;LOC_Os03g39000.1	GO:0000287(magnesium ion binding);GO:0005737(cytoplasm);GO:0006020(inositol metabolic process);GO:0007165(signal transduction);GO:0008934(inositol monophosphate 1-phosphatase activity);GO:0046855(inositol phosphate dephosphorylation);GO:0046855(inositol phosphate dephosphorylation)	00053(Ascorbate and aldarate metabolism);00562(Inositol phosphate metabolism);04070(Phosphatidylinositol signaling system);04070(Phosphatidylinositol signaling system)	K10047	EC:3.1.3.25 3.1.3.93	inositol-1-monophosphatase, putative, expressed	NA	7.88066	8.56743	8.77045	18.673	15.65	19.0196	0.472766	-1.0808	3.60018e-15	7.18333e-14	down	yes
LOC_Os04g35790	LOC_Os04g35790	LOC_Os04g35790.3;LOC_Os04g35790.2;LOC_Os04g35790.1	GO:0005737(cytoplasm);GO:0017089(glycolipid transporter activity);GO:0046836(glycolipid transport);GO:0051861(glycolipid binding);GO:0051861(glycolipid binding)	NA	NA	NA	GLTP domain containing protein, putative, expressed	NA	6.84317	4.9299	8.03086	13.4391	16.4927	17.8504	0.414462	-1.27069	3.71378e-15	7.40044e-14	down	yes
LOC_Os09g30100	LOC_Os09g30100	LOC_Os09g30100.1;LOC_Os09g30100.2	GO:0003723(RNA binding);GO:0005737(cytoplasm);GO:0006355(regulation of transcription, DNA-templated);GO:0008168(methyltransferase activity);GO:0008168(methyltransferase activity)	NA	NA	NA	NOL1/NOP2/sun family protein, putative, expressed	NA	1.90805	1.4351	1.93687	5.1858	4.92915	6.07295	0.32617	-1.6163	3.82848e-15	7.60619e-14	down	yes
LOC_Os05g11064	LOC_Os05g11064	LOC_Os05g11064.1	NA	NA	NA	NA	expressed protein	NA	13.1436	21.1563	12.7174	38.4702	39.3782	41.9367	0.392514	-1.34918	3.85114e-15	7.63305e-14	down	yes
LOC_Os05g51150	LOC_Os05g51150	LOC_Os05g51150.3;LOC_Os05g51150.5;LOC_Os05g51150.4;LOC_Os05g51150.1	GO:0001053(plastid sigma factor activity);GO:0003677(DNA binding);GO:0003700(transcription factor activity, sequence-specific DNA binding);GO:0003899(DNA-directed RNA polymerase activity);GO:0006352(DNA-templated transcription, initiation);GO:0006355(regulation of transcription, DNA-templated);GO:0009507(chloroplast);GO:0016987(sigma factor activity);GO:0019685(photosynthesis, dark reaction);GO:0…	NA	NA	NA	RNA polymerase sigma factor, putative, expressed	NA	95.0786	100.383	99.4969	200.107	196.006	198.429	0.49611	-1.01127	3.85732e-15	7.63305e-14	down	yes
LOC_Os01g59510	LOC_Os01g59510	LOC_Os01g59510.1	GO:0003725(double-stranded RNA binding);GO:0004525(ribonuclease III activity);GO:0005634(nucleus);GO:0030422(production of siRNA involved in RNA interference);GO:0031053(primary miRNA processing);GO:0031054(pre-miRNA processing);GO:0090502(RNA phosphodiester bond hydrolysis, endonucleolytic)	NA	NA	NA	chloroplast ribonuclease III domain protein, putative, expressed	NA	17.4676	27.1639	21.1476	59.4253	47.9111	51.1453	0.415058	-1.26861	3.93116e-15	7.77145e-14	down	yes
LOC_Os08g41040	LOC_Os08g41040	LOC_Os08g41040.1	GO:0005634(nucleus)	NA	NA	NA	expressed protein	NA	42.8046	62.9204	50.2309	110.02	114.88	130.901	0.438325	-1.18993	3.95494e-15	7.81071e-14	down	yes
LOC_Os03g08080	LOC_Os03g08080	LOC_Os03g08080.1	GO:0003674(molecular_function);GO:0005886(plasma membrane);GO:0008150(biological_process);GO:0009535(chloroplast thylakoid membrane);GO:0016020(membrane);GO:0016021(integral component of membrane)	NA	NA	NA	YGGT family protein, putative, expressed	NA	18.3707	37.4784	19.4428	83.2809	70.3069	94.6224	0.30334	-1.72099	4.281e-15	8.40468e-14	down	yes
LOC_Os08g42720	LOC_Os08g42720	LOC_Os08g42720.1	GO:0003674(molecular_function);GO:0006810(transport);GO:0016021(integral component of membrane)	NA	NA	NA	solute carrier family 35 member F1, putative, expressed	NA	10.2314	12.6527	10.3087	19.6987	21.5756	27.6795	0.481377	-1.05476	4.3472e-15	8.52624e-14	down	yes
LOC_Os03g50030	LOC_Os03g50030	LOC_Os03g50030.1	GO:0004623(phospholipase A2 activity)	00564(Glycerophospholipid metabolism);00565(Ether lipid metabolism);00590(Arachidonic acid metabolism);00591(Linoleic acid metabolism);00592(alpha-Linolenic acid metabolism)	K01047	EC:3.1.1.4	phospholipase A2, putative, expressed	NA	0.0001	0.0001	0.0001	0.335794	0.700774	0.883928	0.00015621	-12.6442	4.94546e-15	9.65211e-14	down	yes
LOC_Os09g27420	LOC_Os09g27420	LOC_Os09g27420.1;LOC_Os09g27420.2	GO:0004477(methenyltetrahydrofolate cyclohydrolase activity);GO:0004488(methylenetetrahydrofolate dehydrogenase (NADP+) activity);GO:0005829(cytosol);GO:0006730(one-carbon metabolic process);GO:0006730(one-carbon metabolic process)	01200(Carbon metabolism);00670(One carbon pool by folate);00670(One carbon pool by folate)	K01938	EC:6.3.4.3	formate--tetrahydrofolate ligase, putative, expressed	NA	44.5637	81.1706	55.5411	170.391	160.466	165.48	0.365226	-1.45314	5.07734e-15	9.89981e-14	down	yes
LOC_Os07g06450	LOC_Os07g06450	LOC_Os07g06450.1	GO:0000166(nucleotide binding);GO:0003723(RNA binding);GO:0006397(mRNA processing);GO:0009507(chloroplast);GO:0009570(chloroplast stroma);GO:0009579(thylakoid);GO:0030529(intracellular ribonucleoprotein complex)	03013(RNA transport);03015(mRNA surveillance pathway);03018(RNA degradation)	K13126	NA	RNA recognition motif containing protein, putative, expressed	NA	64.0826	86.952	65.4243	160.043	153.925	167.95	0.449161	-1.15469	5.27494e-15	1.0255e-13	down	yes
LOC_Os05g49610	LOC_Os05g49610	LOC_Os05g49610.1	GO:0005576(extracellular region)	NA	NA	NA	ubiquitin carboxyl-terminal hydrolase, family 1, putative, expressed	NA	22.1168	25.3737	21.5314	52.3362	44.4058	44.3614	0.489158	-1.03163	5.30352e-15	1.03005e-13	down	yes
LOC_Os05g12640	LOC_Os05g12640	LOC_Os05g12640.1;LOC_Os05g12640.6;LOC_Os05g12640.2;LOC_Os05g12640.3;LOC_Os05g12640.4	GO:0000326(protein storage vacuole);GO:0048316(seed development);GO:0048316(seed development)	04144(Endocytosis);04144(Endocytosis)	K12472	NA	BURP domain containing protein, expressed	NA	9.56976	7.93294	6.09132	23.0519	17.1762	16.8717	0.413207	-1.27506	5.69724e-15	1.10171e-13	down	yes
LOC_Os11g07922	LOC_Os11g07922	LOC_Os11g07922.1;LOC_Os11g07922.2	GO:0005886(plasma membrane);GO:0006952(defense response);GO:0006952(defense response)	00860(Porphyrin and chlorophyll metabolism);00860(Porphyrin and chlorophyll metabolism)	K00218	EC:1.3.1.33	short chain dehydrogenase/reductase protein, putative, expressed	NA	5.33877	9.72341	7.33441	18.9143	16.4255	20.9192	0.398098	-1.32881	6.51226e-15	1.24899e-13	down	yes
LOC_Os01g43700	LOC_Os01g43700	LOC_Os01g43700.2;LOC_Os01g43700.1	GO:0004497(monooxygenase activity);GO:0004497(monooxygenase activity)	00905(Brassinosteroid biosynthesis);00905(Brassinosteroid biosynthesis)	K15639	EC:1.14.-.-	cytochrome P450 72A1, putative, expressed	NA	2.05589	2.77517	1.63763	5.69817	6.4006	6.98972	0.338879	-1.56116	6.64318e-15	1.27165e-13	down	yes
LOC_Os02g57670	LOC_Os02g57670	LOC_Os02g57670.1	GO:0005739(mitochondrion);GO:0006412(translation)	03010(Ribosome)	K02939	NA	ribosomal L9, putative, expressed	NA	47.752	83.0946	56.9811	183.023	149.506	166.125	0.37667	-1.40863	6.95666e-15	1.3291e-13	down	yes
LOC_Os06g20320	LOC_Os06g20320	LOC_Os06g20320.1	GO:0003755(peptidyl-prolyl cis-trans isomerase activity);GO:0006457(protein folding);GO:0009507(chloroplast);GO:0009570(chloroplast stroma);GO:0009941(chloroplast envelope);GO:0015031(protein transport)	NA	NA	NA	peptidyl-prolyl cis-trans isomerase, FKBP-type, putative, expressed	NA	47.7745	69.9929	45.7059	133.615	124.21	135.048	0.416097	-1.26501	7.19011e-15	1.36976e-13	down	yes
LOC_Os07g37030	LOC_Os07g37030	LOC_Os07g37030.1	GO:0005515(protein binding);GO:0005886(plasma membrane);GO:0009496(plastoquinol--plastocyanin reductase activity);GO:0009507(chloroplast);GO:0009512(cytochrome b6f complex);GO:0009534(chloroplast thylakoid);GO:0009535(chloroplast thylakoid membrane);GO:0009579(thylakoid);GO:0009767(photosynthetic electron transport chain);GO:0009941(chloroplast envelope);GO:0010196(nonphotochemical quenching);GO:…	00195(Photosynthesis)	K02636	EC:1.10.9.1	cytochrome b6-f complex iron-sulfur subunit, chloroplast precursor, putative, expressed	NA	961.512	1179.23	1011.57	2166.6	2306.19	2235.72	0.469899	-1.08958	7.53025e-15	1.4291e-13	down	yes
LOC_Os01g43070	LOC_Os01g43070	LOC_Os01g43070.1;LOC_Os01g43070.2	GO:0005509(calcium ion binding);GO:0009507(chloroplast);GO:0009535(chloroplast thylakoid membrane);GO:0009543(chloroplast thylakoid lumen);GO:0009579(thylakoid);GO:0009654(photosystem II oxygen evolving complex);GO:0015979(photosynthesis);GO:0019898(extrinsic component of membrane);GO:0031977(thylakoid lumen);GO:0031977(thylakoid lumen)	NA	NA	NA	psbP-related thylakoid lumenal protein 4, chloroplast precursor, putative, expressed	NA	40.7882	55.4391	47.0737	106.037	101.634	102.126	0.462564	-1.11227	7.63845e-15	1.44688e-13	down	yes
LOC_Os02g57020	LOC_Os02g57020	LOC_Os02g57020.1	NA	NA	NA	NA	YCF37, putative, expressed	NA	33.5468	46.2347	33.3721	88.9692	81.4113	77.084	0.457252	-1.12894	9.19504e-15	1.73349e-13	down	yes
LOC_Os01g71330	LOC_Os01g71330	LOC_Os01g71330.1	GO:0003674(molecular_function);GO:0009507(chloroplast);GO:0010190(cytochrome b6f complex assembly);GO:0042651(thylakoid membrane)	NA	NA	NA	expressed protein	NA	20.5148	33.4193	18.7628	59.2065	58.3671	61.6046	0.405724	-1.30143	9.20961e-15	1.73459e-13	down	yes
LOC_Os02g26400	LOC_Os02g26400	LOC_Os02g26400.2	GO:0005634(nucleus);GO:0006364(rRNA processing);GO:0030687(preribosome, large subunit precursor)	NA	NA	NA	nuclease, EndA/NucM family protein, expressed	NA	5.21644	8.18274	6.05715	15.8214	15.233	14.7939	0.424363	-1.23663	9.58917e-15	1.79928e-13	down	yes
LOC_Os12g18640	LOC_Os12g18640	LOC_Os12g18640.1	GO:0003674(molecular_function);GO:0005739(mitochondrion);GO:0008150(biological_process)	03018(RNA degradation)	K14442	EC:3.6.4.13	pentatricopeptide, putative, expressed	NA	4.07841	3.15075	2.70785	7.50706	7.69977	8.26988	0.423271	-1.24035	9.62122e-15	1.80359e-13	down	yes
LOC_Os07g01030	LOC_Os07g01030	LOC_Os07g01030.1	GO:0005886(plasma membrane);GO:0008194(UDP-glycosyltransferase activity);GO:0009247(glycolipid biosynthetic process);GO:0009507(chloroplast);GO:0009536(plastid);GO:0009941(chloroplast envelope);GO:0016021(integral component of membrane);GO:0016036(cellular response to phosphate starvation);GO:0016757(transferase activity, transferring glycosyl groups);GO:0031969(chloroplast membrane);GO:0046506(s…	00561(Glycerolipid metabolism)	K06119	EC:2.4.1.-	glycosyl transferase, group 1 domain containing protein, expressed	NA	18.5168	29.2154	20.4009	61.6197	54.1396	50.4949	0.409813	-1.28696	9.68035e-15	1.81297e-13	down	yes
LOC_Os04g53490	LOC_Os04g53490	LOC_Os04g53490.1	GO:0005576(extracellular region);GO:0006629(lipid metabolic process);GO:0006979(response to oxidative stress);GO:0009408(response to heat);GO:0009414(response to water deprivation);GO:0009507(chloroplast);GO:0009535(chloroplast thylakoid membrane);GO:0009543(chloroplast thylakoid lumen);GO:0009644(response to high light intensity);GO:0009737(response to abscisic acid);GO:0010431(seed maturation);…	NA	NA	NA	OsCHL Chloroplastic lipocalin, expressed	NA	21.2818	35.4756	28.8388	66.118	65.4705	70.0947	0.424409	-1.23647	9.84727e-15	1.84077e-13	down	yes
LOC_Os11g38020	LOC_Os11g38020	LOC_Os11g38020.1	GO:0005737(cytoplasm);GO:0043022(ribosome binding)	NA	NA	NA	GTPase of unknown function domain containing protein, putative, expressed	NA	19.3155	25.3996	19.7512	48.7401	43.5009	43.5237	0.474838	-1.07449	1.00214e-14	1.86807e-13	down	yes
LOC_Os02g01440	LOC_Os02g01440	LOC_Os02g01440.1	GO:0003924(GTPase activity);GO:0005739(mitochondrion);GO:0042254(ribosome biogenesis)	00220(Arginine biosynthesis);00330(Arginine and proline metabolism);04626(Plant-pathogen interaction)	K13427	EC:1.14.13.39	nitric oxide synthase 1, putative, expressed	NA	16.8247	25.7821	17.5081	45.7932	46.6836	46.4248	0.432788	-1.20827	1.02016e-14	1.89989e-13	down	yes
LOC_Os09g35800	LOC_Os09g35800	LOC_Os09g35800.1	GO:0050373(UDP-arabinose 4-epimerase activity)	00052(Galactose metabolism);00520(Amino sugar and nucleotide sugar metabolism)	K01784	EC:5.1.3.2	UDP-glucose 4-epimerase, putative, expressed	NA	15.4475	24.3044	16.9182	38.6465	50.1157	42.9533	0.430247	-1.21676	1.03031e-14	1.91699e-13	down	yes
LOC_Os06g09560	LOC_Os06g09560	LOC_Os06g09560.1	GO:0005737(cytoplasm)	04141(Protein processing in endoplasmic reticulum)	K09584	EC:5.3.4.1	heat shock protein DnaJ, putative, expressed	NA	0.10106	0.148209	0.446145	2.20454	5.46889	4.70996	0.056157	-4.15439	1.03327e-14	1.92071e-13	down	yes
LOC_Os03g50270	LOC_Os03g50270	LOC_Os03g50270.1	GO:0003674(molecular_function);GO:0008150(biological_process);GO:0009507(chloroplast);GO:0009535(chloroplast thylakoid membrane);GO:0016021(integral component of membrane)	NA	NA	NA	expressed protein	NA	114.524	137.473	134.312	283.461	268.213	248.636	0.4827	-1.0508	1.04205e-14	1.93522e-13	down	yes
LOC_Os09g38090	LOC_Os09g38090	LOC_Os09g38090.1	GO:0003674(molecular_function);GO:0005622(intracellular);GO:0005623(cell);GO:0005829(cytosol);GO:0005886(plasma membrane);GO:0006970(response to osmotic stress);GO:0009507(chloroplast);GO:0009637(response to blue light);GO:0009738(abscisic acid-activated signaling pathway);GO:0009787(regulation of abscisic acid-activated signaling pathway);GO:0009902(chloroplast relocation);GO:0009903(chloroplast…	NA	NA	NA	expressed protein	NA	2.53232	5.04521	3.45987	8.52314	11.4298	11.2075	0.354212	-1.49732	1.09786e-14	2.03318e-13	down	yes
LOC_Os12g17910	LOC_Os12g17910	LOC_Os12g17910.1	GO:0005524(ATP binding);GO:0005739(mitochondrion);GO:0005829(cytosol);GO:0006457(protein folding);GO:0009507(chloroplast);GO:0009570(chloroplast stroma);GO:0009579(thylakoid);GO:0009658(chloroplast organization);GO:0009793(embryo development ending in seed dormancy);GO:0009941(chloroplast envelope);GO:0016020(membrane);GO:0022626(cytosolic ribosome);GO:0042026(protein refolding);GO:0048046(apopla…	03018(RNA degradation)	K04077	NA	T-complex protein, putative, expressed	NA	45.458	85.1067	45.4346	198.998	161.075	181.808	0.324793	-1.62241	1.13702e-14	2.1018e-13	down	yes
LOC_Os03g22259	LOC_Os03g22259	LOC_Os03g22259.1	NA	NA	NA	NA	expressed protein	NA	1.77432	1.78157	1.23493	5.18454	5.28222	6.93565	0.275296	-1.86094	1.16558e-14	2.14663e-13	down	yes
LOC_Os02g49870	LOC_Os02g49870	LOC_Os02g49870.2;LOC_Os02g49870.1	GO:0003674(molecular_function);GO:0008150(biological_process);GO:0009507(chloroplast);GO:0009534(chloroplast thylakoid);GO:0009535(chloroplast thylakoid membrane);GO:0009579(thylakoid);GO:0009941(chloroplast envelope);GO:0010287(plastoglobule);GO:0016021(integral component of membrane);GO:0016021(integral component of membrane)	NA	NA	NA	expressed protein	NA	54.904	93.6408	61.0916	210.724	168.524	185.832	0.370986	-1.43057	1.21318e-14	2.22811e-13	down	yes
LOC_Os01g43895	LOC_Os01g43895	LOC_Os01g43895.1	NA	NA	NA	NA	expressed protein	NA	18.7007	24.1422	16.6471	38.7383	40.2939	47.1053	0.471628	-1.08428	1.22792e-14	2.25103e-13	down	yes
LOC_Os07g12390	LOC_Os07g12390	LOC_Os07g12390.1	NA	NA	NA	NA	expressed protein	NA	12.5565	16.6978	12.1243	29.3768	30.7966	36.9193	0.426176	-1.23048	1.23348e-14	2.25915e-13	down	yes
LOC_Os01g34080	LOC_Os01g34080	LOC_Os01g34080.1	GO:0005634(nucleus);GO:0005737(cytoplasm)	04140(Regulation of autophagy)	K08332	NA	armadillo/beta-catenin-like repeat family protein, expressed	NA	2.58913	3.1245	2.53884	6.01735	5.32977	6.41694	0.46456	-1.10606	1.2682e-14	2.3206e-13	down	yes
LOC_Os06g39690	LOC_Os06g39690	LOC_Os06g39690.1;LOC_Os06g39690.2	NA	NA	NA	NA	SOUL heme-binding protein, putative, expressed	NA	33.9477	26.5782	36.0093	68.6333	62.5243	63.3854	0.496216	-1.01096	1.28476e-14	2.34875e-13	down	yes
LOC_Os10g32300	LOC_Os10g32300	LOC_Os10g32300.1	GO:0005634(nucleus);GO:0009507(chloroplast);GO:0009535(chloroplast thylakoid membrane);GO:0016021(integral component of membrane);GO:0048564(photosystem I assembly)	00195(Photosynthesis)	K02717	NA	tetratricopeptide repeat domain containing protein, expressed	NA	17.4446	30.5035	19.6293	64.7841	54.9518	51.7824	0.393995	-1.34375	1.36535e-14	2.48863e-13	down	yes
LOC_Os08g32630	LOC_Os08g32630	LOC_Os08g32630.5;LOC_Os08g32630.1;LOC_Os08g32630.3;LOC_Os08g32630.2;LOC_Os08g32630.4	GO:0009507(chloroplast);GO:0016117(carotenoid biosynthetic process);GO:0016491(oxidoreductase activity);GO:0016705(oxidoreductase activity, acting on paired donors, with incorporation or reduction of molecular oxygen);GO:0055114(oxidation-reduction process);GO:0055114(oxidation-reduction process)	NA	NA	NA	FAD dependent oxidoreductase, putative, expressed	NA	12.0302	18.6512	11.9501	31.3804	37.3335	33.7948	0.415883	-1.26575	1.43616e-14	2.61117e-13	down	yes
LOC_Os07g43810	LOC_Os07g43810	LOC_Os07g43810.1	GO:0000166(nucleotide binding);GO:0003723(RNA binding);GO:0006397(mRNA processing);GO:0008266(poly(U) RNA binding);GO:0009409(response to cold);GO:0009507(chloroplast);GO:0009534(chloroplast thylakoid);GO:0009535(chloroplast thylakoid membrane);GO:0009570(chloroplast stroma);GO:0009579(thylakoid);GO:0009737(response to abscisic acid);GO:0009941(chloroplast envelope);GO:0010319(stromule);GO:003052…	03013(RNA transport);03015(mRNA surveillance pathway);03018(RNA degradation)	K13126	NA	RNA recognition motif containing protein, putative, expressed	NA	362.591	537.892	417.046	1111.82	1020.39	978.392	0.42356	-1.23936	1.48122e-14	2.68596e-13	down	yes
LOC_Os05g01470	LOC_Os05g01470	LOC_Os05g01470.2;LOC_Os05g01470.1;LOC_Os05g01470.3	GO:0001887(selenium compound metabolic process);GO:0005737(cytoplasm);GO:0005829(cytosol);GO:0008757(S-adenosylmethionine-dependent methyltransferase activity);GO:0009058(biosynthetic process);GO:0030170(pyridoxal phosphate binding);GO:0030732(methionine S-methyltransferase activity);GO:0032259(methylation);GO:0046500(S-adenosylmethionine metabolic process);GO:0046500(S-adenosylmethionine metabol…	00450(Selenocompound metabolism);00450(Selenocompound metabolism)	K08247	EC:2.1.1.12	methionine S-methyltransferase, putative, expressed	NA	6.65209	7.02295	6.803	11.0903	22.332	21.6013	0.372169	-1.42597	1.52853e-14	2.76649e-13	down	yes
LOC_Os08g29780	LOC_Os08g29780	LOC_Os08g29780.1	GO:0003674(molecular_function);GO:0008150(biological_process);GO:0009507(chloroplast)	NA	NA	NA	expressed protein	NA	10.5606	14.6732	11.9332	22.6266	26.5408	25.569	0.497308	-1.00779	1.59478e-14	2.87838e-13	down	yes
LOC_Os02g07360	LOC_Os02g07360	LOC_Os02g07360.1	GO:0003674(molecular_function);GO:0005739(mitochondrion);GO:0008150(biological_process)	03018(RNA degradation)	K14442	EC:3.6.4.13	pentatricopeptide containing protein, putative, expressed	NA	47.5285	73.8938	58.6702	131.292	143.823	140.219	0.433608	-1.20554	1.60317e-14	2.88847e-13	down	yes
LOC_Os08g25734	LOC_Os08g25734	LOC_Os08g25734.1;LOC_Os08g25734.2	GO:0005982(starch metabolic process);GO:0005982(starch metabolic process)	00500(Starch and sucrose metabolism);00520(Amino sugar and nucleotide sugar metabolism);00520(Amino sugar and nucleotide sugar metabolism)	K00975	EC:2.7.7.27	glucose-1-phosphate adenylyltransferase large subunit, chloroplast precursor, putative, expressed	NA	40.7012	47.08	28.0913	88.7939	90.4695	99.6897	0.415383	-1.26749	1.63141e-14	2.93669e-13	down	yes
LOC_Os09g24530	LOC_Os09g24530	LOC_Os09g24530.1	GO:0009570(chloroplast stroma);GO:0016279(protein-lysine N-methyltransferase activity);GO:0018023(peptidyl-lysine trimethylation);GO:0018026(peptidyl-lysine monomethylation)	NA	NA	NA	ribulose-1,5 bisphosphate carboxylase/oxygenase large subunit N-methyltransferase, chloroplast precursor, putative, expressed	NA	19.7294	27.4217	18.597	45.7962	49.6585	49.1966	0.454529	-1.13756	1.64312e-14	2.95243e-13	down	yes
LOC_Os02g46750	LOC_Os02g46750	LOC_Os02g46750.1;LOC_Os02g46750.4;LOC_Os02g46750.2;LOC_Os02g46750.5;LOC_Os02g46750.3	GO:0004672(protein kinase activity);GO:0005524(ATP binding);GO:0006468(protein phosphorylation);GO:0009507(chloroplast);GO:0009507(chloroplast)	NA	NA	NA	expressed protein	NA	13.6848	20.8756	14.3458	30.1955	43.3913	45.5493	0.410506	-1.28452	1.65063e-14	2.96326e-13	down	yes
LOC_Os03g02640	LOC_Os03g02640	LOC_Os03g02640.1	GO:0016301(kinase activity)	NA	NA	NA	methylthioribose kinase, putative, expressed	NA	16.4872	24.9212	15.5713	44.579	41.9953	43.0857	0.439454	-1.18622	1.73255e-14	3.10193e-13	down	yes
LOC_Os02g46980	LOC_Os02g46980	LOC_Os02g46980.1	GO:0005739(mitochondrion);GO:0008150(biological_process);GO:0008270(zinc ion binding)	00500(Starch and sucrose metabolism)	K01176	EC:3.2.1.1	pentatricopeptide, putative, expressed	NA	12.4862	17.9817	18.2127	42.3929	34.1201	34.3911	0.438944	-1.18789	1.73683e-14	3.1068e-13	down	yes
LOC_Os12g23180	LOC_Os12g23180	LOC_Os12g23180.1	GO:0000272(polysaccharide catabolic process);GO:0003723(RNA binding);GO:0003824(catalytic activity);GO:0005515(protein binding);GO:0005773(vacuole);GO:0005777(peroxisome);GO:0005794(Golgi apparatus);GO:0005840(ribosome);GO:0005996(monosaccharide metabolic process);GO:0006364(rRNA processing);GO:0007623(circadian rhythm);GO:0009409(response to cold);GO:0009506(plasmodesma);GO:0009507(chloroplast);…	NA	NA	NA	3-beta hydroxysteroid dehydrogenase/isomerase family protein, putative, expressed	NA	281.974	571.096	365.633	1128.54	1175.35	1322.01	0.336111	-1.57299	1.77795e-14	3.17314e-13	down	yes
LOC_Os07g25590	LOC_Os07g25590	LOC_Os07g25590.1	GO:0004837(tyrosine decarboxylase activity);GO:0005737(cytoplasm);GO:0006520(cellular amino acid metabolic process);GO:0006559(L-phenylalanine catabolic process);GO:0009611(response to wounding);GO:0030170(pyridoxal phosphate binding);GO:1990055(phenylacetaldehyde synthase activity)	00350(Tyrosine metabolism);00950(Isoquinoline alkaloid biosynthesis)	K01592	EC:4.1.1.25	decarboxylase, putative, expressed	NA	5.13709	5.4659	4.35883	12.2301	10.1882	14.1308	0.409363	-1.28855	1.77869e-14	3.17314e-13	down	yes
LOC_Os12g34890	LOC_Os12g34890	LOC_Os12g34890.1	GO:0000036(ACP phosphopantetheine attachment site binding involved in fatty acid biosynthetic process);GO:0006633(fatty acid biosynthetic process);GO:0009507(chloroplast);GO:0031177(phosphopantetheine binding)	00190(Oxidative phosphorylation)	K03955	NA	acyl carrier protein, putative, expressed	NA	79.1227	132.256	85.2125	259.805	240.443	252.802	0.393854	-1.34427	1.84655e-14	3.29126e-13	down	yes
LOC_Os01g68490	LOC_Os01g68490	LOC_Os01g68490.1	GO:0003674(molecular_function);GO:0005739(mitochondrion);GO:0008150(biological_process)	01212(Fatty acid metabolism);00062(Fatty acid elongation)	K01074	EC:3.1.2.22	tetratricopeptide-like helical, putative, expressed	NA	2.1123	2.39794	2.27923	6.23889	5.98011	4.07391	0.416713	-1.26287	1.95659e-14	3.47495e-13	down	yes
LOC_Os06g41990	LOC_Os06g41990	LOC_Os06g41990.1;LOC_Os06g41990.2	GO:0004222(metalloendopeptidase activity);GO:0009507(chloroplast);GO:0016485(protein processing);GO:0016485(protein processing)	NA	NA	NA	M16 domain containing zinc peptidase, putative, expressed	NA	77.199	62.3656	69.8504	152.991	131.843	142.062	0.490553	-1.02752	1.96696e-14	3.49026e-13	down	yes
LOC_Os06g24730	LOC_Os06g24730	LOC_Os06g24730.1;LOC_Os06g24730.3;LOC_Os06g24730.2	GO:0009507(chloroplast);GO:0015996(chlorophyll catabolic process);GO:0080124(pheophytinase activity);GO:0080124(pheophytinase activity)	NA	NA	NA	hydrolase, alpha/beta fold family domain containing protein, expressed	NA	17.5683	13.7598	17.7869	27.8688	39.6954	38.6089	0.462594	-1.11218	2.13431e-14	3.7571e-13	down	yes
LOC_Os03g47610	LOC_Os03g47610	LOC_Os03g47610.3;LOC_Os03g47610.2;LOC_Os03g47610.1;LOC_Os03g47610.5;LOC_Os03g47610.4;LOC_Os03g47610.6;LOC_Os03g47610.8	GO:0003824(catalytic activity);GO:0009228(thiamine biosynthetic process);GO:0009229(thiamine diphosphate biosynthetic process);GO:0009507(chloroplast);GO:0009536(plastid);GO:0009570(chloroplast stroma);GO:0010266(response to vitamin B1);GO:0016045(detection of bacterium);GO:0016829(lyase activity);GO:0046872(metal ion binding);GO:0051536(iron-sulfur cluster binding);GO:0051539(4 iron, 4 sulfur cl…	00730(Thiamine metabolism);00730(Thiamine metabolism)	K03147	EC:4.1.99.17	thiamine biosynthesis protein thiC, putative, expressed	NA	387.881	480.5	417.981	908.709	900.824	883.426	0.477676	-1.0659	2.3472e-14	4.11369e-13	down	yes
LOC_Os05g39230	LOC_Os05g39230	LOC_Os05g39230.1;LOC_Os05g39230.2	GO:0003977(UDP-N-acetylglucosamine diphosphorylase activity);GO:0005829(cytosol);GO:0006048(UDP-N-acetylglucosamine biosynthetic process);GO:0070569(uridylyltransferase activity);GO:0070569(uridylyltransferase activity)	NA	NA	NA	low photochemical bleaching 1 protein, putative, expressed	NA	16.1246	25.474	14.5287	45.776	50.1518	47.4417	0.391487	-1.35296	2.36069e-14	4.13371e-13	down	yes
LOC_Os05g01675	LOC_Os05g01675	LOC_Os05g01675.1	GO:0009536(plastid)	00195(Photosynthesis)	K02689	NA	photosystem I P700 chlorophyll a apoprotein A1, putative, expressed	NA	0.990791	0.686581	0.695191	2.31339	3.50859	3.92803	0.243339	-2.03896	2.41294e-14	4.21039e-13	down	yes
LOC_Os09g20930	LOC_Os09g20930	LOC_Os09g20930.1	NA	NA	NA	NA	expressed protein	NA	4.04242	5.8961	3.45449	11.2611	10.617	12.9142	0.384942	-1.37729	2.4451e-14	4.26278e-13	down	yes
LOC_Os02g55120	LOC_Os02g55120	LOC_Os02g55120.1	GO:0003743(translation initiation factor activity);GO:0005618(cell wall);GO:0005737(cytoplasm);GO:0006413(translational initiation);GO:0009507(chloroplast)	NA	NA	NA	translation initiation factor IF-3, putative, expressed	NA	31.7805	54.3135	36.4603	110.921	96.256	101.092	0.397557	-1.33077	2.48024e-14	4.32026e-13	down	yes
LOC_Os12g13940	LOC_Os12g13940	LOC_Os12g13940.1	GO:0003674(molecular_function);GO:0008150(biological_process);GO:0009507(chloroplast);GO:0016021(integral component of membrane)	NA	NA	NA	DNA-binding storekeeper protein-related, putative, expressed	NA	2.70827	2.10813	3.01754	6.76881	8.37565	9.32372	0.320168	-1.6431	2.53546e-14	4.41258e-13	down	yes
LOC_Os05g37410	LOC_Os05g37410	LOC_Os05g37410.1	GO:0051747(cytosine C-5 DNA demethylase activity)	NA	NA	NA	hhH-GPD superfamily base excision DNA repair protein, expressed	NA	1.4248	1.62067	1.76581	3.15268	3.57355	3.5879	0.466475	-1.10013	2.60859e-14	4.53193e-13	down	yes
LOC_Os06g44460	LOC_Os06g44460	LOC_Os06g44460.1	GO:0004617(phosphoglycerate dehydrogenase activity);GO:0009070(serine family amino acid biosynthetic process)	01200(Carbon metabolism);01230(Biosynthesis of amino acids);00260(Glycine, serine and threonine metabolism)	K00058	EC:1.1.1.95	D-3-phosphoglycerate dehydrogenase, chloroplast precursor, putative, expressed	NA	3.36165	5.04894	3.86672	8.38841	11.767	10.0921	0.405896	-1.30082	2.75008e-14	4.76116e-13	down	yes
LOC_Os04g16680	LOC_Os04g16680	LOC_Os04g16680.1	GO:0005975(carbohydrate metabolic process);GO:0005986(sucrose biosynthetic process);GO:0009507(chloroplast);GO:0009570(chloroplast stroma);GO:0009579(thylakoid);GO:0009941(chloroplast envelope);GO:0016051(carbohydrate biosynthetic process);GO:0019252(starch biosynthetic process);GO:0019253(reductive pentose-phosphate cycle);GO:0042132(fructose 1,6-bisphosphate 1-phosphatase activity);GO:0042578(p…	01200(Carbon metabolism);00710(Carbon fixation in photosynthetic organisms)	K01100	EC:3.1.3.37	fructose-1,6-bisphosphatase, putative, expressed	NA	291.552	559.822	385.199	1108.74	1114.01	1195.6	0.361745	-1.46695	2.75652e-14	4.76816e-13	down	yes
LOC_Os06g01850	LOC_Os06g01850	LOC_Os06g01850.1	GO:0003959(NADPH dehydrogenase activity);GO:0004324(ferredoxin-NADP+ reductase activity);GO:0005829(cytosol);GO:0008266(poly(U) RNA binding);GO:0009507(chloroplast);GO:0009534(chloroplast thylakoid);GO:0009535(chloroplast thylakoid membrane);GO:0009570(chloroplast stroma);GO:0009579(thylakoid);GO:0009735(response to cytokinin);GO:0009817(defense response to fungus, incompatible interaction);GO:00…	00195(Photosynthesis)	K02641	EC:1.18.1.2	ferredoxin--NADP reductase, chloroplast precursor, putative, expressed	NA	1043.9	1369.48	1155.85	2578.66	2590.56	2488.03	0.466123	-1.10122	2.79299e-14	4.82704e-13	down	yes
LOC_Os07g07620	LOC_Os07g07620	LOC_Os07g07620.1	GO:0003824(catalytic activity);GO:0008270(zinc ion binding);GO:0009507(chloroplast);GO:0009793(embryo development ending in seed dormancy);GO:0016020(membrane)	00240(Pyrimidine metabolism)	K13800	EC:2.7.4.- 2.7.4.14	pentatricopeptide, putative, expressed	NA	1.61672	2.73195	1.29782	6.73264	6.83055	5.60134	0.294632	-1.76301	2.82528e-14	4.87048e-13	down	yes
LOC_Os09g27680	LOC_Os09g27680	LOC_Os09g27680.1	NA	NA	NA	NA	expressed protein	NA	8.39929	9.28284	10.5997	24.392	32.3163	32.2351	0.317975	-1.65301	2.82545e-14	4.87048e-13	down	yes
LOC_Os06g49070	LOC_Os06g49070	LOC_Os06g49070.1	GO:0003674(molecular_function);GO:0008150(biological_process)	NA	NA	NA	expressed protein	NA	3.78388	8.75524	5.77808	22.6365	24.6154	33.4374	0.227009	-2.13918	2.8479e-14	4.90141e-13	down	yes
LOC_Os02g51030	LOC_Os02g51030	LOC_Os02g51030.1	GO:0005737(cytoplasm);GO:0008757(S-adenosylmethionine-dependent methyltransferase activity);GO:0032259(methylation)	00100(Steroid biosynthesis)	K08242	EC:2.1.1.143	methyltransferase domain containing protein, putative, expressed	NA	9.96894	11.9597	12.7177	24.4195	22.3504	22.9943	0.496621	-1.00978	2.84831e-14	4.90141e-13	down	yes
LOC_Os01g39960	LOC_Os01g39960	LOC_Os01g39960.1	GO:0004497(monooxygenase activity);GO:0044550(secondary metabolite biosynthetic process)	00906(Carotenoid biosynthesis)	K06444	EC:5.5.1.18	lycopene epsilon cyclase, chloroplast precursor, putative, expressed	NA	21.799	32.609	19.9721	66.4756	55.1218	59.5661	0.41057	-1.2843	2.85336e-14	4.90586e-13	down	yes
LOC_Os03g03910	LOC_Os03g03910	LOC_Os03g03910.1	GO:0004096(catalase activity);GO:0005737(cytoplasm);GO:0020037(heme binding);GO:0042542(response to hydrogen peroxide);GO:0042744(hydrogen peroxide catabolic process)	01200(Carbon metabolism);00630(Glyoxylate and dicarboxylate metabolism);00380(Tryptophan metabolism);04146(Peroxisome)	K03781	EC:1.11.1.6	catalase domain containing protein, expressed	NA	372.67	255.772	312.727	722.421	642.213	664.854	0.463747	-1.10859	3.01034e-14	5.1713e-13	down	yes
LOC_Os06g19430	LOC_Os06g19430	LOC_Os06g19430.1	NA	NA	NA	NA	expressed protein	NA	1.43428	0.796825	0.963506	4.5968	5.33104	6.32896	0.196509	-2.34733	3.04527e-14	5.21781e-13	down	yes
LOC_Os02g36450	LOC_Os02g36450	LOC_Os02g36450.1;LOC_Os02g36450.2	GO:0005351(sugar:proton symporter activity);GO:0005355(glucose transmembrane transporter activity);GO:0005887(integral component of plasma membrane);GO:0035428(hexose transmembrane transport);GO:0046323(glucose import);GO:0046323(glucose import)	NA	NA	NA	transporter family protein, putative, expressed	NA	1.58317	1.62139	1.80974	4.47016	5.11882	4.8836	0.346469	-1.5292	3.06517e-14	5.24739e-13	down	yes
LOC_Os05g25400	LOC_Os05g25400	LOC_Os05g25400.1	GO:0003723(RNA binding);GO:0004525(ribonuclease III activity);GO:0005634(nucleus);GO:0006396(RNA processing)	NA	NA	NA	RNA binding protein, putative, expressed	NA	50.8521	62.9272	55.4519	126.66	119.232	104.207	0.483382	-1.04877	3.06848e-14	5.24855e-13	down	yes
LOC_Os02g39730	LOC_Os02g39730	LOC_Os02g39730.1;LOC_Os02g39730.2;LOC_Os02g39730.3	GO:0003674(molecular_function);GO:0008150(biological_process);GO:0009507(chloroplast);GO:0009534(chloroplast thylakoid);GO:0009535(chloroplast thylakoid membrane);GO:0009535(chloroplast thylakoid membrane)	NA	NA	NA	expressed protein	NA	8.35301	6.20108	9.71909	20.6732	23.4492	14.8047	0.411919	-1.27957	3.09186e-14	5.28401e-13	down	yes
LOC_Os05g23740	LOC_Os05g23740	LOC_Os05g23740.1	GO:0005515(protein binding);GO:0005524(ATP binding);GO:0005622(intracellular);GO:0005623(cell);GO:0005634(nucleus);GO:0005739(mitochondrion);GO:0006457(protein folding);GO:0009408(response to heat);GO:0009409(response to cold);GO:0009507(chloroplast);GO:0009532(plastid stroma);GO:0009570(chloroplast stroma);GO:0009579(thylakoid);GO:0009941(chloroplast envelope);GO:0016032(viral process);GO:004503…	03040(Spliceosome);04141(Protein processing in endoplasmic reticulum);04144(Endocytosis)	K03283	NA	DnaK family protein, putative, expressed	NA	42.3923	54.0984	42.1439	109.678	87.825	101.08	0.464308	-1.10685	3.28543e-14	5.58606e-13	down	yes
LOC_Os08g39300	LOC_Os08g39300	LOC_Os08g39300.1;LOC_Os08g39300.4;LOC_Os08g39300.2;LOC_Os08g39300.3	GO:0004760(serine-pyruvate transaminase activity);GO:0005777(peroxisome);GO:0005886(plasma membrane);GO:0008453(alanine-glyoxylate transaminase activity);GO:0009507(chloroplast);GO:0009570(chloroplast stroma);GO:0009853(photorespiration);GO:0016020(membrane);GO:0048046(apoplast);GO:0050281(serine-glyoxylate transaminase activity);GO:0050281(serine-glyoxylate transaminase activity)	01200(Carbon metabolism);00630(Glyoxylate and dicarboxylate metabolism);00250(Alanine, aspartate and glutamate metabolism);00260(Glycine, serine and threonine metabolism);04146(Peroxisome);04146(Peroxisome)	K00830	EC:2.6.1.44 2.6.1.45 2.6.1.51	aminotransferase, putative, expressed	NA	702.019	1094.48	882.261	1929.53	2218.29	2195.45	0.4223	-1.24366	3.36484e-14	5.71134e-13	down	yes
LOC_Os10g39150	LOC_Os10g39150	LOC_Os10g39150.1	GO:0003677(DNA binding);GO:0009295(nucleoid);GO:0009507(chloroplast);GO:0009508(plastid chromosome);GO:0009534(chloroplast thylakoid);GO:0009535(chloroplast thylakoid membrane);GO:0009579(thylakoid);GO:0009737(response to abscisic acid);GO:0009773(photosynthetic electron transport in photosystem I);GO:0009941(chloroplast envelope);GO:0016021(integral component of membrane);GO:0030093(chloroplast …	NA	NA	NA	expressed protein	NA	264.834	587.884	329.478	1109.44	1407.99	1457.09	0.297443	-1.74931	3.37097e-14	5.71591e-13	down	yes
LOC_Os05g37640	LOC_Os05g37640	LOC_Os05g37640.1	GO:0003677(DNA binding);GO:0003700(transcription factor activity, sequence-specific DNA binding);GO:0005622(intracellular);GO:0005634(nucleus);GO:0006351(transcription, DNA-templated);GO:0006355(regulation of transcription, DNA-templated);GO:0009723(response to ethylene);GO:0009753(response to jasmonic acid);GO:0009861(jasmonic acid and ethylene-dependent systemic resistance);GO:0009873(ethylene-…	04075(Plant hormone signal transduction)	K14516	NA	expressed protein	NA	2.09032	2.14564	1.49106	6.63263	5.74302	7.39885	0.289616	-1.78779	3.404e-14	5.7582e-13	down	yes
LOC_Os02g05530	LOC_Os02g05530	LOC_Os02g05530.1	GO:0005794(Golgi apparatus);GO:0016413(O-acetyltransferase activity);GO:0071554(cell wall organization or biogenesis)	NA	NA	NA	expressed protein	NA	3.09077	5.54605	2.83556	13.1982	12.5893	14.6819	0.283482	-1.81867	3.41662e-14	5.77464e-13	down	yes
LOC_Os11g22404	LOC_Os11g22404	LOC_Os11g22404.1	GO:0004722(protein serine/threonine phosphatase activity);GO:0005634(nucleus);GO:0005737(cytoplasm);GO:0006470(protein dephosphorylation);GO:0046872(metal ion binding)	04075(Plant hormone signal transduction);04931(Insulin resistance)	K14497	EC:3.1.3.16	protein phosphatase 2C, putative, expressed	NA	2.76107	3.04563	2.29066	5.79727	6.80867	7.95395	0.393843	-1.34431	3.52894e-14	5.95437e-13	down	yes
LOC_Os03g48040	LOC_Os03g48040	LOC_Os03g48040.1;LOC_Os03g48040.2	GO:0009055(electron carrier activity);GO:0009507(chloroplast);GO:0022900(electron transport chain);GO:0046872(metal ion binding);GO:0051536(iron-sulfur cluster binding);GO:0051537(2 iron, 2 sulfur cluster binding);GO:0051537(2 iron, 2 sulfur cluster binding)	00195(Photosynthesis);00195(Photosynthesis)	K02639	NA	2Fe-2S iron-sulfur cluster binding domain containing protein, expressed	NA	60.0135	100.005	71.1965	186.321	184.133	183.559	0.417345	-1.26069	3.6098e-14	6.08052e-13	down	yes
LOC_Os04g46010	LOC_Os04g46010	LOC_Os04g46010.1	GO:0005739(mitochondrion);GO:0009507(chloroplast)	NA	NA	NA	PPR repeat domain containing protein, putative, expressed	NA	16.6902	30.0557	16.3299	61.2058	54.1716	58.1986	0.36339	-1.46041	3.80556e-14	6.38866e-13	down	yes
LOC_Os11g39320	LOC_Os11g39320	LOC_Os11g39320.1	GO:0005515(protein binding);GO:0042802(identical protein binding)	04626(Plant-pathogen interaction)	K13457	NA	LZ-NBS-LRR class, putative, expressed	NA	1.91599	3.36982	2.45527	6.28999	6.27971	6.84357	0.398752	-1.32644	4.02256e-14	6.74727e-13	down	yes
LOC_Os07g40974	LOC_Os07g40974	LOC_Os07g40974.1;LOC_Os07g40974.2	GO:0003824(catalytic activity);GO:0005634(nucleus);GO:0045551(cinnamyl-alcohol dehydrogenase activity);GO:0050662(coenzyme binding);GO:0050662(coenzyme binding)	00941(Flavonoid biosynthesis);00941(Flavonoid biosynthesis)	K08695	EC:1.3.1.77	NAD dependent epimerase/dehydratase family protein, putative, expressed	NA	40.0656	56.8105	45.3008	96.0066	98.6706	106.885	0.471468	-1.08477	4.11202e-14	6.88573e-13	down	yes
LOC_Os01g64270	LOC_Os01g64270	LOC_Os01g64270.1	GO:0003674(molecular_function);GO:0008150(biological_process);GO:0009507(chloroplast);GO:0009535(chloroplast thylakoid membrane);GO:0009570(chloroplast stroma)	NA	NA	NA	expressed protein	NA	78.4809	110.486	83.1433	187.132	197.422	207.404	0.459679	-1.1213	4.11751e-14	6.88914e-13	down	yes
LOC_Os02g51820	LOC_Os02g51820	LOC_Os02g51820.1	GO:0003674(molecular_function);GO:0008150(biological_process)	NA	NA	NA	expressed protein	NA	9.04378	11.7949	15.8744	22.9101	32.3209	32.1563	0.42012	-1.25113	4.1274e-14	6.89989e-13	down	yes
LOC_Os03g60910	LOC_Os03g60910	LOC_Os03g60910.1	GO:0009295(nucleoid);GO:0009507(chloroplast);GO:0009508(plastid chromosome);GO:0042793(transcription from plastid promoter);GO:0045893(positive regulation of transcription, DNA-templated)	NA	NA	NA	PPR repeat domain containing protein, putative, expressed	NA	10.2778	14.9665	11.0062	27.2295	24.6353	26.2545	0.464041	-1.10768	4.19677e-14	7.00998e-13	down	yes
LOC_Os02g03230	LOC_Os02g03230	LOC_Os02g03230.1	GO:0005739(mitochondrion);GO:0005773(vacuole);GO:0008150(biological_process);GO:0008289(lipid binding);GO:0016021(integral component of membrane)	NA	NA	NA	membrane related protein CP5, putative, expressed	NA	34.7942	46.8452	38.0935	89.5562	76.881	85.2486	0.475724	-1.0718	4.20827e-14	7.02329e-13	down	yes
LOC_Os03g53640	LOC_Os03g53640	LOC_Os03g53640.1	GO:0009543(chloroplast thylakoid lumen);GO:0010206(photosystem II repair);GO:0010207(photosystem II assembly)	NA	NA	NA	expressed protein	NA	23.6823	43.5868	29.4009	74.7413	79.6468	90.3104	0.395058	-1.33986	4.47137e-14	7.43128e-13	down	yes
LOC_Os01g48990	LOC_Os01g48990	LOC_Os01g48990.1;LOC_Os01g48990.2	GO:0004849(uridine kinase activity);GO:0005829(cytosol);GO:0006206(pyrimidine nucleobase metabolic process);GO:0043097(pyrimidine nucleoside salvage);GO:0043097(pyrimidine nucleoside salvage)	01200(Carbon metabolism);00630(Glyoxylate and dicarboxylate metabolism);00561(Glycerolipid metabolism);00260(Glycine, serine and threonine metabolism);00260(Glycine, serine and threonine metabolism)	K15918	EC:2.7.1.31	uncharacterized kinase mug58, putative, expressed	NA	112.764	151.568	126.605	266.042	282.121	273.523	0.475775	-1.07165	4.66514e-14	7.74686e-13	down	yes
LOC_Os01g16340	LOC_Os01g16340	LOC_Os01g16340.1	NA	NA	NA	NA	expressed protein	NA	11.1774	15.202	10.7336	27.7538	24.7566	24.7137	0.480588	-1.05713	4.9565e-14	8.17617e-13	down	yes
LOC_Os06g12100	LOC_Os06g12100	LOC_Os06g12100.1	GO:0003690(double-stranded DNA binding);GO:0005739(mitochondrion);GO:0006355(regulation of transcription, DNA-templated)	NA	NA	NA	mTERF family protein, expressed	NA	1.56319	3.15752	2.0799	8.6606	6.97975	7.85294	0.28947	-1.78851	5.02049e-14	8.26804e-13	down	yes
LOC_Os02g51020	LOC_Os02g51020	LOC_Os02g51020.1	GO:0003674(molecular_function);GO:0006810(transport);GO:0009507(chloroplast);GO:0009535(chloroplast thylakoid membrane);GO:0009773(photosynthetic electron transport in photosystem I);GO:0010598(NAD(P)H dehydrogenase complex (plastoquinone));GO:0016021(integral component of membrane)	NA	NA	NA	expressed protein	NA	144.718	255.883	162.335	454.252	512.039	503.899	0.3829	-1.38496	5.13694e-14	8.43194e-13	down	yes
LOC_Os02g21009	LOC_Os02g21009	LOC_Os02g21009.1;LOC_Os02g21009.2	GO:0005515(protein binding);GO:0005773(vacuole);GO:0005774(vacuolar membrane);GO:0006793(phosphorus metabolic process);GO:0006812(cation transport);GO:0006814(sodium ion transport);GO:0006874(cellular calcium ion homeostasis);GO:0006882(cellular zinc ion homeostasis);GO:0009624(response to nematode);GO:0009705(plant-type vacuole membrane);GO:0010351(lithium ion transport);GO:0015368(calcium:catio…	NA	NA	NA	sodium/calcium exchanger protein, putative, expressed	NA	5.96342	2.1364	5.30049	15.4343	15.4726	13.4605	0.302031	-1.72723	5.38021e-14	8.79503e-13	down	yes
LOC_Os12g38640	LOC_Os12g38640	LOC_Os12g38640.1;LOC_Os12g38640.2	GO:0003674(molecular_function);GO:0009507(chloroplast);GO:0009534(chloroplast thylakoid);GO:0009535(chloroplast thylakoid membrane);GO:0009579(thylakoid);GO:0009658(chloroplast organization);GO:0016021(integral component of membrane);GO:0045893(positive regulation of transcription, DNA-templated);GO:0080167(response to karrikin);GO:0080167(response to karrikin)	NA	NA	NA	expressed protein	NA	245.978	292.829	243.361	523.358	511.914	537.097	0.497446	-1.00739	5.64622e-14	9.19969e-13	down	yes
LOC_Os03g31170	LOC_Os03g31170	LOC_Os03g31170.1;LOC_Os03g31170.3;LOC_Os03g31170.2	GO:0005829(cytosol);GO:0006152(purine nucleoside catabolic process);GO:0008477(purine nucleosidase activity);GO:0008477(purine nucleosidase activity)	00240(Pyrimidine metabolism);00760(Nicotinate and nicotinamide metabolism);00760(Nicotinate and nicotinamide metabolism)	K01240	EC:3.2.2.3	inosine-uridine preferring nucleoside hydrolase family protein, putative, expressed	NA	35.4555	45.0097	34.9986	77.6528	73.6519	81.196	0.496617	-1.0098	5.73656e-14	9.33925e-13	down	yes
LOC_Os03g18200	LOC_Os03g18200	LOC_Os03g18200.1;LOC_Os03g18200.2	GO:0005788(endoplasmic reticulum lumen);GO:0006457(protein folding);GO:0009408(response to heat);GO:0009506(plasmodesma);GO:0009860(pollen tube growth);GO:0016491(oxidoreductase activity);GO:0034605(cellular response to heat);GO:0034605(cellular response to heat)	04141(Protein processing in endoplasmic reticulum);04141(Protein processing in endoplasmic reticulum)	K09518	NA	heat shock protein DnaJ, putative, expressed	NA	26.8064	48.3403	36.6285	86.1531	92.9443	103.914	0.39495	-1.34026	5.84683e-14	9.511e-13	down	yes
LOC_Os06g43810	LOC_Os06g43810	LOC_Os06g43810.1	NA	NA	NA	NA	expressed protein	NA	81.6689	107.175	90.9722	175.348	201.586	187.749	0.495528	-1.01296	6.01216e-14	9.77196e-13	down	yes
LOC_Os11g13890	LOC_Os11g13890	LOC_Os11g13890.1;LOC_Os11g13890.5;LOC_Os11g13890.2;LOC_Os11g13890.6;LOC_Os11g13890.4	GO:0009416(response to light stimulus);GO:0009535(chloroplast thylakoid membrane);GO:0009768(photosynthesis, light harvesting in photosystem I);GO:0009941(chloroplast envelope);GO:0010287(plastoglobule);GO:0016168(chlorophyll binding);GO:0031409(pigment binding);GO:0031409(pigment binding)	00196(Photosynthesis - antenna proteins);00196(Photosynthesis - antenna proteins)	K08916	NA	chlorophyll A-B binding protein, putative, expressed	NA	260.028	420.369	276.777	1177.21	761.344	810.536	0.348179	-1.5221	6.16698e-14	1.00154e-12	down	yes
LOC_Os08g31910	LOC_Os08g31910	LOC_Os08g31910.1	GO:0003674(molecular_function);GO:0005739(mitochondrion);GO:0008150(biological_process);GO:0016020(membrane)	NA	NA	NA	expressed protein	NA	20.6183	32.2658	22.1257	52.6603	58.1884	61.2798	0.435778	-1.19834	6.28773e-14	1.02032e-12	down	yes
LOC_Os06g24711	LOC_Os06g24711	LOC_Os06g24711.1	NA	NA	NA	NA	expressed protein	NA	11.1223	14.2458	11.9219	23.5945	24.4157	27.8579	0.491511	-1.0247	6.42675e-14	1.04034e-12	down	yes
LOC_Os04g24710	LOC_Os04g24710	LOC_Os04g24710.1	GO:0005634(nucleus);GO:0009793(embryo development ending in seed dormancy);GO:0016787(hydrolase activity)	NA	NA	NA	ubiquitin carboxyl-terminal hydrolase, family 1, putative, expressed	NA	4.52022	6.70479	4.9987	12.7048	10.7913	13.318	0.440692	-1.18216	6.48184e-14	1.04841e-12	down	yes
LOC_Os04g16760	LOC_Os04g16760	LOC_Os04g16760.1	GO:0009536(plastid)	00195(Photosynthesis)	K02689	NA	photosystem I P700 chlorophyll a apoprotein A1, putative, expressed	NA	0.998908	0.685966	0.684629	2.25043	3.45476	3.86639	0.247556	-2.01417	6.9715e-14	1.12578e-12	down	yes
LOC_Os09g11520	LOC_Os09g11520	LOC_Os09g11520.1	GO:0003674(molecular_function);GO:0009507(chloroplast);GO:0010196(nonphotochemical quenching);GO:0016021(integral component of membrane)	NA	NA	NA	DUF565 domain containing protein, putative, expressed	NA	14.4629	23.2554	21.2701	41.8351	45.1306	39.6916	0.465732	-1.10243	7.05901e-14	1.13899e-12	down	yes
LOC_Os07g07310	LOC_Os07g07310	LOC_Os07g07310.1	GO:0000175(3'-5'-exoribonuclease activity);GO:0003676(nucleic acid binding);GO:0003723(RNA binding);GO:0004654(polyribonucleotide nucleotidyltransferase activity);GO:0006364(rRNA processing);GO:0006397(mRNA processing);GO:0006401(RNA catabolic process);GO:0006402(mRNA catabolic process);GO:0008033(tRNA processing);GO:0009507(chloroplast);GO:0009570(chloroplast stroma);GO:0010323(negative regulati…	00230(Purine metabolism);00240(Pyrimidine metabolism);03018(RNA degradation)	K00962	EC:2.7.7.8	polynucleotide phosphorylase, putative, expressed	NA	13.5446	21.1258	12.8601	36.3968	37.6075	38.6297	0.421991	-1.24472	7.4239e-14	1.19303e-12	down	yes
LOC_Os06g39718	LOC_Os06g39718	LOC_Os06g39718.1	GO:0009536(plastid)	03010(Ribosome)	K02913	NA	chloroplast 50S ribosomal protein L33, putative, expressed	NA	0.232937	0.427667	0.166561	5.32311	4.77299	3.39881	0.0612946	-4.0281	7.73746e-14	1.24142e-12	down	yes
LOC_Os12g03070	LOC_Os12g03070	LOC_Os12g03070.2;LOC_Os12g03070.3;LOC_Os12g03070.1;LOC_Os12g03070.4	GO:0008150(biological_process);GO:0009507(chloroplast);GO:0009535(chloroplast thylakoid membrane);GO:0009570(chloroplast stroma);GO:0009570(chloroplast stroma)	00520(Amino sugar and nucleotide sugar metabolism);00520(Amino sugar and nucleotide sugar metabolism)	K00326	EC:1.6.2.2	FHA domain containing protein, putative, expressed	NA	18.6724	27.3185	20.5516	42.8814	47.5055	50.7586	0.471446	-1.08484	7.76533e-14	1.24489e-12	down	yes
LOC_Os03g18550	LOC_Os03g18550	LOC_Os03g18550.1;LOC_Os03g18550.2	GO:0003735(structural constituent of ribosome);GO:0006412(translation);GO:0006412(translation)	NA	NA	NA	mitochondrial carrier protein, putative, expressed	NA	16.0292	12.0379	11.8743	22.8479	28.0671	29.2169	0.498446	-1.00449	7.95685e-14	1.27457e-12	down	yes
LOC_Os03g55670	LOC_Os03g55670	LOC_Os03g55670.1	GO:0005515(protein binding);GO:0005634(nucleus);GO:0005829(cytosol);GO:0009507(chloroplast);GO:0009793(embryo development ending in seed dormancy);GO:0010183(pollen tube guidance);GO:0036033(mediator complex binding);GO:0050832(defense response to fungus)	NA	NA	NA	expressed protein	NA	43.0446	65.8575	47.9145	118.473	113.649	109.103	0.45957	-1.12164	8.31719e-14	1.32695e-12	down	yes
LOC_Os05g28200	LOC_Os05g28200	LOC_Os05g28200.1;LOC_Os05g28200.2	GO:0009507(chloroplast);GO:0009534(chloroplast thylakoid);GO:0009535(chloroplast thylakoid membrane);GO:0015995(chlorophyll biosynthetic process);GO:0016021(integral component of membrane);GO:0031969(chloroplast membrane);GO:0046408(chlorophyll synthetase activity);GO:0046408(chlorophyll synthetase activity)	00860(Porphyrin and chlorophyll metabolism);00860(Porphyrin and chlorophyll metabolism)	K04040	EC:2.5.1.62	prenyltransferase, putative, expressed	NA	33.8309	47.1622	38.137	81.2995	77.4044	87.5899	0.483691	-1.04784	1.01899e-13	1.60644e-12	down	yes
LOC_Os05g01270	LOC_Os05g01270	LOC_Os05g01270.1	GO:0003755(peptidyl-prolyl cis-trans isomerase activity)	03040(Spliceosome)	K09567	EC:5.2.1.8	peptidyl-prolyl cis-trans isomerase, putative, expressed	NA	120.619	191.732	121.103	396.036	321.195	361.793	0.401709	-1.31578	1.0255e-13	1.61542e-12	down	yes
LOC_Os01g43120	LOC_Os01g43120	LOC_Os01g43120.1	GO:0004004(ATP-dependent RNA helicase activity);GO:0010501(RNA secondary structure unwinding)	03040(Spliceosome)	K12823	EC:3.6.4.13	DEAD/DEAH box helicase, putative, expressed	NA	29.5858	45.8871	33.4007	95.2047	76.7435	82.5465	0.427803	-1.22498	1.07349e-13	1.68569e-12	down	yes
LOC_Os07g43700	LOC_Os07g43700	LOC_Os07g43700.1;LOC_Os07g43700.2	GO:0005739(mitochondrion);GO:0005774(vacuolar membrane);GO:0005975(carbohydrate metabolic process);GO:0006099(tricarboxylic acid cycle);GO:0006108(malate metabolic process);GO:0008746(NAD(P)+ transhydrogenase activity);GO:0009409(response to cold);GO:0009507(chloroplast);GO:0009532(plastid stroma);GO:0009536(plastid);GO:0009570(chloroplast stroma);GO:0009735(response to cytokinin);GO:0009793(embr…	01200(Carbon metabolism);00020(Citrate cycle (TCA cycle));00620(Pyruvate metabolism);00630(Glyoxylate and dicarboxylate metabolism);00710(Carbon fixation in photosynthetic organisms);00270(Cysteine and methionine metabolism);00270(Cysteine and methionine metabolism)	K00026	EC:1.1.1.37	lactate/malate dehydrogenase, putative, expressed	NA	2.97295	3.96915	3.85925	7.89077	7.97954	8.23764	0.448041	-1.1583	1.08254e-13	1.69856e-12	down	yes
LOC_Os09g39180	LOC_Os09g39180	LOC_Os09g39180.1	GO:0000166(nucleotide binding);GO:0003723(RNA binding);GO:0006396(RNA processing);GO:0006397(mRNA processing);GO:0008266(poly(U) RNA binding);GO:0009451(RNA modification);GO:0009507(chloroplast);GO:0009535(chloroplast thylakoid membrane);GO:0009570(chloroplast stroma);GO:0009579(thylakoid);GO:0009631(cold acclimation);GO:0009941(chloroplast envelope);GO:0016553(base conversion or substitution edi…	03040(Spliceosome)	K12831	NA	RNA recognition motif containing protein, putative, expressed	NA	167.72	224.964	175.317	415.28	388.226	394.346	0.474183	-1.07648	1.1708e-13	1.8356e-12	down	yes
LOC_Os04g51350	LOC_Os04g51350	LOC_Os04g51350.1	GO:0009507(chloroplast);GO:0009536(plastid);GO:0080156(mitochondrial mRNA modification);GO:1900865(chloroplast RNA modification)	00500(Starch and sucrose metabolism)	K01176	EC:3.2.1.1	pentatricopeptide, putative, expressed	NA	1.11293	2.17319	1.59896	6.15617	4.28939	5.19761	0.312282	-1.67908	1.1846e-13	1.85433e-12	down	yes
LOC_Os05g27100	LOC_Os05g27100	LOC_Os05g27100.1	GO:0009507(chloroplast);GO:0009535(chloroplast thylakoid membrane);GO:0009570(chloroplast stroma);GO:0009579(thylakoid);GO:0009735(response to cytokinin);GO:0009941(chloroplast envelope);GO:0030001(metal ion transport);GO:0046872(metal ion binding)	NA	NA	NA	expressed protein	NA	53.1678	102.563	62.2528	211.653	174.087	216.133	0.362175	-1.46524	1.21181e-13	1.89542e-12	down	yes
LOC_Os04g38914	LOC_Os04g38914	LOC_Os04g38914.1	NA	NA	NA	NA	expressed protein	NA	46.0074	60.683	42.5264	89.1859	120.518	110.05	0.466661	-1.09955	1.23108e-13	1.92255e-12	down	yes
LOC_Os05g12410	LOC_Os05g12410	LOC_Os05g12410.1	GO:0009555(pollen development);GO:0043668(exine)	04144(Endocytosis)	K12472	NA	BURP domain containing protein, expressed	NA	1.95683	4.4257	3.40976	12.2914	11.8451	17.0137	0.237965	-2.07118	1.23473e-13	1.92674e-12	down	yes
LOC_Os10g42720	LOC_Os10g42720	LOC_Os10g42720.1	GO:0004366(glycerol-3-phosphate O-acyltransferase activity);GO:0006655(phosphatidylglycerol biosynthetic process);GO:0009507(chloroplast);GO:0009536(plastid);GO:0009570(chloroplast stroma);GO:0016024(CDP-diacylglycerol biosynthetic process)	00561(Glycerolipid metabolism);00564(Glycerophospholipid metabolism)	K00630	EC:2.3.1.15	acyltransferase, putative, expressed	NA	8.42607	12.9872	7.62017	19.9792	21.5729	23.9627	0.443159	-1.17411	1.34921e-13	2.10209e-12	down	yes
LOC_Os06g12539	LOC_Os06g12539	LOC_Os06g12539.1	NA	NA	NA	NA	expressed protein	NA	1.34027	2.29205	1.94376	6.12252	4.94808	6.86202	0.310946	-1.68526	1.39196e-13	2.16531e-12	down	yes
LOC_Os05g33500	LOC_Os05g33500	LOC_Os05g33500.1	GO:0003690(double-stranded DNA binding);GO:0005739(mitochondrion);GO:0006355(regulation of transcription, DNA-templated);GO:0008380(RNA splicing);GO:0009536(plastid);GO:0009793(embryo development ending in seed dormancy);GO:0032502(developmental process);GO:0042793(transcription from plastid promoter);GO:0042794(rRNA transcription from plastid promoter)	NA	NA	NA	mTERF domain containing protein, expressed	NA	3.47253	7.18195	4.62575	16.6618	12.7526	13.802	0.353575	-1.49991	1.48329e-13	2.30199e-12	down	yes
LOC_Os03g03470	LOC_Os03g03470	LOC_Os03g03470.2;LOC_Os03g03470.3;LOC_Os03g03470.4;LOC_Os03g03470.1	GO:0008168(methyltransferase activity);GO:0009507(chloroplast);GO:0032259(methylation);GO:0032259(methylation)	NA	NA	NA	expressed protein	NA	4.94424	9.06731	11.5802	31.5413	21.6365	23.9686	0.331729	-1.59192	1.57035e-13	2.42953e-12	down	yes
LOC_Os02g19924	LOC_Os02g19924	LOC_Os02g19924.1	GO:0004838(L-tyrosine:2-oxoglutarate aminotransferase activity);GO:0005737(cytoplasm);GO:0005829(cytosol);GO:0006520(cellular amino acid metabolic process);GO:0006559(L-phenylalanine catabolic process);GO:0006572(tyrosine catabolic process);GO:0009058(biosynthetic process);GO:0030170(pyridoxal phosphate binding);GO:0080130(L-phenylalanine:2-oxoglutarate aminotransferase activity)	01230(Biosynthesis of amino acids);00270(Cysteine and methionine metabolism);00350(Tyrosine metabolism);00360(Phenylalanine metabolism);00400(Phenylalanine, tyrosine and tryptophan biosynthesis);00130(Ubiquinone and other terpenoid-quinone biosynthesis);00950(Isoquinoline alkaloid biosynthesis);00960(Tropane, piperidine and pyridine alkaloid biosynthesis)	K00815	EC:2.6.1.5	aminotransferase, classes I and II, domain containing protein, expressed	NA	13.6846	23.1638	13.5965	35.2062	41.0293	45.6321	0.413933	-1.27253	1.65315e-13	2.55123e-12	down	yes
LOC_Os08g11450	LOC_Os08g11450	LOC_Os08g11450.1;LOC_Os08g11450.2	NA	NA	NA	NA	expressed protein	NA	9.30582	15.7492	13.922	29.4395	30.8755	29.9764	0.43168	-1.21197	1.70536e-13	2.62415e-12	down	yes
LOC_Os02g27592	LOC_Os02g27592	LOC_Os02g27592.1;LOC_Os02g27592.2	NA	NA	NA	NA	expressed protein	NA	3.28312	3.41179	2.45396	7.31568	6.75753	9.47053	0.38859	-1.36368	1.71884e-13	2.64081e-12	down	yes
LOC_Os12g35890	LOC_Os12g35890	LOC_Os12g35890.1	GO:0005737(cytoplasm);GO:0008115(sarcosine oxidase activity);GO:0046653(tetrahydrofolate metabolic process);GO:0055114(oxidation-reduction process)	00260(Glycine, serine and threonine metabolism);00310(Lysine degradation);04146(Peroxisome)	K00306	EC:1.5.3.1 1.5.3.7	FAD dependent oxidoreductase domain containing protein, expressed	NA	3.88171	6.34632	3.54769	11.2982	13.4526	16.3527	0.335147	-1.57714	1.75117e-13	2.68427e-12	down	yes
LOC_Os01g40710	LOC_Os01g40710	LOC_Os01g40710.1	GO:0003674(molecular_function);GO:0009507(chloroplast);GO:0009534(chloroplast thylakoid);GO:0009535(chloroplast thylakoid membrane);GO:0009642(response to light intensity)	NA	NA	NA	high light inducible protein, putative, expressed	NA	60.898	103.691	79.5432	184.912	182.221	197.005	0.432753	-1.20839	1.80051e-13	2.7576e-12	down	yes
LOC_Os12g44150	LOC_Os12g44150	LOC_Os12g44150.1;LOC_Os12g44150.2	GO:0005887(integral component of plasma membrane);GO:0008553(hydrogen-exporting ATPase activity, phosphorylative mechanism);GO:0043231(intracellular membrane-bounded organelle);GO:0051453(regulation of intracellular pH);GO:1902600(hydrogen ion transmembrane transport);GO:1902600(hydrogen ion transmembrane transport)	00190(Oxidative phosphorylation);00190(Oxidative phosphorylation)	K01535	EC:3.6.3.6	plasma membrane ATPase, putative, expressed	NA	21.6201	25.9903	23.9689	55.9249	44.8563	45.1676	0.490441	-1.02785	1.80316e-13	2.7576e-12	down	yes
LOC_Os06g42060	LOC_Os06g42060	LOC_Os06g42060.2;LOC_Os06g42060.1	NA	NA	NA	NA	expressed protein	NA	12.3389	19.8861	14.5419	31.781	33.3492	33.5636	0.473859	-1.07747	1.83601e-13	2.8014e-12	down	yes
LOC_Os07g36080	LOC_Os07g36080	LOC_Os07g36080.1;LOC_Os07g36080.2;LOC_Os07g36080.3	GO:0009536(plastid);GO:0009536(plastid)	00195(Photosynthesis);00195(Photosynthesis)	K08901	NA	oxygen evolving enhancer protein 3 domain containing protein, expressed	NA	602.989	937.523	741.62	1970.25	1820.44	1581.24	0.424825	-1.23506	1.9025e-13	2.90063e-12	down	yes
LOC_Os02g02390	LOC_Os02g02390	LOC_Os02g02390.1	GO:0003723(RNA binding);GO:0005730(nucleolus);GO:0032040(small-subunit processome)	NA	NA	NA	S1 RNA binding domain containing protein, expressed	NA	18.0089	27.3929	18.8406	52.0177	44.7535	47.3137	0.445865	-1.16532	1.90747e-13	2.90551e-12	down	yes
LOC_Os06g04270	LOC_Os06g04270	LOC_Os06g04270.1	GO:0004802(transketolase activity);GO:0009535(chloroplast thylakoid membrane)	01200(Carbon metabolism);01230(Biosynthesis of amino acids);00030(Pentose phosphate pathway);00710(Carbon fixation in photosynthetic organisms);01051(Biosynthesis of)	K00615	EC:2.2.1.1	transketolase, chloroplast precursor, putative, expressed	NA	160.706	274.405	189.715	546.244	489.724	502.109	0.406239	-1.2996	1.93852e-13	2.94427e-12	down	yes
LOC_Os01g61630	LOC_Os01g61630	LOC_Os01g61630.1	GO:0005739(mitochondrion);GO:0008150(biological_process);GO:0009507(chloroplast)	03018(RNA degradation)	K14442	EC:3.6.4.13	expressed protein	NA	2.95219	4.86856	3.14643	9.46563	8.41363	9.03457	0.407492	-1.29516	2.20183e-13	3.32898e-12	down	yes
LOC_Os02g56030	LOC_Os02g56030	LOC_Os02g56030.1	GO:0003674(molecular_function);GO:0008150(biological_process);GO:0009507(chloroplast);GO:0016021(integral component of membrane)	NA	NA	NA	expressed protein	NA	7.68934	15.657	11.2213	26.4287	28.8692	32.0439	0.395774	-1.33725	2.21986e-13	3.35368e-12	down	yes
LOC_Os06g40230	LOC_Os06g40230	LOC_Os06g40230.1	NA	NA	NA	NA	expressed protein	NA	0.060917	0.0001	0.0001	0.70398	1.32721	1.19403	0.0189497	-5.72168	2.22453e-13	3.35819e-12	down	yes
LOC_Os07g37240	LOC_Os07g37240	LOC_Os07g37240.1	GO:0009416(response to light stimulus);GO:0009535(chloroplast thylakoid membrane);GO:0009768(photosynthesis, light harvesting in photosystem I);GO:0009941(chloroplast envelope);GO:0010287(plastoglobule);GO:0016168(chlorophyll binding);GO:0031409(pigment binding)	00196(Photosynthesis - antenna proteins)	K08915	NA	chlorophyll A-B binding protein, putative, expressed	NA	1327.81	1934.47	1677.27	4471	3523.03	3456.48	0.431382	-1.21296	2.23064e-13	3.36487e-12	down	yes
LOC_Os02g11130	LOC_Os02g11130	LOC_Os02g11130.1	GO:0009813(flavonoid biosynthetic process);GO:0043231(intracellular membrane-bounded organelle);GO:0052696(flavonoid glucuronidation);GO:0080043(quercetin 3-O-glucosyltransferase activity);GO:0080044(quercetin 7-O-glucosyltransferase activity)	00908(Zeatin biosynthesis)	K13496	EC:2.4.1.-	cytokinin-O-glucosyltransferase 3, putative, expressed	NA	5.4482	6.6843	6.7572	11.5072	13.9806	12.8135	0.493186	-1.0198	2.27968e-13	3.43106e-12	down	yes
LOC_Os02g14020	LOC_Os02g14020	LOC_Os02g14020.1	NA	NA	NA	NA	expressed protein	NA	0.823507	1.56276	1.31652	5.05611	4.39804	4.848	0.258898	-1.94955	2.42692e-13	3.63363e-12	down	yes
LOC_Os03g01222	LOC_Os03g01222	LOC_Os03g01222.3;LOC_Os03g01222.1;LOC_Os03g01222.4;LOC_Os03g01222.2	GO:0005739(mitochondrion);GO:0006189('de novo' IMP biosynthetic process);GO:0006730(one-carbon metabolic process);GO:0008864(formyltetrahydrofolate deformylase activity);GO:0009058(biosynthetic process);GO:0009152(purine ribonucleotide biosynthetic process);GO:0009853(photorespiration);GO:0016597(amino acid binding);GO:0016742(hydroxymethyl-, formyl- and related transferase activity);GO:0046653(t…	00630(Glyoxylate and dicarboxylate metabolism);00670(One carbon pool by folate);00670(One carbon pool by folate)	K01433	EC:3.5.1.10	formyl transferase, putative, expressed	NA	10.8015	16.1941	10.0251	24.9997	26.3949	28.3717	0.464115	-1.10745	2.4651e-13	3.68783e-12	down	yes
LOC_Os01g66000	LOC_Os01g66000	LOC_Os01g66000.1	GO:0006810(transport);GO:0009507(chloroplast);GO:0009535(chloroplast thylakoid membrane);GO:0009817(defense response to fungus, incompatible interaction);GO:0009941(chloroplast envelope);GO:0010258(NADH dehydrogenase complex (plastoquinone) assembly);GO:0010598(NAD(P)H dehydrogenase complex (plastoquinone));GO:0016655(oxidoreductase activity, acting on NAD(P)H, quinone or similar compound as acce…	NA	NA	NA	NADH dehydrogenase I subunit N, putative, expressed	NA	112.23	170.131	136.333	287.658	304.182	315.026	0.461694	-1.11499	2.64602e-13	3.95553e-12	down	yes
LOC_Os03g21560	LOC_Os03g21560	LOC_Os03g21560.1	GO:0009543(chloroplast thylakoid lumen);GO:0010206(photosystem II repair);GO:0010207(photosystem II assembly)	00195(Photosynthesis)	K08902	NA	photosystem II 11 kD protein, putative, expressed	NA	145.514	292.134	206.945	603.578	526.959	608.555	0.370649	-1.43187	2.67029e-13	3.98882e-12	down	yes
LOC_Os04g33460	LOC_Os04g33460	LOC_Os04g33460.1	GO:0003844(1,4-alpha-glucan branching enzyme activity);GO:0009790(embryo development)	00500(Starch and sucrose metabolism)	K00700	EC:2.4.1.18	1,4-alpha-glucan-branching enzyme 2, chloroplast precursor, putative, expressed	NA	11.2832	7.58049	8.25592	27.9144	15.1348	27.4261	0.38481	-1.37778	2.79951e-13	4.17246e-12	down	yes
LOC_Os03g14915	LOC_Os03g14915	LOC_Os03g14915.1	GO:0003333(amino acid transmembrane transport);GO:0005275(amine transmembrane transporter activity);GO:0005886(plasma membrane);GO:0006865(amino acid transport);GO:0009507(chloroplast);GO:0009706(chloroplast inner membrane);GO:0016020(membrane);GO:0016021(integral component of membrane)	NA	NA	NA	expressed protein	NA	6.66631	2.51491	5.08962	13.2423	17.9627	18.0217	0.2899	-1.78637	2.97549e-13	4.41823e-12	down	yes
LOC_Os01g22520	LOC_Os01g22520	LOC_Os01g22520.1;LOC_Os01g22520.2	GO:0034602(oxoglutarate dehydrogenase (NAD+) activity);GO:0034602(oxoglutarate dehydrogenase (NAD+) activity)	01200(Carbon metabolism);00010(Glycolysis / Gluconeogenesis);00020(Citrate cycle (TCA cycle));00620(Pyruvate metabolism);00630(Glyoxylate and dicarboxylate metabolism);00640(Propanoate metabolism);00260(Glycine, serine and threonine metabolism);00280(Valine, leucine and isoleucine degradation);00280(Valine, leucine and isoleucine degradation)	K00382	EC:1.8.1.4	dihydrolipoyl dehydrogenase 1, mitochondrial precursor, putative, expressed	NA	57.6578	102.208	70.9821	195.916	179.518	188.043	0.409685	-1.28741	2.99102e-13	4.43798e-12	down	yes
LOC_Os09g15284	LOC_Os09g15284	LOC_Os09g15284.1	NA	NA	NA	NA	expressed protein	NA	16.5675	29.5818	19.7139	45.8085	48.356	56.8215	0.43622	-1.19687	3.02728e-13	4.48176e-12	down	yes
LOC_Os01g04900	LOC_Os01g04900	LOC_Os01g04900.1;LOC_Os01g04900.2;LOC_Os01g04900.3	GO:0004222(metalloendopeptidase activity);GO:0006508(proteolysis);GO:0008237(metallopeptidase activity);GO:0009507(chloroplast);GO:0009535(chloroplast thylakoid membrane);GO:0016021(integral component of membrane);GO:0031969(chloroplast membrane);GO:0031969(chloroplast membrane)	NA	NA	NA	peptidase M50 family protein, putative, expressed	NA	21.8508	27.6562	19.2455	47.4014	43.8411	49.6405	0.488011	-1.03501	3.25658e-13	4.7923e-12	down	yes
LOC_Os08g44000	LOC_Os08g44000	LOC_Os08g44000.1	GO:0003743(translation initiation factor activity);GO:0009507(chloroplast);GO:0009534(chloroplast thylakoid);GO:0010207(photosystem II assembly)	00860(Porphyrin and chlorophyll metabolism)	K19073	EC:1.3.1.75	uncharacterized protein ycf39, putative, expressed	NA	20.9769	30.4266	22.3039	52.8453	53.1907	50.1407	0.471949	-1.0833	3.37567e-13	4.95338e-12	down	yes
LOC_Os04g51300	LOC_Os04g51300	LOC_Os04g51300.1	GO:0004601(peroxidase activity);GO:0005515(protein binding);GO:0005634(nucleus);GO:0005737(cytoplasm);GO:0006979(response to oxidative stress);GO:0009507(chloroplast);GO:0009534(chloroplast thylakoid);GO:0009535(chloroplast thylakoid membrane);GO:0009543(chloroplast thylakoid lumen);GO:0009579(thylakoid);GO:0016688(L-ascorbate peroxidase activity);GO:0020037(heme binding);GO:0031977(thylakoid lum…	00053(Ascorbate and aldarate metabolism);00480(Glutathione metabolism)	K00434	EC:1.11.1.11	peroxidase precursor, putative, expressed	NA	31.759	77.4726	38.3407	178.699	148.092	184.423	0.28867	-1.7925	3.41139e-13	4.99844e-12	down	yes
LOC_Os03g41510	LOC_Os03g41510	LOC_Os03g41510.7;LOC_Os03g41510.5;LOC_Os03g41510.2;LOC_Os03g41510.4;LOC_Os03g41510.1;LOC_Os03g41510.8;LOC_Os03g41510.3;LOC_Os03g41510.6	GO:0004033(aldo-keto reductase (NADP) activity);GO:0009507(chloroplast);GO:0009570(chloroplast stroma);GO:0009941(chloroplast envelope);GO:0009941(chloroplast envelope)	03008(Ribosome biogenesis in eukaryotes);03008(Ribosome biogenesis in eukaryotes)	K14521	EC:2.3.1.-	oxidoreductase, aldo/keto reductase family protein, putative, expressed	NA	18.3089	29.5125	19.7504	49.0116	49.2142	52.5027	0.448301	-1.15746	3.42601e-13	5.01617e-12	down	yes
LOC_Os06g02400	LOC_Os06g02400	LOC_Os06g02400.1	GO:0003674(molecular_function);GO:0006397(mRNA processing);GO:0008270(zinc ion binding);GO:0009507(chloroplast);GO:0031425(chloroplast RNA processing)	01212(Fatty acid metabolism);00062(Fatty acid elongation)	K01074	EC:3.1.2.22	OsFBO18 - F-box and other domain containing protein, expressed	NA	0.321327	0.098894	0.645818	3.19866	2.87637	3.32267	0.113436	-3.14005	3.52047e-13	5.14313e-12	down	yes
LOC_Os09g19850	LOC_Os09g19850	LOC_Os09g19850.1	GO:0000373(Group II intron splicing);GO:0003723(RNA binding);GO:0005739(mitochondrion);GO:0006397(mRNA processing);GO:0009507(chloroplast);GO:0030529(intracellular ribonucleoprotein complex);GO:0048316(seed development)	NA	NA	NA	chloroplastic group IIA intron splicing facilitator CRS1, chloroplast precursor, putative, expressed	NA	2.72044	4.72759	3.07195	8.63193	7.72234	8.48414	0.423537	-1.23944	3.56203e-13	5.19623e-12	down	yes
LOC_Os09g36130	LOC_Os09g36130	LOC_Os09g36130.1	NA	NA	NA	NA	expressed protein	NA	33.149	42.8413	28.3188	69.1578	69.7343	77.002	0.483149	-1.04946	3.5915e-13	5.23539e-12	down	yes
LOC_Os03g04470	LOC_Os03g04470	LOC_Os03g04470.1	GO:0003674(molecular_function);GO:0005886(plasma membrane);GO:0009507(chloroplast);GO:0016021(integral component of membrane)	NA	NA	NA	expressed protein	NA	40.5333	53.4001	37.6005	84.3126	84.4404	99.6672	0.49003	-1.02906	3.92357e-13	5.69447e-12	down	yes
LOC_Os02g54710	LOC_Os02g54710	LOC_Os02g54710.1	NA	NA	NA	NA	expressed protein	NA	9.83707	14.6599	7.24274	33.0057	22.1487	32.7783	0.360955	-1.47011	4.27041e-13	6.17536e-12	down	yes
LOC_Os04g45490	LOC_Os04g45490	LOC_Os04g45490.1	GO:0003746(translation elongation factor activity);GO:0003924(GTPase activity);GO:0005622(intracellular);GO:0032790(ribosome disassembly)	03008(Ribosome biogenesis in eukaryotes)	K14536	EC:3.6.5.-	elongation factor, putative, expressed	NA	44.5459	83.5152	48.1409	145.737	152.607	167.596	0.378165	-1.40291	4.31882e-13	6.24083e-12	down	yes
LOC_Os11g43960	LOC_Os11g43960	LOC_Os11g43960.1	GO:0003735(structural constituent of ribosome);GO:0006412(translation)	03015(mRNA surveillance pathway)	K14406	NA	mitochondrial carrier protein, putative, expressed	NA	4.80451	4.10834	4.84724	12.0811	9.40483	9.42924	0.445092	-1.16782	4.51099e-13	6.50354e-12	down	yes
LOC_Os09g02710	LOC_Os09g02710	LOC_Os09g02710.1	GO:0005623(cell);GO:0009507(chloroplast);GO:0045454(cell redox homeostasis)	NA	NA	NA	CBS domain containing membrane protein, putative, expressed	NA	237.52	166.095	223.112	397.972	444.071	415.952	0.498195	-1.00522	4.52722e-13	6.51835e-12	down	yes
LOC_Os03g01020	LOC_Os03g01020	LOC_Os03g01020.1	GO:0030599(pectinesterase activity);GO:0046910(pectinesterase inhibitor activity);GO:0071944(cell periphery)	NA	NA	NA	pectinesterase inhibitor domain containing protein, putative, expressed	NA	41.7409	55.4535	36.3131	92.6193	89.7705	99.2056	0.474111	-1.0767	4.57336e-13	6.58002e-12	down	yes
LOC_Os03g02980	LOC_Os03g02980	LOC_Os03g02980.2;LOC_Os03g02980.1	GO:0004672(protein kinase activity);GO:0004674(protein serine/threonine kinase activity);GO:0005524(ATP binding);GO:0005634(nucleus);GO:0005776(autophagosome);GO:0006468(protein phosphorylation);GO:0006914(autophagy);GO:0015031(protein transport);GO:0016301(kinase activity);GO:0031410(cytoplasmic vesicle);GO:0031410(cytoplasmic vesicle)	04140(Regulation of autophagy);04140(Regulation of autophagy)	K08269	EC:2.7.11.1	CAMK_CAMK_like_ULKh_APGy.1 - CAMK includes calcium/calmodulin depedent protein kinases, expressed	NA	8.63213	12.9725	8.20184	21.3459	19.4267	21.0486	0.482139	-1.05248	4.84983e-13	6.96272e-12	down	yes
LOC_Os06g02120	LOC_Os06g02120	LOC_Os06g02120.1;LOC_Os06g02120.3;LOC_Os06g02120.2	GO:0008150(biological_process);GO:0008150(biological_process)	NA	NA	NA	PPR repeat domain containing protein, putative, expressed	NA	5.73616	10.1662	7.18987	17.1036	16.4629	17.5978	0.451335	-1.14773	4.86318e-13	6.97686e-12	down	yes
LOC_Os02g02000	LOC_Os02g02000	LOC_Os02g02000.1	GO:0004497(monooxygenase activity);GO:0009941(chloroplast envelope);GO:0016125(sterol metabolic process)	00592(alpha-Linolenic acid metabolism)	K10528	EC:4.1.2.-	cytochrome P450, putative, expressed	NA	25.6744	42.0177	32.7352	71.1843	69.9547	80.9275	0.45224	-1.14484	4.87831e-13	6.99354e-12	down	yes
LOC_Os07g38850	LOC_Os07g38850	LOC_Os07g38850.1	GO:0004161(dimethylallyltranstransferase activity);GO:0004659(prenyltransferase activity);GO:0005739(mitochondrion);GO:0009536(plastid);GO:0009941(chloroplast envelope);GO:0010236(plastoquinone biosynthetic process);GO:0010355(homogentisate farnesyltransferase activity);GO:0010356(homogentisate geranylgeranyltransferase activity);GO:0010357(homogentisate solanesyltransferase activity);GO:0016021(…	00130(Ubiquinone and other terpenoid-quinone biosynthesis)	K12501	EC:2.5.1.117	prenyltransferase, putative, expressed	NA	2.02181	5.06013	2.7846	13.5164	11.0702	15.2665	0.247573	-2.01407	5.25285e-13	7.4981e-12	down	yes
LOC_Os08g40870	LOC_Os08g40870	LOC_Os08g40870.1	GO:0005739(mitochondrion);GO:0009507(chloroplast)	NA	NA	NA	pentatricopeptide repeat protein, putative, expressed	NA	2.26549	1.64946	1.8478	4.97182	6.25193	7.87232	0.301777	-1.72844	5.38738e-13	7.67914e-12	down	yes
LOC_Os04g34460	LOC_Os04g34460	LOC_Os04g34460.1	GO:0005198(structural molecule activity);GO:0005515(protein binding);GO:0008150(biological_process);GO:0009507(chloroplast);GO:0009570(chloroplast stroma);GO:0010236(plastoquinone biosynthetic process)	NA	NA	NA	PAP fibrillin family domain containing protein, expressed	NA	30.5912	52.4682	34.0938	88.1619	93.3593	91.61	0.428926	-1.2212	5.43933e-13	7.743e-12	down	yes
LOC_Os08g33650	LOC_Os08g33650	LOC_Os08g33650.1;LOC_Os08g33650.2	GO:0003674(molecular_function);GO:0008150(biological_process);GO:0008150(biological_process)	NA	NA	NA	SET domain-containing protein, putative, expressed	NA	3.027	3.03394	2.54483	8.21061	6.15261	7.28796	0.397473	-1.33107	5.83605e-13	8.29494e-12	down	yes
LOC_Os08g29370	LOC_Os08g29370	LOC_Os08g29370.1;LOC_Os08g29370.2	GO:0003755(peptidyl-prolyl cis-trans isomerase activity);GO:0003755(peptidyl-prolyl cis-trans isomerase activity)	NA	NA	NA	peptidyl-prolyl cis-trans isomerase, chloroplast precursor, putative, expressed	NA	33.7913	57.0958	39.1964	111.141	97.1266	95.679	0.427981	-1.22438	6.14506e-13	8.72791e-12	down	yes
LOC_Os07g38230	LOC_Os07g38230	LOC_Os07g38230.1	GO:0009570(chloroplast stroma);GO:0044183(protein binding involved in protein folding);GO:0061077(chaperone-mediated protein folding)	NA	NA	NA	expressed protein	NA	144.825	178.582	168.312	376.795	314.868	299.943	0.495882	-1.01193	6.36994e-13	9.0216e-12	down	yes
LOC_Os12g01570	LOC_Os12g01570	LOC_Os12g01570.1	GO:0003674(molecular_function);GO:0008150(biological_process);GO:0016021(integral component of membrane)	NA	NA	NA	nodulin, putative, expressed	NA	2.59295	1.70614	2.68016	5.89397	6.38821	6.39816	0.373614	-1.42038	6.46811e-13	9.14763e-12	down	yes
LOC_Os11g06690	LOC_Os11g06690	LOC_Os11g06690.1	GO:0044255(cellular lipid metabolic process);GO:0052689(carboxylic ester hydrolase activity)	00230(Purine metabolism);00240(Pyrimidine metabolism)	K00940	EC:2.7.4.6	serine esterase family protein, putative, expressed	NA	2.44002	2.95671	2.23769	5.37865	5.50067	6.9092	0.429177	-1.22036	6.57311e-13	9.27482e-12	down	yes
LOC_Os02g52450	LOC_Os02g52450	LOC_Os02g52450.2;LOC_Os02g52450.3;LOC_Os02g52450.1	GO:0005737(cytoplasm);GO:0008428(ribonuclease inhibitor activity);GO:0008948(oxaloacetate decarboxylase activity);GO:0046872(metal ion binding);GO:0047443(4-hydroxy-4-methyl-2-oxoglutarate aldolase activity);GO:0051252(regulation of RNA metabolic process);GO:0051252(regulation of RNA metabolic process)	NA	NA	NA	regulator of ribonuclease, putative, expressed	NA	9.26125	17.7327	10.9993	27.9495	29.2845	37.8255	0.399678	-1.32309	6.57667e-13	9.27482e-12	down	yes
LOC_Os05g49240	LOC_Os05g49240	LOC_Os05g49240.1	GO:0003677(DNA binding);GO:0003700(transcription factor activity, sequence-specific DNA binding);GO:0006355(regulation of transcription, DNA-templated)	00040(Pentose and glucuronate interconversions);00500(Starch and sucrose metabolism)	K01184	EC:3.2.1.15	homeodomain-related, putative, expressed	NA	331.855	259.455	324.99	520.828	775.213	623.399	0.477379	-1.06679	6.64095e-13	9.35223e-12	down	yes
LOC_Os10g14920	LOC_Os10g14920	LOC_Os10g14920.1;LOC_Os10g14920.3;LOC_Os10g14920.6;LOC_Os10g14920.2;LOC_Os10g14920.7;LOC_Os10g14920.5	GO:0005886(plasma membrane);GO:0015171(amino acid transmembrane transporter activity);GO:0032973(amino acid export);GO:0043090(amino acid import);GO:0080144(amino acid homeostasis);GO:0080144(amino acid homeostasis)	NA	NA	NA	integral membrane protein DUF6 containing protein, expressed	NA	0.0979839	0.178724	0.293828	1.00545	1.71244	1.26966	0.14308	-2.80511	6.74273e-13	9.48887e-12	down	yes
LOC_Os01g20110	LOC_Os01g20110	LOC_Os01g20110.1	GO:0003674(molecular_function);GO:0008150(biological_process);GO:0009507(chloroplast);GO:0009535(chloroplast thylakoid membrane);GO:0009941(chloroplast envelope)	NA	NA	NA	expressed protein	NA	31.4848	44.3246	33.7174	80.3414	70.4059	73.2902	0.488877	-1.03246	6.95573e-13	9.77481e-12	down	yes
LOC_Os10g35030	LOC_Os10g35030	LOC_Os10g35030.1;LOC_Os10g35030.2;LOC_Os10g35030.3	GO:0005515(protein binding);GO:0009507(chloroplast);GO:0009536(plastid);GO:0009658(chloroplast organization);GO:0009941(chloroplast envelope);GO:0016020(membrane);GO:0016021(integral component of membrane);GO:0031897(Tic complex);GO:0045037(protein import into chloroplast stroma);GO:0045037(protein import into chloroplast stroma)	NA	NA	NA	IAP100, putative, expressed	NA	56.6422	115.567	55.59	336.187	221.82	224.328	0.291179	-1.78002	7.50388e-13	1.05007e-11	down	yes
LOC_Os03g14669	LOC_Os03g14669	LOC_Os03g14669.2;LOC_Os03g14669.1	GO:0003677(DNA binding);GO:0003700(transcription factor activity, sequence-specific DNA binding);GO:0005515(protein binding);GO:0005634(nucleus);GO:0005829(cytosol);GO:0006351(transcription, DNA-templated);GO:0006355(regulation of transcription, DNA-templated);GO:0009738(abscisic acid-activated signaling pathway);GO:0010468(regulation of gene expression);GO:0046982(protein heterodimerization acti…	00230(Purine metabolism);00240(Pyrimidine metabolism);03020(RNA polymerase);03020(RNA polymerase)	K03004	NA	core histone H2A/H2B/H3/H4, putative, expressed	NA	39.788	66.0984	51.2829	120.164	116.95	114.401	0.447121	-1.16126	7.51025e-13	1.05022e-11	down	yes
LOC_Os11g41380	LOC_Os11g41380	LOC_Os11g41380.1	GO:0005634(nucleus);GO:0006355(regulation of transcription, DNA-templated);GO:0008270(zinc ion binding);GO:0009639(response to red or far red light)	NA	NA	NA	transposon protein, putative, unclassified, expressed	NA	1.7119	1.24407	1.35852	3.80749	5.0588	3.94865	0.336677	-1.57056	8.14028e-13	1.13673e-11	down	yes
LOC_Os03g55110	LOC_Os03g55110	LOC_Os03g55110.1	GO:0005618(cell wall);GO:0008150(biological_process)	04144(Endocytosis)	K12489	NA	26S proteasome non-ATPase regulatory subunit 10, putative, expressed	NA	16.4088	25.0364	19.2033	44.2539	38.1795	43.7932	0.480474	-1.05747	8.31398e-13	1.16017e-11	down	yes
LOC_Os07g37250	LOC_Os07g37250	LOC_Os07g37250.1	GO:0003674(molecular_function);GO:0005515(protein binding);GO:0007186(G-protein coupled receptor signaling pathway);GO:0009507(chloroplast);GO:0009527(plastid outer membrane);GO:0009528(plastid inner membrane);GO:0009532(plastid stroma);GO:0009534(chloroplast thylakoid);GO:0009535(chloroplast thylakoid membrane);GO:0009570(chloroplast stroma);GO:0009707(chloroplast outer membrane);GO:0009941(chlo…	NA	NA	NA	THYLAKOID FORMATION1, chloroplast precursor, putative, expressed	NA	111.836	203.341	132.606	418.705	354.031	355.826	0.396774	-1.33361	8.59729e-13	1.19719e-11	down	yes
LOC_Os01g07630	LOC_Os01g07630	LOC_Os01g07630.1	GO:0004674(protein serine/threonine kinase activity);GO:0005524(ATP binding);GO:0005576(extracellular region);GO:0005886(plasma membrane);GO:0006468(protein phosphorylation);GO:0006952(defense response);GO:0016021(integral component of membrane);GO:0016032(viral process);GO:0016301(kinase activity)	04075(Plant hormone signal transduction);04626(Plant-pathogen interaction)	K13416	EC:2.7.10.1 2.7.11.1	BRASSINOSTEROID INSENSITIVE 1-associated receptor kinase 1 precursor, putative, expressed	NA	3.97346	6.9112	5.30879	11.5428	10.9819	13.3197	0.451771	-1.14634	9.39655e-13	1.30212e-11	down	yes
LOC_Os04g53030	LOC_Os04g53030	LOC_Os04g53030.1	GO:0005524(ATP binding);GO:0005634(nucleus);GO:0006952(defense response);GO:0043531(ADP binding)	03040(Spliceosome)	K12818	EC:3.6.4.13	NBS-LRR disease resistance protein, putative, expressed	NA	0.848411	0.710414	0.829596	1.73124	2.14563	2.11124	0.398861	-1.32604	1.10892e-12	1.53136e-11	down	yes
LOC_Os11g34940	LOC_Os11g34940	LOC_Os11g34940.1	GO:0003735(structural constituent of ribosome);GO:0005840(ribosome);GO:0006412(translation);GO:0009507(chloroplast);GO:0019843(rRNA binding)	NA	NA	NA	plastid-specific 50S ribosomal protein 6, chloroplast precursor, putative, expressed	NA	80.393	131.843	94.9248	201.932	226.676	261.491	0.445096	-1.16781	1.11255e-12	1.5353e-11	down	yes
LOC_Os03g15870	LOC_Os03g15870	LOC_Os03g15870.1	GO:0003723(RNA binding);GO:0003735(structural constituent of ribosome);GO:0006412(translation);GO:0022626(cytosolic ribosome)	03010(Ribosome)	K02926	NA	ribosomal protein L4, putative, expressed	NA	41.7244	68.3538	35.8864	126.235	112.884	126.158	0.399599	-1.32337	1.19664e-12	1.64451e-11	down	yes
LOC_Os02g28820	LOC_Os02g28820	LOC_Os02g28820.1	GO:0008168(methyltransferase activity);GO:0009507(chloroplast);GO:0032259(methylation)	NA	NA	NA	expressed protein	NA	2.20482	2.25636	1.31712	7.17974	5.14988	7.20265	0.295834	-1.75714	1.2078e-12	1.65757e-11	down	yes
LOC_Os06g02580	LOC_Os06g02580	LOC_Os06g02580.1	GO:0005886(plasma membrane);GO:0015099(nickel cation transmembrane transporter activity);GO:0015675(nickel cation transport);GO:0016021(integral component of membrane)	NA	NA	NA	high-affinity nickel-transport family protein, putative, expressed	NA	15.9516	24.581	14.6482	42.7946	35.9435	41.5681	0.458669	-1.12447	1.29954e-12	1.77857e-11	down	yes
LOC_Os03g52840	LOC_Os03g52840	LOC_Os03g52840.1;LOC_Os03g52840.2;LOC_Os03g52840.3	GO:0004372(glycine hydroxymethyltransferase activity);GO:0005515(protein binding);GO:0005634(nucleus);GO:0005739(mitochondrion);GO:0005759(mitochondrial matrix);GO:0005829(cytosol);GO:0005886(plasma membrane);GO:0006544(glycine metabolic process);GO:0006563(L-serine metabolic process);GO:0007623(circadian rhythm);GO:0008266(poly(U) RNA binding);GO:0009409(response to cold);GO:0009416(response to …	01200(Carbon metabolism);01230(Biosynthesis of amino acids);00630(Glyoxylate and dicarboxylate metabolism);00260(Glycine, serine and threonine metabolism);00460(Cyanoamino acid metabolism);00670(One carbon pool by folate);00670(One carbon pool by folate)	K00600	EC:2.1.2.1	serine hydroxymethyltransferase, mitochondrial precursor, putative, expressed	NA	221.296	370.479	259.203	661.694	650.099	644.386	0.435021	-1.20084	1.31266e-12	1.79406e-11	down	yes
LOC_Os06g06900	LOC_Os06g06900	LOC_Os06g06900.1	GO:0005634(nucleus)	04075(Plant hormone signal transduction);04712(Circadian rhythm - plant)	K12126	NA	helix-loop-helix DNA-binding domain containing protein, expressed	NA	5.18544	5.10685	4.53485	9.31135	10.4802	11.6153	0.4721	-1.08284	1.32774e-12	1.81342e-11	down	yes
LOC_Os08g04180	LOC_Os08g04180	LOC_Os08g04180.1	GO:0004834(tryptophan synthase activity);GO:0005737(cytoplasm);GO:0030170(pyridoxal phosphate binding)	01230(Biosynthesis of amino acids);00260(Glycine, serine and threonine metabolism);00400(Phenylalanine, tyrosine and tryptophan biosynthesis)	K01696	EC:4.2.1.20	tryptophan synthase beta chain 1, putative, expressed	NA	73.3979	106.038	76.1489	187.674	171.616	176.175	0.477313	-1.06699	1.33085e-12	1.81643e-11	down	yes
LOC_Os05g34040	LOC_Os05g34040	LOC_Os05g34040.1;LOC_Os05g34040.2	GO:0009507(chloroplast);GO:0015979(photosynthesis);GO:0016491(oxidoreductase activity);GO:0055114(oxidation-reduction process);GO:0055114(oxidation-reduction process)	NA	NA	NA	monooxygenase, putative, expressed	NA	3.87968	5.51509	4.24814	10.2503	9.23001	8.61327	0.485623	-1.04209	1.40257e-12	1.90648e-11	down	yes
LOC_Os02g50560	LOC_Os02g50560	LOC_Os02g50560.2;LOC_Os02g50560.1	GO:0000373(Group II intron splicing);GO:0003723(RNA binding);GO:0003724(RNA helicase activity);GO:0005524(ATP binding);GO:0006397(mRNA processing);GO:0008026(ATP-dependent helicase activity);GO:0009507(chloroplast);GO:0009570(chloroplast stroma);GO:0009793(embryo development ending in seed dormancy);GO:0010494(cytoplasmic stress granule);GO:0010497(plasmodesmata-mediated intercellular transport);…	03018(RNA degradation);03018(RNA degradation)	K12599	EC:3.6.4.-	DSHCT domain containing protein, expressed	NA	18.0968	20.4127	13.0383	32.8971	37.6052	36.8433	0.480204	-1.05828	1.41886e-12	1.92731e-11	down	yes
LOC_Os06g49160	LOC_Os06g49160	LOC_Os06g49160.1	GO:0003674(molecular_function);GO:0009507(chloroplast);GO:0009534(chloroplast thylakoid);GO:0009535(chloroplast thylakoid membrane);GO:0009543(chloroplast thylakoid lumen);GO:0009570(chloroplast stroma);GO:0009579(thylakoid);GO:0009735(response to cytokinin);GO:0009941(chloroplast envelope);GO:0031977(thylakoid lumen)	NA	NA	NA	thylakoid lumenal 16.5 kDa protein, chloroplast precursor, putative, expressed	NA	87.8002	153.324	95.7222	269.867	258.034	272.179	0.421016	-1.24805	1.49185e-12	2.02094e-11	down	yes
LOC_Os06g08100	LOC_Os06g08100	LOC_Os06g08100.1	GO:0003674(molecular_function);GO:0005575(cellular_component);GO:0008150(biological_process)	NA	NA	NA	jp18, putative, expressed	NA	0.098925	0.051735	0.202255	3.45029	1.37914	2.67492	0.0470281	-4.41033	1.52838e-12	2.06621e-11	down	yes
LOC_Os02g49880	LOC_Os02g49880	LOC_Os02g49880.1	GO:0003700(transcription factor activity, sequence-specific DNA binding);GO:0005634(nucleus);GO:0006355(regulation of transcription, DNA-templated);GO:0008270(zinc ion binding)	04712(Circadian rhythm - plant)	K12135	NA	CCT/B-box zinc finger protein, putative, expressed	NA	3.78377	8.43513	11.656	26.4958	25.8156	29.8264	0.290669	-1.78255	1.6084e-12	2.16266e-11	down	yes
LOC_Os09g34000	LOC_Os09g34000	LOC_Os09g34000.3;LOC_Os09g34000.2;LOC_Os09g34000.1;LOC_Os09g34000.4	GO:0003674(molecular_function);GO:0006457(protein folding);GO:0009507(chloroplast);GO:0009570(chloroplast stroma);GO:0015031(protein transport);GO:0015031(protein transport)	NA	NA	NA	expressed protein	NA	8.68963	14.4949	9.35542	19.9472	24.4061	26.6518	0.458276	-1.12571	1.64278e-12	2.2052e-11	down	yes
LOC_Os01g43760	LOC_Os01g43760	LOC_Os01g43760.1	GO:0004497(monooxygenase activity)	00905(Brassinosteroid biosynthesis)	K15639	EC:1.14.-.-	cytochrome P450 72A1, putative, expressed	NA	9.99487	20.8149	18.0343	33.6033	44.9068	44.2424	0.397908	-1.32949	1.64336e-12	2.2052e-11	down	yes
LOC_Os03g57220	LOC_Os03g57220	LOC_Os03g57220.1;LOC_Os03g57220.2	GO:0005777(peroxisome);GO:0008891(glycolate oxidase activity);GO:0009853(photorespiration);GO:0010109(regulation of photosynthesis);GO:0019048(modulation by virus of host morphology or physiology);GO:0019048(modulation by virus of host morphology or physiology)	01200(Carbon metabolism);00630(Glyoxylate and dicarboxylate metabolism);04146(Peroxisome);04146(Peroxisome)	K11517	EC:1.1.3.15	hydroxyacid oxidase 1, putative, expressed	NA	669.907	905.986	687.75	1495.47	1523.23	1576.48	0.492612	-1.02148	1.69217e-12	2.26917e-11	down	yes
LOC_Os02g03460	LOC_Os02g03460	LOC_Os02g03460.1	GO:0004605(phosphatidate cytidylyltransferase activity);GO:0006655(phosphatidylglycerol biosynthetic process);GO:0016020(membrane);GO:0016024(CDP-diacylglycerol biosynthetic process)	00564(Glycerophospholipid metabolism);04070(Phosphatidylinositol signaling system)	K00981	EC:2.7.7.41	phosphatidate cytidylyltransferase, putative, expressed	NA	1.19732	1.48492	0.994863	5.272	4.09375	5.2563	0.251477	-1.9915	1.85789e-12	2.46979e-11	down	yes
LOC_Os07g38790	LOC_Os07g38790	LOC_Os07g38790.1	GO:0004553(hydrolase activity, hydrolyzing O-glycosyl compounds);GO:0004563(beta-N-acetylhexosaminidase activity);GO:0005576(extracellular region);GO:0005886(plasma membrane);GO:0005975(carbohydrate metabolic process);GO:0015929(hexosaminidase activity);GO:0035251(UDP-glucosyltransferase activity)	00520(Amino sugar and nucleotide sugar metabolism);00531(Glycosaminoglycan degradation);00603(Glycosphingolipid biosynthesis - globo series);00604(Glycosphingolipid biosynthesis - ganglio series);00511(Other glycan degradation)	K12373	EC:3.2.1.52	beta-hexosaminidase precursor, putative, expressed	NA	3.92115	2.8521	3.76863	9.11572	7.53217	6.939	0.446938	-1.16185	1.90834e-12	2.52674e-11	down	yes
LOC_Os11g42480	LOC_Os11g42480	LOC_Os11g42480.1	GO:0005507(copper ion binding);GO:0005737(cytoplasm);GO:0008131(primary amine oxidase activity);GO:0009308(amine metabolic process);GO:0009507(chloroplast);GO:0016740(transferase activity);GO:0016747(transferase activity, transferring acyl groups other than amino-acyl groups);GO:0048038(quinone binding);GO:0055114(oxidation-reduction process)	NA	NA	NA	transferase family domain containing protein, expressed	NA	2.11944	2.99444	2.03125	6.10248	6.59311	8.90296	0.330815	-1.5959	2.14917e-12	2.83431e-11	down	yes
LOC_Os10g37180	LOC_Os10g37180	LOC_Os10g37180.1	GO:0005739(mitochondrion);GO:0005960(glycine cleavage complex);GO:0006546(glycine catabolic process);GO:0009507(chloroplast);GO:0019464(glycine decarboxylation via glycine cleavage system)	00630(Glyoxylate and dicarboxylate metabolism);00260(Glycine, serine and threonine metabolism)	K02437	NA	glycine cleavage system H protein, putative, expressed	NA	818.194	1484.69	1000.83	2633.37	2599.17	2704.82	0.416224	-1.26457	2.17761e-12	2.86803e-11	down	yes
LOC_Os10g21308	LOC_Os10g21308	LOC_Os10g21308.1	GO:0009536(plastid)	03010(Ribosome)	K02913	NA	chloroplast 50S ribosomal protein L33, putative, expressed	NA	0.47051	0.671497	0.935921	6.6157	8.11756	10.5679	0.0821278	-3.60599	2.1998e-12	2.89152e-11	down	yes
LOC_Os03g04580	LOC_Os03g04580	LOC_Os03g04580.1	GO:0003674(molecular_function);GO:0008150(biological_process);GO:0009507(chloroplast);GO:0009536(plastid)	NA	NA	NA	expressed protein	NA	3.73338	8.08138	3.84466	16.1684	14.5499	16.5449	0.331324	-1.59369	2.22187e-12	2.91668e-11	down	yes
LOC_Os05g33570	LOC_Os05g33570	LOC_Os05g33570.2;LOC_Os05g33570.1	GO:0005524(ATP binding);GO:0005634(nucleus);GO:0005829(cytosol);GO:0006090(pyruvate metabolic process);GO:0009507(chloroplast);GO:0009570(chloroplast stroma);GO:0015979(photosynthesis);GO:0016301(kinase activity);GO:0016310(phosphorylation);GO:0046872(metal ion binding);GO:0050242(pyruvate, phosphate dikinase activity);GO:0050242(pyruvate, phosphate dikinase activity)	01200(Carbon metabolism);00620(Pyruvate metabolism);00710(Carbon fixation in photosynthetic organisms);00710(Carbon fixation in photosynthetic organisms)	K01006	EC:2.7.9.1	pyruvate, phosphate dikinase, chloroplast precursor, putative, expressed	NA	34.6855	17.9021	35.8257	63.5227	74.8208	77.1893	0.410208	-1.28557	2.41905e-12	3.16926e-11	down	yes
LOC_Os03g62630	LOC_Os03g62630	LOC_Os03g62630.1	GO:0003735(structural constituent of ribosome);GO:0070181(small ribosomal subunit rRNA binding)	03010(Ribosome)	K02990	NA	ribosomal protein S6, putative, expressed	NA	107.731	172.688	115.781	311.87	272.501	294.318	0.450898	-1.14913	2.5282e-12	3.30357e-11	down	yes
LOC_Os01g57962	LOC_Os01g57962	LOC_Os01g57962.1	GO:0009536(plastid)	00195(Photosynthesis)	K02690	NA	photosystem I P700 chlorophyll a apoprotein A2, putative, expressed	NA	1.27971	0.694999	1.09665	2.72257	4.97619	3.63508	0.27099	-1.88369	2.61392e-12	3.40664e-11	down	yes
LOC_Os10g38238	LOC_Os10g38238	LOC_Os10g38238.1	GO:0003735(structural constituent of ribosome);GO:0006412(translation);GO:0015935(small ribosomal subunit)	03010(Ribosome)	K02954	NA	chloroplast 30S ribosomal protein S14, putative, expressed	NA	0.427858	0.141136	0.645693	4.82242	6.68283	5.62177	0.0709223	-3.81762	2.65391e-12	3.45424e-11	down	yes
LOC_Os10g18370	LOC_Os10g18370	LOC_Os10g18370.1	GO:0003674(molecular_function);GO:0008150(biological_process);GO:0009507(chloroplast)	00040(Pentose and glucuronate interconversions);00500(Starch and sucrose metabolism)	K01051	EC:3.1.1.11	transcriptional regulator, putative, expressed	NA	2.19392	1.73874	2.05313	5.10731	5.95167	6.25908	0.345638	-1.53266	2.86136e-12	3.70489e-11	down	yes
LOC_Os11g13850	LOC_Os11g13850	LOC_Os11g13850.2;LOC_Os11g13850.3;LOC_Os11g13850.1	GO:0008942(nitrite reductase [NAD(P)H] activity);GO:0009507(chloroplast);GO:0009534(chloroplast thylakoid);GO:0009535(chloroplast thylakoid membrane);GO:0009941(chloroplast envelope);GO:0042128(nitrate assimilation);GO:0051537(2 iron, 2 sulfur cluster binding);GO:0055114(oxidation-reduction process);GO:0055114(oxidation-reduction process)	NA	NA	NA	rieske domain containing protein, expressed	NA	33.8496	52.56	32.0339	82.4225	89.3965	87.5654	0.456633	-1.13089	2.89361e-12	3.74422e-11	down	yes
LOC_Os04g43990	LOC_Os04g43990	LOC_Os04g43990.1	GO:0003674(molecular_function);GO:0005634(nucleus);GO:0008150(biological_process)	NA	NA	NA	DUF584 domain containing protein, putative, expressed	NA	2.67667	3.68702	5.67631	10.1006	13.4606	12.6462	0.332529	-1.58845	2.89554e-12	3.74428e-11	down	yes
LOC_Os08g41400	LOC_Os08g41400	LOC_Os08g41400.1	NA	NA	NA	NA	expressed protein	NA	0.99443	1.77706	1.31459	4.40722	2.83421	5.22638	0.327731	-1.60942	3.05853e-12	3.94481e-11	down	yes
LOC_Os03g14254	LOC_Os03g14254	LOC_Os03g14254.1	NA	NA	NA	NA	expressed protein	NA	4.82817	5.5701	4.57298	11.1754	10.515	14.6251	0.412254	-1.27839	3.27961e-12	4.21903e-11	down	yes
LOC_Os01g52270	LOC_Os01g52270	LOC_Os01g52270.1	GO:0005515(protein binding);GO:0005524(ATP binding);GO:0005576(extracellular region);GO:0006952(defense response);GO:0043531(ADP binding)	NA	NA	NA	NB-ARC domain containing protein, expressed	NA	1.74845	1.41813	1.19863	4.15438	3.81011	5.83505	0.31633	-1.6605	3.54105e-12	4.53486e-11	down	yes
LOC_Os02g48370	LOC_Os02g48370	LOC_Os02g48370.1;LOC_Os02g48370.2	GO:0003677(DNA binding);GO:0003700(transcription factor activity, sequence-specific DNA binding);GO:0005634(nucleus);GO:0006351(transcription, DNA-templated);GO:0006355(regulation of transcription, DNA-templated);GO:0006355(regulation of transcription, DNA-templated)	NA	NA	NA	ARID/BRIGHT DNA-binding domain-containing protein, putative, expressed	NA	1.86355	2.04129	3.17833	5.72463	6.57423	6.17646	0.383385	-1.38313	3.6315e-12	4.64472e-11	down	yes
LOC_Os07g12160	LOC_Os07g12160	LOC_Os07g12160.1	GO:0008675(2-dehydro-3-deoxy-phosphogluconate aldolase activity);GO:0008700(4-hydroxy-2-oxoglutarate aldolase activity);GO:0009255(Entner-Doudoroff pathway through 6-phosphogluconate)	NA	NA	NA	KHG/KDPG aldolase, putative, expressed	NA	5.22468	4.74902	3.59982	10.8225	9.41489	9.45075	0.457204	-1.12909	3.64541e-12	4.65954e-11	down	yes
LOC_Os03g03360	LOC_Os03g03360	LOC_Os03g03360.1	GO:0000027(ribosomal large subunit assembly);GO:0003735(structural constituent of ribosome);GO:0006412(translation);GO:0022625(cytosolic large ribosomal subunit)	03010(Ribosome)	K02931	NA	ribosomal protein L5, putative, expressed	NA	36.9953	64.974	36.3144	113.933	101.437	130.026	0.400362	-1.32062	3.6881e-12	4.70806e-11	down	yes
LOC_Os02g38210	LOC_Os02g38210	LOC_Os02g38210.1	GO:0003746(translation elongation factor activity);GO:0003924(GTPase activity);GO:0005739(mitochondrion);GO:0070125(mitochondrial translational elongation)	03015(mRNA surveillance pathway)	K03267	NA	elongation factor Tu, putative, expressed	NA	40.5234	87.0176	45.5678	162.266	153.391	169.554	0.35677	-1.48693	3.94099e-12	5.01802e-11	down	yes
LOC_Os03g29970	LOC_Os03g29970	LOC_Os03g29970.1	GO:0003700(transcription factor activity, sequence-specific DNA binding);GO:0005634(nucleus);GO:0006351(transcription, DNA-templated);GO:0006355(regulation of transcription, DNA-templated);GO:0043565(sequence-specific DNA binding);GO:0046982(protein heterodimerization activity)	00230(Purine metabolism);00240(Pyrimidine metabolism);03030(DNA replication);03410(Base excision repair);03420(Nucleotide excision repair)	K02326	EC:2.7.7.7	histone-like transcription factor and archaeal histone, putative, expressed	NA	21.5408	36.3094	29.4511	80.0675	51.347	65.8942	0.442461	-1.17638	3.97118e-12	5.05001e-11	down	yes
LOC_Os10g21250	LOC_Os10g21250	LOC_Os10g21250.1	GO:0009536(plastid)	00195(Photosynthesis)	K02689	NA	photosystem I P700 chlorophyll a apoprotein A1, putative, expressed	NA	0.833308	0.583861	0.588302	1.88927	2.65408	2.99536	0.266023	-1.91038	3.99639e-12	5.07884e-11	down	yes
LOC_Os01g23680	LOC_Os01g23680	LOC_Os01g23680.1;LOC_Os01g23680.2;LOC_Os01g23680.3	GO:0009507(chloroplast);GO:0009570(chloroplast stroma);GO:0009570(chloroplast stroma)	04140(Regulation of autophagy);04140(Regulation of autophagy)	K08333	EC:2.7.11.1	rossmann fold nucleotide-binding protein involved in DNA uptake, putative, expressed	NA	20.3702	32.4433	20.2544	49.8747	51.3811	57.076	0.461486	-1.11564	4.07031e-12	5.16947e-11	down	yes
LOC_Os05g49940	LOC_Os05g49940	LOC_Os05g49940.1	GO:0003674(molecular_function);GO:0008150(biological_process)	NA	NA	NA	expressed protein	NA	1.12447	1.22687	1.80371	4.20143	10.74	7.36103	0.186304	-2.42427	4.11983e-12	5.22904e-11	down	yes
LOC_Os01g10040	LOC_Os01g10040	LOC_Os01g10040.1;LOC_Os01g10040.2	GO:0007275(multicellular organism development);GO:0010268(brassinosteroid homeostasis);GO:0016125(sterol metabolic process);GO:0016132(brassinosteroid biosynthetic process);GO:0016709(oxidoreductase activity, acting on paired donors, with incorporation or reduction of molecular oxygen, NAD(P)H as one donor, and incorporation of one atom of oxygen);GO:0016709(oxidoreductase activity, acting on pai…	00905(Brassinosteroid biosynthesis);00905(Brassinosteroid biosynthesis)	K09589	EC:1.14.-.-	cytochrome P450, putative, expressed	NA	3.2207	4.50354	2.90853	7.56774	8.18024	8.5959	0.436773	-1.19504	4.30927e-12	5.45558e-11	down	yes
LOC_Os03g52130	LOC_Os03g52130	LOC_Os03g52130.1	NA	NA	NA	NA	expressed protein	NA	47.9281	92.676	61.0065	165.56	166.199	148.569	0.419736	-1.25245	4.3516e-12	5.49869e-11	down	yes
LOC_Os02g07740	LOC_Os02g07740	LOC_Os02g07740.1	GO:0003723(RNA binding);GO:0005737(cytoplasm);GO:0005886(plasma membrane);GO:0008168(methyltransferase activity);GO:0009507(chloroplast)	NA	NA	NA	RNA binding protein, putative, expressed	NA	6.9844	10.4139	6.78372	16.8531	15.2077	17.7887	0.485101	-1.04364	4.37199e-12	5.52095e-11	down	yes
LOC_Os06g43430	LOC_Os06g43430	LOC_Os06g43430.1	GO:0016020(membrane);GO:0016709(oxidoreductase activity, acting on paired donors, with incorporation or reduction of molecular oxygen, NAD(P)H as one donor, and incorporation of one atom of oxygen);GO:0044550(secondary metabolite biosynthetic process)	00904(Diterpenoid biosynthesis)	K16083	EC:1.14.13.143	cytochrome P450, putative, expressed	NA	9.91051	17.09	13.3401	25.7585	26.2224	30.2318	0.490686	-1.02713	4.71884e-12	5.93638e-11	down	yes
LOC_Os02g34810	LOC_Os02g34810	LOC_Os02g34810.1	GO:0009533(chloroplast stromal thylakoid);GO:0009535(chloroplast thylakoid membrane);GO:0016688(L-ascorbate peroxidase activity)	00053(Ascorbate and aldarate metabolism);00480(Glutathione metabolism)	K00434	EC:1.11.1.11	OsAPx8 - Thylakoid-bound Ascorbate Peroxidase encoding gene 5,8, expressed	NA	174.042	272.591	185.763	521.274	416.472	474.711	0.447728	-1.15931	4.78234e-12	6.01247e-11	down	yes
LOC_Os01g72950	LOC_Os01g72950	LOC_Os01g72950.1	GO:0005886(plasma membrane);GO:0006810(transport);GO:0009507(chloroplast);GO:0009535(chloroplast thylakoid membrane);GO:0010258(NADH dehydrogenase complex (plastoquinone) assembly);GO:0010598(NAD(P)H dehydrogenase complex (plastoquinone));GO:0016655(oxidoreductase activity, acting on NAD(P)H, quinone or similar compound as acceptor);GO:0048038(quinone binding);GO:0055114(oxidation-reduction proce…	NA	NA	NA	expressed protein	NA	165.945	254.683	180.28	393.915	442.843	424.967	0.476259	-1.07018	4.97831e-12	6.2431e-11	down	yes
LOC_Os03g57840	LOC_Os03g57840	LOC_Os03g57840.1;LOC_Os03g57840.2	GO:0004222(metalloendopeptidase activity);GO:0006508(proteolysis);GO:0007275(multicellular organism development);GO:0009416(response to light stimulus);GO:0009507(chloroplast);GO:0009630(gravitropism);GO:0009658(chloroplast organization);GO:0009723(response to ethylene);GO:0009959(negative gravitropism);GO:0010027(thylakoid membrane organization);GO:0010207(photosystem II assembly);GO:0016020(mem…	NA	NA	NA	peptidase M50, mammalian sterol-regulatory element binding protein, putative, expressed	NA	45.3834	63.9024	47.9124	114.926	99.4343	102.261	0.496486	-1.01018	5.14081e-12	6.43878e-11	down	yes
LOC_Os02g47200	LOC_Os02g47200	LOC_Os02g47200.1	GO:0005739(mitochondrion)	NA	NA	NA	transposon protein, putative, unclassified, expressed	NA	3.2316	3.11233	3.6079	6.79025	8.84467	7.91124	0.422652	-1.24246	5.4568e-12	6.80461e-11	down	yes
LOC_Os03g22370	LOC_Os03g22370	LOC_Os03g22370.1	NA	NA	NA	NA	ultraviolet-B-repressible protein, putative, expressed	NA	345.131	641.54	478.809	1229.53	1104.9	1127.52	0.42331	-1.24021	5.66845e-12	7.04049e-11	down	yes
LOC_Os05g33520	LOC_Os05g33520	LOC_Os05g33520.1	NA	NA	NA	NA	expressed protein	NA	44.3375	76.4442	56.4957	134.639	126.262	125.322	0.459002	-1.12343	5.84255e-12	7.23133e-11	down	yes
LOC_Os04g12499	LOC_Os04g12499	LOC_Os04g12499.1	GO:0003333(amino acid transmembrane transport);GO:0015171(amino acid transmembrane transporter activity)	04075(Plant hormone signal transduction)	K13946	NA	amino acid transporter protein, putative, expressed	NA	1.17099	2.82612	1.72192	6.34265	8.80428	9.26408	0.234281	-2.09369	6.00415e-12	7.41468e-11	down	yes
LOC_Os01g69080	LOC_Os01g69080	LOC_Os01g69080.1	GO:0002213(defense response to insect);GO:0004768(stearoyl-CoA 9-desaturase activity);GO:0006631(fatty acid metabolic process);GO:0006633(fatty acid biosynthetic process);GO:0006636(unsaturated fatty acid biosynthetic process);GO:0006952(defense response);GO:0008610(lipid biosynthetic process);GO:0009507(chloroplast);GO:0009534(chloroplast thylakoid);GO:0009536(plastid);GO:0009570(chloroplast str…	01212(Fatty acid metabolism);00061(Fatty acid biosynthesis);01040(Biosynthesis of unsaturated fatty acids)	K03921	EC:1.14.19.2 1.14.19.11 1.14.19.26	acyl-desaturase, chloroplast precursor, putative, expressed	NA	32.5765	60.127	32.6464	97.0954	103.229	112.465	0.400748	-1.31923	6.33615e-12	7.78904e-11	down	yes
LOC_Os11g13680	LOC_Os11g13680	LOC_Os11g13680.1	NA	NA	NA	NA	expressed protein	NA	3.95065	7.22396	3.78785	14.6133	13.7132	18.6702	0.318373	-1.65121	6.62572e-12	8.13498e-11	down	yes
LOC_Os03g15690	LOC_Os03g15690	LOC_Os03g15690.1;LOC_Os03g15690.2	GO:0003735(structural constituent of ribosome);GO:0006412(translation);GO:0006412(translation)	NA	NA	NA	phosphate carrier protein, mitochondrial precursor, putative, expressed	NA	3.56459	5.40094	3.24815	9.13589	9.98562	9.18252	0.431517	-1.21251	6.97097e-12	8.51009e-11	down	yes
LOC_Os06g15410	LOC_Os06g15410	LOC_Os06g15410.1	GO:0003723(RNA binding);GO:0004535(poly(A)-specific ribonuclease activity);GO:0005634(nucleus);GO:0005737(cytoplasm);GO:0006351(transcription, DNA-templated);GO:0006355(regulation of transcription, DNA-templated);GO:0046872(metal ion binding)	03018(RNA degradation)	K12603	EC:3.1.13.4	angel, putative, expressed	NA	1.06283	1.14758	0.857003	4.95831	3.63448	5.0415	0.224977	-2.15215	7.16028e-12	8.72678e-11	down	yes
LOC_Os03g10050	LOC_Os03g10050	LOC_Os03g10050.1	GO:0005515(protein binding);GO:0005739(mitochondrion);GO:0006535(cysteine biosynthetic process from serine);GO:0008270(zinc ion binding);GO:0009001(serine O-acetyltransferase activity);GO:0009507(chloroplast);GO:0019344(cysteine biosynthetic process);GO:0046686(response to cadmium ion)	01200(Carbon metabolism);01230(Biosynthesis of amino acids);00920(Sulfur metabolism);00270(Cysteine and methionine metabolism)	K00640	EC:2.3.1.30	serine acetyltransferase protein, putative, expressed	NA	2.80785	2.01786	2.0744	6.99987	6.4626	5.43445	0.365145	-1.45346	7.22555e-12	8.79557e-11	down	yes
LOC_Os02g05890	LOC_Os02g05890	LOC_Os02g05890.1	NA	NA	NA	NA	EMB1303, putative, expressed	NA	16.4743	33.7427	19.2115	58.8552	52.179	58.2371	0.410161	-1.28574	7.67703e-12	9.3167e-11	down	yes
LOC_Os06g51330	LOC_Os06g51330	LOC_Os06g51330.1;LOC_Os06g51330.2	NA	NA	NA	NA	expressed protein	NA	5.19318	9.4495	6.85655	15.0024	14.634	15.6528	0.47471	-1.07488	7.7129e-12	9.34885e-11	down	yes
LOC_Os02g17360	LOC_Os02g17360	LOC_Os02g17360.2;LOC_Os02g17360.1	GO:0001682(tRNA 5'-leader removal);GO:0004526(ribonuclease P activity);GO:0005739(mitochondrion);GO:0008033(tRNA processing);GO:0009507(chloroplast);GO:0009507(chloroplast)	03013(RNA transport);03013(RNA transport)	K18213	EC:3.1.26.5	PPR repeat domain containing protein, putative, expressed	NA	4.53522	7.41605	4.43716	11.9695	10.8773	11.9749	0.470638	-1.08731	8.01171e-12	9.69923e-11	down	yes
LOC_Os12g19420	LOC_Os12g19420	LOC_Os12g19420.1	GO:0009536(plastid)	00190(Oxidative phosphorylation)	K05582	EC:1.6.5.3	ubiquinone oxidoreductase, putative, expressed	NA	0.097826	0.495018	0.77584	9.99649	4.25776	7.86159	0.0618871	-4.01422	8.61107e-12	1.0387e-10	down	yes
LOC_Os04g39130	LOC_Os04g39130	LOC_Os04g39130.1	GO:0005794(Golgi apparatus);GO:0016413(O-acetyltransferase activity);GO:0071554(cell wall organization or biogenesis)	NA	NA	NA	expressed protein	NA	2.61595	2.39316	3.02413	6.19602	8.77621	6.49316	0.374242	-1.41796	9.10565e-12	1.09438e-10	down	yes
LOC_Os01g08510	LOC_Os01g08510	LOC_Os01g08510.1	GO:0003677(DNA binding);GO:0005634(nucleus);GO:0009507(chloroplast);GO:0009534(chloroplast thylakoid);GO:0009535(chloroplast thylakoid membrane);GO:0016363(nuclear matrix);GO:0042646(plastid nucleoid)	03013(RNA transport)	K09291	NA	MAR-binding filament-like protein 1, putative, expressed	NA	10.5654	25.0747	11.5423	46.6401	45.587	51.0671	0.32927	-1.60266	9.16831e-12	1.10125e-10	down	yes
LOC_Os03g38745	LOC_Os03g38745	LOC_Os03g38745.1	NA	NA	NA	NA	serine/arginine repetitive matrix protein 1, putative, expressed	NA	3.96666	5.22076	3.93124	9.71397	8.6725	11.5684	0.437947	-1.19117	1.0145e-11	1.21053e-10	down	yes
LOC_Os05g01440	LOC_Os05g01440	LOC_Os05g01440.1	GO:0004642(phosphoribosylformylglycinamidine synthase activity);GO:0005524(ATP binding);GO:0005737(cytoplasm);GO:0006164(purine nucleotide biosynthetic process);GO:0006541(glutamine metabolic process);GO:0009156(ribonucleoside monophosphate biosynthetic process)	00230(Purine metabolism)	K01952	EC:6.3.5.3	phosphoribosylformylglycinamidine synthase, putative, expressed	NA	0.351603	0.336799	0.418497	1.17642	1.36005	1.07721	0.306308	-1.70695	1.04293e-11	1.24148e-10	down	yes
LOC_Os01g18840	LOC_Os01g18840	LOC_Os01g18840.1	GO:0003674(molecular_function);GO:0005634(nucleus);GO:0005737(cytoplasm);GO:0008150(biological_process)	NA	NA	NA	IF, putative, expressed	NA	9.56381	16.1606	11.4771	22.8926	30.6404	27.2102	0.460738	-1.11798	1.05599e-11	1.25628e-10	down	yes
LOC_Os04g48020	LOC_Os04g48020	LOC_Os04g48020.1	GO:0004360(glutamine-fructose-6-phosphate transaminase (isomerizing) activity);GO:0006002(fructose 6-phosphate metabolic process);GO:0006047(UDP-N-acetylglucosamine metabolic process)	NA	NA	NA	3-hexulose-6-phosphate isomerase, putative, expressed	NA	11.4746	18.3709	10.6137	26.9334	31.9996	31.8249	0.445792	-1.16556	1.058e-11	1.25792e-10	down	yes
LOC_Os04g54380	LOC_Os04g54380	LOC_Os04g54380.1	GO:0010044(response to aluminum ion)	NA	NA	NA	aluminum resistance protein, putative, expressed	NA	2.19635	3.41084	2.48681	7.4626	5.72385	6.86188	0.403725	-1.30856	1.10783e-11	1.31403e-10	down	yes
LOC_Os01g32830	LOC_Os01g32830	LOC_Os01g32830.2;LOC_Os01g32830.1	GO:0009658(chloroplast organization);GO:0009706(chloroplast inner membrane);GO:0009706(chloroplast inner membrane)	NA	NA	NA	expressed protein	NA	45.5698	81.7645	56.4782	123.931	141.12	154.166	0.438466	-1.18946	1.11242e-11	1.31869e-10	down	yes
LOC_Os03g56370	LOC_Os03g56370	LOC_Os03g56370.1	GO:0005829(cytosol);GO:0008757(S-adenosylmethionine-dependent methyltransferase activity);GO:0032259(methylation)	NA	NA	NA	methyltransferase, putative, expressed	NA	20.7735	36.3424	23.4957	49.6911	62.8688	61.2131	0.46389	-1.10815	1.12304e-11	1.33049e-10	down	yes
LOC_Os08g43960	LOC_Os08g43960	LOC_Os08g43960.1	GO:0003674(molecular_function);GO:0005634(nucleus);GO:0008150(biological_process)	NA	NA	NA	carrier, putative, expressed	NA	1.13573	1.36474	1.7919	4.81527	9.29388	6.2325	0.211013	-2.24459	1.1306e-11	1.33707e-10	down	yes
LOC_Os03g22780	LOC_Os03g22780	LOC_Os03g22780.1	GO:0005739(mitochondrion);GO:0009507(chloroplast);GO:0009534(chloroplast thylakoid);GO:0009941(chloroplast envelope);GO:0015995(chlorophyll biosynthetic process);GO:0016020(membrane);GO:0033728(divinyl chlorophyllide a 8-vinyl-reductase activity);GO:0051744(3,8-divinyl protochlorophyllide a 8-vinyl reductase activity);GO:0055114(oxidation-reduction process)	00860(Porphyrin and chlorophyll metabolism)	K19073	EC:1.3.1.75	DVR, putative, expressed	NA	12.2865	22.9659	17.9651	38.504	35.512	39.2903	0.469678	-1.09026	1.17511e-11	1.38805e-10	down	yes
LOC_Os05g41640	LOC_Os05g41640	LOC_Os05g41640.1;LOC_Os05g41640.2;LOC_Os05g41640.3	GO:0004618(phosphoglycerate kinase activity);GO:0005524(ATP binding);GO:0005618(cell wall);GO:0005634(nucleus);GO:0005737(cytoplasm);GO:0005739(mitochondrion);GO:0005829(cytosol);GO:0006096(glycolytic process);GO:0009409(response to cold);GO:0009507(chloroplast);GO:0009570(chloroplast stroma);GO:0009579(thylakoid);GO:0009941(chloroplast envelope);GO:0010319(stromule);GO:0016020(membrane);GO:00192…	01200(Carbon metabolism);01230(Biosynthesis of amino acids);00010(Glycolysis / Gluconeogenesis);00710(Carbon fixation in photosynthetic organisms);00710(Carbon fixation in photosynthetic organisms)	K00927	EC:2.7.2.3	phosphoglycerate kinase protein, putative, expressed	NA	204.04	400.426	255.018	762.353	687.364	678.841	0.403787	-1.30833	1.19375e-11	1.40923e-10	down	yes
LOC_Os04g24610	LOC_Os04g24610	LOC_Os04g24610.2;LOC_Os04g24610.1	GO:0003674(molecular_function);GO:0005737(cytoplasm);GO:0008150(biological_process);GO:0008150(biological_process)	NA	NA	NA	expressed protein	NA	4.46056	7.65985	5.80868	12.361	14.0236	11.9567	0.467619	-1.09659	1.20976e-11	1.42476e-10	down	yes
LOC_Os09g32988	LOC_Os09g32988	LOC_Os09g32988.1	GO:0003674(molecular_function);GO:0005739(mitochondrion);GO:0008150(biological_process)	NA	NA	NA	POEI18 - Pollen Ole e I allergen and extensin family protein precursor, expressed	NA	1.13739	1.89717	0.979677	3.86227	4.89033	6.21425	0.268209	-1.89857	1.26402e-11	1.48777e-10	down	yes
LOC_Os03g58000	LOC_Os03g58000	LOC_Os03g58000.1	NA	NA	NA	NA	expressed protein	NA	0.912297	0.461439	0.990995	3.54953	3.27113	3.39913	0.231387	-2.11162	1.27662e-11	1.50084e-10	down	yes
LOC_Os10g02670	LOC_Os10g02670	LOC_Os10g02670.1	NA	NA	NA	NA	expressed protein	NA	1.10899	0.591815	0.635318	4.12541	3.20324	4.09807	0.204444	-2.29022	1.32126e-11	1.54967e-10	down	yes
LOC_Os09g36450	LOC_Os09g36450	LOC_Os09g36450.1;LOC_Os09g36450.2	GO:0004807(triose-phosphate isomerase activity);GO:0005829(cytosol);GO:0006094(gluconeogenesis);GO:0006096(glycolytic process);GO:0019563(glycerol catabolic process);GO:0046166(glyceraldehyde-3-phosphate biosynthetic process);GO:0046166(glyceraldehyde-3-phosphate biosynthetic process)	01200(Carbon metabolism);01230(Biosynthesis of amino acids);00010(Glycolysis / Gluconeogenesis);00051(Fructose and mannose metabolism);00562(Inositol phosphate metabolism);00710(Carbon fixation in photosynthetic organisms);00710(Carbon fixation in photosynthetic organisms)	K01803	EC:5.3.1.1	triosephosphate isomerase, chloroplast precursor, putative, expressed	NA	105.35	213.877	108.626	377.191	355.337	420.317	0.371128	-1.43001	1.43517e-11	1.67341e-10	down	yes
LOC_Os05g43910	LOC_Os05g43910	LOC_Os05g43910.1	GO:0016020(membrane);GO:0016709(oxidoreductase activity, acting on paired donors, with incorporation or reduction of molecular oxygen, NAD(P)H as one donor, and incorporation of one atom of oxygen);GO:0044550(secondary metabolite biosynthetic process)	00380(Tryptophan metabolism)	K07410	EC:1.14.14.1	cytochrome P450, putative, expressed	NA	2.89028	2.94749	2.99845	5.27133	5.83987	7.2213	0.481998	-1.0529	1.45936e-11	1.69963e-10	down	yes
LOC_Os06g51350	LOC_Os06g51350	LOC_Os06g51350.1	GO:0006400(tRNA modification);GO:0052381(tRNA dimethylallyltransferase activity)	00908(Zeatin biosynthesis)	K00791	EC:2.5.1.75	IPP transferase, putative, expressed	NA	2.60456	3.91287	2.41439	7.13302	7.56716	8.34524	0.387574	-1.36745	1.47316e-11	1.7147e-10	down	yes
LOC_Os10g21258	LOC_Os10g21258	LOC_Os10g21258.1	GO:0009536(plastid)	00190(Oxidative phosphorylation)	K05581	EC:1.6.5.3	NADPH-dependent oxidoreductase, putative, expressed	NA	0.272552	0.090915	0.265122	4.13483	1.92262	3.17504	0.0680844	-3.87653	1.49675e-11	1.73911e-10	down	yes
LOC_Os06g09688	LOC_Os06g09688	LOC_Os06g09688.1	GO:0005759(mitochondrial matrix);GO:0006986(response to unfolded protein);GO:0009507(chloroplast);GO:0046872(metal ion binding);GO:0051082(unfolded protein binding);GO:0051085(chaperone mediated protein folding requiring cofactor);GO:0051087(chaperone binding)	03060(Protein export);04141(Protein processing in endoplasmic reticulum)	K09490	NA	chaperonin, putative, expressed	NA	21.0538	38.2793	21.9636	71.21	56.0052	59.1839	0.436143	-1.19713	1.52989e-11	1.77348e-10	down	yes
LOC_Os07g30200	LOC_Os07g30200	LOC_Os07g30200.1;LOC_Os07g30200.2	GO:0003677(DNA binding);GO:0004816(asparagine-tRNA ligase activity);GO:0005524(ATP binding);GO:0005739(mitochondrion);GO:0006421(asparaginyl-tRNA aminoacylation);GO:0009507(chloroplast);GO:0009570(chloroplast stroma);GO:0048481(plant ovule development);GO:0048481(plant ovule development)	00970(Aminoacyl-tRNA biosynthesis);00970(Aminoacyl-tRNA biosynthesis)	K01893	EC:6.1.1.22	tRNA synthetases class II domain containing protein, expressed	NA	16.6014	24.3701	16.6277	42.765	34.5797	38.4891	0.497256	-1.00794	1.60556e-11	1.85688e-10	down	yes
LOC_Os08g16580	LOC_Os08g16580	LOC_Os08g16580.1	GO:0004252(serine-type endopeptidase activity);GO:0005618(cell wall)	04626(Plant-pathogen interaction)	K13420	EC:2.7.11.1	Cf2/Cf5 disease resistance protein, putative, expressed	NA	1.82092	2.74434	3.1013	5.56103	6.95583	6.06078	0.412677	-1.27692	1.68325e-11	1.9411e-10	down	yes
LOC_Os03g14040	LOC_Os03g14040	LOC_Os03g14040.2;LOC_Os03g14040.3;LOC_Os03g14040.1	GO:0003756(protein disulfide isomerase activity);GO:0009507(chloroplast);GO:0009534(chloroplast thylakoid);GO:0009535(chloroplast thylakoid membrane);GO:0009570(chloroplast stroma);GO:0010206(photosystem II repair);GO:0016021(integral component of membrane);GO:0031072(heat shock protein binding);GO:0046872(metal ion binding);GO:0051082(unfolded protein binding);GO:0051082(unfolded protein binding)	NA	NA	NA	expressed protein	NA	30.4848	68.947	36.0659	110.446	122.793	146.642	0.356685	-1.48728	1.72723e-11	1.98951e-10	down	yes
LOC_Os12g34880	LOC_Os12g34880	LOC_Os12g34880.1	GO:0003674(molecular_function);GO:0008150(biological_process)	NA	NA	NA	expressed protein	NA	10.0842	16.5752	15.8597	39.0357	25.115	33.9485	0.433429	-1.20613	1.73643e-11	1.99896e-10	down	yes
LOC_Os05g15160	LOC_Os05g15160	LOC_Os05g15160.1	GO:0034219(carbohydrate transmembrane transport)	01230(Biosynthesis of amino acids);00300(Lysine biosynthesis)	K01586	EC:4.1.1.20	phosphate/phosphate translocator, putative, expressed	NA	16.1161	28.3687	18.4257	42.3898	45.3746	46.4688	0.468666	-1.09337	1.7535e-11	2.01395e-10	down	yes
LOC_Os10g38212	LOC_Os10g38212	LOC_Os10g38212.1	GO:0009536(plastid)	00190(Oxidative phosphorylation)	K05581	EC:1.6.5.3	NADPH-dependent oxidoreductase, putative, expressed	NA	0.572945	0.207098	0.375994	7.21115	2.57264	4.48801	0.0810015	-3.62591	1.75697e-11	2.01677e-10	down	yes
LOC_Os07g41630	LOC_Os07g41630	LOC_Os07g41630.1	GO:0003674(molecular_function);GO:0008150(biological_process);GO:0009507(chloroplast);GO:0016021(integral component of membrane)	NA	NA	NA	expressed protein	NA	38.1897	62.6162	34.5925	96.5545	91.278	104.143	0.463732	-1.10864	1.79594e-11	2.05795e-10	down	yes
LOC_Os02g44155	LOC_Os02g44155	LOC_Os02g44155.1	NA	NA	NA	NA	expressed protein	NA	1.99165	6.19229	2.87802	15.0995	15.7505	18.743	0.223055	-2.16453	1.83256e-11	2.09389e-10	down	yes
LOC_Os01g66980	LOC_Os01g66980	LOC_Os01g66980.1;LOC_Os01g66980.2	NA	NA	NA	NA	expressed protein	NA	40.8741	83.9373	52.1766	135.474	136.353	161.329	0.408601	-1.29123	1.86264e-11	2.12461e-10	down	yes
LOC_Os04g55690	LOC_Os04g55690	LOC_Os04g55690.1	GO:0003674(molecular_function);GO:0009507(chloroplast);GO:0009535(chloroplast thylakoid membrane);GO:0010190(cytochrome b6f complex assembly);GO:0016021(integral component of membrane)	NA	NA	NA	CCB4, putative, expressed	NA	6.3016	8.9232	5.71707	12.4507	14.8389	14.7632	0.497989	-1.00581	1.88122e-11	2.14457e-10	down	yes
LOC_Os11g38030	LOC_Os11g38030	LOC_Os11g38030.1	GO:0019887(protein kinase regulator activity);GO:0035596(methylthiotransferase activity);GO:0035600(tRNA methylthiolation);GO:0045859(regulation of protein kinase activity);GO:0051539(4 iron, 4 sulfur cluster binding)	NA	NA	NA	CDK5RAP1, putative, expressed	NA	11.4015	17.3924	10.7761	29.2983	25.7003	24.9151	0.495159	-1.01404	1.95896e-11	2.23064e-10	down	yes
LOC_Os03g02690	LOC_Os03g02690	LOC_Os03g02690.2;LOC_Os03g02690.1;LOC_Os03g02690.3	GO:0008839(4-hydroxy-tetrahydrodipicolinate reductase);GO:0009570(chloroplast stroma);GO:0019684(photosynthesis, light reaction);GO:0019877(diaminopimelate biosynthetic process);GO:0019877(diaminopimelate biosynthetic process)	NA	NA	NA	dihydrodipicolinate reductase, putative, expressed	NA	8.15302	18.0439	5.74893	34.5116	34.4968	41.8389	0.288197	-1.79487	2.03178e-11	2.31091e-10	down	yes
LOC_Os02g58120	LOC_Os02g58120	LOC_Os02g58120.1	GO:0003674(molecular_function);GO:0008150(biological_process)	NA	NA	NA	oxidoreductase/ transition metal ion binding protein, putative, expressed	NA	10.5813	17.5313	9.61831	27.1707	24.995	31.3293	0.451894	-1.14594	2.18423e-11	2.47162e-10	down	yes
LOC_Os03g04710	LOC_Os03g04710	LOC_Os03g04710.1;LOC_Os03g04710.2	GO:0008150(biological_process);GO:0009507(chloroplast);GO:0009507(chloroplast)	NA	NA	NA	expressed protein	NA	40.9234	25.2345	44.8433	66.432	121.52	84.6331	0.407216	-1.29613	2.24098e-11	2.53152e-10	down	yes
LOC_Os05g37350	LOC_Os05g37350	LOC_Os05g37350.1	GO:0051747(cytosine C-5 DNA demethylase activity)	NA	NA	NA	hhH-GPD superfamily base excision DNA repair protein, expressed	NA	0.575511	0.433941	0.58728	1.323	1.36665	1.48693	0.382305	-1.3872	2.31252e-11	2.60385e-10	down	yes
LOC_Os08g37500	LOC_Os08g37500	LOC_Os08g37500.1	GO:0000795(synaptonemal complex);GO:0007131(reciprocal meiotic recombination)	03013(RNA transport)	K09291	NA	expressed protein	NA	2.34417	2.10859	2.54954	4.49457	5.66432	6.14542	0.429475	-1.21935	2.45025e-11	2.74262e-10	down	yes
LOC_Os03g52660	LOC_Os03g52660	LOC_Os03g52660.1	NA	00190(Oxidative phosphorylation);00195(Photosynthesis)	K02113	NA	ATP synthase F1, delta subunit family protein, putative, expressed	NA	14.0152	35.0184	16.0067	78.4925	57.5425	70.1654	0.315423	-1.66464	2.53272e-11	2.82426e-10	down	yes
LOC_Os06g22690	LOC_Os06g22690	LOC_Os06g22690.1	GO:0009507(chloroplast);GO:0031072(heat shock protein binding);GO:0051082(unfolded protein binding)	NA	NA	NA	bundle sheath defective protein 2, putative, expressed	NA	95.767	162.925	103.014	257.041	246.308	289.842	0.456014	-1.13285	2.68141e-11	2.98172e-10	down	yes
LOC_Os03g37864	LOC_Os03g37864	LOC_Os03g37864.1	NA	NA	NA	NA	expressed protein	NA	34.5731	54.7653	37.3008	72.7704	88.9646	105.371	0.474115	-1.07669	2.72089e-11	3.02225e-10	down	yes
LOC_Os08g40430	LOC_Os08g40430	LOC_Os08g40430.1	GO:0003690(double-stranded DNA binding);GO:0005739(mitochondrion);GO:0006355(regulation of transcription, DNA-templated);GO:0009507(chloroplast)	NA	NA	NA	mTERF domain containing protein, expressed	NA	2.26999	0.698794	2.20088	7.82416	6.84659	5.65173	0.254381	-1.97494	2.91134e-11	3.22839e-10	down	yes
LOC_Os06g45340	LOC_Os06g45340	LOC_Os06g45340.1;LOC_Os06g45340.2;LOC_Os06g45340.3	GO:0003755(peptidyl-prolyl cis-trans isomerase activity);GO:0005528(FK506 binding);GO:0005789(endoplasmic reticulum membrane);GO:0061077(chaperone-mediated protein folding);GO:0061077(chaperone-mediated protein folding)	NA	NA	NA	peptidyl-prolyl cis-trans isomerase, FKBP-type, putative, expressed	NA	31.7295	48.5354	54.0497	78.8124	110.125	99.7264	0.465297	-1.10378	2.95473e-11	3.27469e-10	down	yes
LOC_Os01g71710	LOC_Os01g71710	LOC_Os01g71710.1	GO:0005313(L-glutamate transmembrane transporter activity);GO:0005887(integral component of plasma membrane);GO:0015180(L-alanine transmembrane transporter activity);GO:0015181(arginine transmembrane transporter activity);GO:0015185(gamma-aminobutyric acid transmembrane transporter activity);GO:0015189(L-lysine transmembrane transporter activity);GO:0015297(antiporter activity);GO:0015812(gamma-a…	NA	NA	NA	amino acid permease family protein, putative, expressed	NA	1.53702	1.35031	2.27953	4.62195	4.90868	5.45155	0.344867	-1.53589	3.01125e-11	3.32992e-10	down	yes
LOC_Os04g16874	LOC_Os04g16874	LOC_Os04g16874.1	GO:0009536(plastid)	00195(Photosynthesis)	K02705	NA	photosystem II 44 kDa reaction center protein, putative, expressed	NA	1.77808	0.858347	1.1019	2.69927	9.45329	7.71161	0.188195	-2.4097	3.13806e-11	3.46438e-10	down	yes
LOC_Os11g01439	LOC_Os11g01439	LOC_Os11g01439.1;LOC_Os11g01439.2	GO:0009658(chloroplast organization);GO:0009707(chloroplast outer membrane);GO:0009707(chloroplast outer membrane)	04144(Endocytosis);04144(Endocytosis)	K05747	NA	chloroplast unusual positioning protein, putative, expressed	NA	20.8297	28.7223	9.25163	63.094	63.8697	63.8986	0.308094	-1.69856	3.14089e-11	3.46559e-10	down	yes
LOC_Os03g24020	LOC_Os03g24020	LOC_Os03g24020.1	GO:0002181(cytoplasmic translation);GO:0003723(RNA binding);GO:0003735(structural constituent of ribosome)	03010(Ribosome)	K02933	NA	ribosomal protein L6, putative, expressed	NA	44.6364	79.4691	50.1333	129.815	118.405	133.651	0.456277	-1.13202	3.28654e-11	3.61428e-10	down	yes
LOC_Os01g57964	LOC_Os01g57964	LOC_Os01g57964.1	GO:0009536(plastid)	00195(Photosynthesis)	K02689	NA	photosystem I P700 chlorophyll a apoprotein A1, putative, expressed	NA	0.951341	0.59119	0.620418	1.81817	3.03592	3.12647	0.271027	-1.88349	3.31766e-11	3.64449e-10	down	yes
LOC_Os11g20384	LOC_Os11g20384	LOC_Os11g20384.1	GO:0004439(phosphatidylinositol-4,5-bisphosphate 5-phosphatase activity);GO:0005739(mitochondrion);GO:0005783(endoplasmic reticulum);GO:0005789(endoplasmic reticulum membrane);GO:0005886(plasma membrane);GO:0009506(plasmodesma);GO:0009611(response to wounding);GO:0009932(cell tip growth);GO:0016021(integral component of membrane);GO:0030659(cytoplasmic vesicle membrane);GO:0031520(plasma membrane…	NA	NA	NA	SacI homology domain containing protein, expressed	NA	0.918227	0.587904	0.490347	2.45889	3.09031	2.05149	0.262671	-1.92867	3.36461e-11	3.69403e-10	down	yes
LOC_Os12g36870	LOC_Os12g36870	LOC_Os12g36870.1	GO:0005737(cytoplasm);GO:0006979(response to oxidative stress);GO:0009506(plasmodesma);GO:0016757(transferase activity, transferring glycosyl groups);GO:0034484(raffinose catabolic process);GO:0047274(galactinol-sucrose galactosyltransferase activity);GO:0052692(raffinose alpha-galactosidase activity);GO:0080167(response to karrikin)	00052(Galactose metabolism)	K06617	EC:2.4.1.82	uncharacterized glycosyltransferase, putative, expressed	NA	4.59894	7.59374	5.45641	11.2521	18.6401	14.2307	0.399999	-1.32193	3.36663e-11	3.69421e-10	down	yes
LOC_Os05g32970	LOC_Os05g32970	LOC_Os05g32970.1	NA	NA	NA	NA	expressed protein	NA	5.59683	12.4699	5.01372	21.1498	23.6374	25.5966	0.327923	-1.60857	3.40025e-11	3.7229e-10	down	yes
LOC_Os07g33350	LOC_Os07g33350	LOC_Os07g33350.2;LOC_Os07g33350.1	GO:0009408(response to heat);GO:0009408(response to heat)	04141(Protein processing in endoplasmic reticulum);04141(Protein processing in endoplasmic reticulum)	K13993	NA	hsp20/alpha crystallin family protein, putative, expressed	NA	28.8515	54.1509	31.3652	75.0809	98.5923	94.4401	0.426564	-1.22916	3.59864e-11	3.91217e-10	down	yes
LOC_Os03g60639	LOC_Os03g60639	LOC_Os03g60639.1	NA	NA	NA	NA	expressed protein	NA	24.6794	39.4904	27.241	47.4862	69.3765	75.8927	0.474232	-1.07634	3.6399e-11	3.95487e-10	down	yes
LOC_Os05g30730	LOC_Os05g30730	LOC_Os05g30730.1	NA	NA	NA	NA	expressed protein	NA	8.06431	10.8875	10.9312	21.3481	27.6083	27.9267	0.38868	-1.36334	3.66917e-11	3.98233e-10	down	yes
LOC_Os05g33620	LOC_Os05g33620	LOC_Os05g33620.1	GO:0005886(plasma membrane);GO:0006810(transport);GO:0022857(transmembrane transporter activity)	NA	NA	NA	expressed protein	NA	54.8145	86.2839	59.1031	133.666	126.079	148.995	0.489801	-1.02973	3.74791e-11	4.06116e-10	down	yes
LOC_Os02g20934	LOC_Os02g20934	LOC_Os02g20934.1;LOC_Os02g20934.2;LOC_Os02g20934.4;LOC_Os02g20934.3	NA	NA	NA	NA	expressed protein	NA	9.93094	15.8745	7.50714	26.7165	24.9928	25.2478	0.432871	-1.20799	3.9108e-11	4.23306e-10	down	yes
LOC_Os01g12810	LOC_Os01g12810	LOC_Os01g12810.1;LOC_Os01g12810.4;LOC_Os01g12810.3;LOC_Os01g12810.5;LOC_Os01g12810.2	GO:0004672(protein kinase activity);GO:0005524(ATP binding);GO:0005739(mitochondrion);GO:0006468(protein phosphorylation);GO:0006468(protein phosphorylation)	NA	NA	NA	retrotransposon protein, putative, unclassified, expressed	NA	2.35013	1.88976	2.00447	3.56393	4.82672	5.53964	0.448257	-1.1576	4.05251e-11	4.37219e-10	down	yes
LOC_Os06g28950	LOC_Os06g28950	LOC_Os06g28950.1	NA	NA	NA	NA	expressed protein	NA	28.7794	54.9941	31.6142	76.827	94.4753	96.7303	0.430499	-1.21592	4.17944e-11	4.499e-10	down	yes
LOC_Os11g47970	LOC_Os11g47970	LOC_Os11g47970.1	GO:0005524(ATP binding);GO:0005618(cell wall);GO:0005634(nucleus);GO:0009409(response to cold);GO:0009416(response to light stimulus);GO:0009507(chloroplast);GO:0009535(chloroplast thylakoid membrane);GO:0009570(chloroplast stroma);GO:0009579(thylakoid);GO:0009753(response to jasmonic acid);GO:0009941(chloroplast envelope);GO:0010150(leaf senescence);GO:0010287(plastoglobule);GO:0010319(stromule)…	NA	NA	NA	AAA-type ATPase family protein, putative, expressed	NA	149.94	422.051	166.933	852.308	812.603	1048.09	0.272364	-1.87639	4.18133e-11	4.499e-10	down	yes
LOC_Os05g13860	LOC_Os05g13860	LOC_Os05g13860.1	NA	NA	NA	NA	expressed protein	NA	1.22846	0.674376	0.366151	5.31041	4.95972	8.79381	0.11902	-3.07073	4.18736e-11	4.50062e-10	down	yes
LOC_Os06g46930	LOC_Os06g46930	LOC_Os06g46930.1	GO:0005739(mitochondrion);GO:0006412(translation)	03010(Ribosome)	K02895	NA	ribosomal protein L24, putative, expressed	NA	53.8717	110.513	55.4963	209.043	171.922	193.664	0.382649	-1.38591	4.23794e-11	4.55253e-10	down	yes
LOC_Os05g51700	LOC_Os05g51700	LOC_Os05g51700.1;LOC_Os05g51700.2;LOC_Os05g51700.3	GO:0004550(nucleoside diphosphate kinase activity);GO:0005622(intracellular);GO:0006163(purine nucleotide metabolic process);GO:0006220(pyrimidine nucleotide metabolic process);GO:0009142(nucleoside triphosphate biosynthetic process);GO:0009142(nucleoside triphosphate biosynthetic process)	00230(Purine metabolism);00240(Pyrimidine metabolism);00240(Pyrimidine metabolism)	K00940	EC:2.7.4.6	nucleoside diphosphate kinase, putative, expressed	NA	44.6054	60.8424	42.0987	138.809	133.168	77.7455	0.421896	-1.24504	4.78208e-11	5.11226e-10	down	yes
LOC_Os03g31150	LOC_Os03g31150	LOC_Os03g31150.2;LOC_Os03g31150.3;LOC_Os03g31150.1	GO:0003723(RNA binding);GO:0005634(nucleus);GO:0009507(chloroplast);GO:0042646(plastid nucleoid);GO:1901259(chloroplast rRNA processing);GO:1901259(chloroplast rRNA processing)	NA	NA	NA	expressed protein	NA	5.73027	12.6291	5.16105	23.2813	20.2325	23.8912	0.348942	-1.51894	4.94402e-11	5.27406e-10	down	yes
LOC_Os01g10810	LOC_Os01g10810	LOC_Os01g10810.1	NA	NA	NA	NA	rho termination factor, N-terminal domain containing protein, expressed	NA	4.99212	10.5435	7.73876	18.8398	20.7465	20.4426	0.38772	-1.36691	4.94709e-11	5.27451e-10	down	yes
LOC_Os10g21196	LOC_Os10g21196	LOC_Os10g21196.1	GO:0003735(structural constituent of ribosome);GO:0006412(translation);GO:0015935(small ribosomal subunit)	03010(Ribosome)	K02959	NA	chloroplast 30S ribosomal protein S16, putative, expressed	NA	0.918497	2.16939	1.93461	29.1701	10.7729	12.1506	0.0964131	-3.37463	5.07067e-11	5.39761e-10	down	yes
LOC_Os02g15660	LOC_Os02g15660	LOC_Os02g15660.1	GO:0005634(nucleus);GO:0005737(cytoplasm);GO:0005829(cytosol)	01200(Carbon metabolism);01210(2-Oxocarboxylic acid metabolism);01230(Biosynthesis of amino acids);00020(Citrate cycle (TCA cycle));00630(Glyoxylate and dicarboxylate metabolism)	K01647	EC:2.3.3.1	tetratricopeptide repeat, putative, expressed	NA	25.7257	53.5237	29.2123	87.5804	86.6035	95.8995	0.401586	-1.31622	5.84436e-11	6.17828e-10	down	yes
LOC_Os08g45180	LOC_Os08g45180	LOC_Os08g45180.3;LOC_Os08g45180.1;LOC_Os08g45180.2	GO:0004747(ribokinase activity);GO:0005737(cytoplasm);GO:0006014(D-ribose metabolic process);GO:0016301(kinase activity);GO:0016310(phosphorylation);GO:0016310(phosphorylation)	00030(Pentose phosphate pathway);00030(Pentose phosphate pathway)	K00852	EC:2.7.1.15	kinase, pfkB family, putative, expressed	NA	12.0174	21.7929	13.1075	31.5595	33.7042	37.4719	0.456686	-1.13073	5.95226e-11	6.28411e-10	down	yes
LOC_Os03g06730	LOC_Os03g06730	LOC_Os03g06730.1	GO:0003674(molecular_function);GO:0005886(plasma membrane);GO:0008150(biological_process);GO:0016021(integral component of membrane)	NA	NA	NA	plant protein of unknown function domain containing protein, expressed	NA	4.04003	6.01397	3.05475	8.27288	11.1837	14.7344	0.383398	-1.38308	5.95636e-11	6.28411e-10	down	yes
LOC_Os01g52250	LOC_Os01g52250	LOC_Os01g52250.6;LOC_Os01g52250.2;LOC_Os01g52250.5;LOC_Os01g52250.3;LOC_Os01g52250.4;LOC_Os01g52250.1	GO:0004373(glycogen (starch) synthase activity);GO:0005515(protein binding);GO:0005982(starch metabolic process);GO:0009011(starch synthase activity);GO:0009501(amyloplast);GO:0009507(chloroplast);GO:0016757(transferase activity, transferring glycosyl groups);GO:0019252(starch biosynthetic process);GO:0033201(alpha-1,4-glucan synthase activity);GO:0033201(alpha-1,4-glucan synthase activity)	00500(Starch and sucrose metabolism);00500(Starch and sucrose metabolism)	K00703	EC:2.4.1.21	starch synthase, putative, expressed	NA	3.02713	6.62433	4.10497	19.5548	8.76376	14.8665	0.318546	-1.65043	6.33154e-11	6.66149e-10	down	yes
LOC_Os01g73540	LOC_Os01g73540	LOC_Os01g73540.1	GO:0003674(molecular_function);GO:0009507(chloroplast);GO:0009535(chloroplast thylakoid membrane);GO:0010190(cytochrome b6f complex assembly);GO:0016021(integral component of membrane)	NA	NA	NA	YGGT family protein, putative, expressed	NA	32.9195	59.948	38.6484	94.8103	92.6616	90.1732	0.473684	-1.078	6.36287e-11	6.69092e-10	down	yes
LOC_Os02g09940	LOC_Os02g09940	LOC_Os02g09940.1	GO:0004601(peroxidase activity);GO:0009505(plant-type cell wall);GO:0009507(chloroplast);GO:0009536(plastid);GO:0009570(chloroplast stroma);GO:0009579(thylakoid);GO:0009941(chloroplast envelope);GO:0016209(antioxidant activity);GO:0042742(defense response to bacterium);GO:0051920(peroxiredoxin activity);GO:0055114(oxidation-reduction process)	04146(Peroxisome)	K11187	EC:1.11.1.15	peroxiredoxin, putative, expressed	NA	33.045	72.0783	25.3788	158.838	122.733	148.523	0.303427	-1.72058	6.88919e-11	7.20257e-10	down	yes
LOC_Os01g57945	LOC_Os01g57945	LOC_Os01g57945.1	GO:0009536(plastid)	00195(Photosynthesis)	K02637	NA	cytochrome b6-f complex subunit 4, putative, expressed	NA	0.863029	0.388982	0.720501	3.54408	6.13304	4.88372	0.135467	-2.88399	7.11111e-11	7.42679e-10	down	yes
LOC_Os04g10750	LOC_Os04g10750	LOC_Os04g10750.4;LOC_Os04g10750.1;LOC_Os04g10750.2;LOC_Os04g10750.3	GO:0005887(integral component of plasma membrane);GO:0022891(substrate-specific transmembrane transporter activity);GO:0022891(substrate-specific transmembrane transporter activity)	NA	NA	NA	inorganic phosphate transporter, putative, expressed	NA	2.64838	3.73223	3.76054	4.8739	11.4554	11.6842	0.362009	-1.4659	7.2054e-11	7.50952e-10	down	yes
LOC_Os12g16540	LOC_Os12g16540	LOC_Os12g16540.1	GO:0004674(protein serine/threonine kinase activity);GO:0005886(plasma membrane);GO:0007166(cell surface receptor signaling pathway)	NA	NA	NA	OsWAK124 - OsWAK receptor-like protein OsWAK-RLP, expressed	NA	3.35224	3.73498	3.05931	6.79058	6.98545	8.18625	0.461998	-1.11404	7.48193e-11	7.78144e-10	down	yes
LOC_Os10g08011	LOC_Os10g08011	LOC_Os10g08011.1	NA	NA	NA	NA	expressed protein	NA	7.11363	11.8245	7.81869	19.2275	16.4583	24.1367	0.44727	-1.16078	7.70554e-11	8.00148e-10	down	yes
LOC_Os05g41190	LOC_Os05g41190	LOC_Os05g41190.1;LOC_Os05g41190.2	GO:0003674(molecular_function);GO:0008150(biological_process);GO:0009507(chloroplast);GO:0009535(chloroplast thylakoid membrane);GO:0016021(integral component of membrane);GO:0016021(integral component of membrane)	NA	NA	NA	expressed protein	NA	50.3843	90.4666	65.9414	140.021	147.938	144.918	0.477716	-1.06577	8.29755e-11	8.59345e-10	down	yes
LOC_Os02g46100	LOC_Os02g46100	LOC_Os02g46100.1	GO:0005886(plasma membrane);GO:0006952(defense response);GO:0008270(zinc ion binding);GO:0009507(chloroplast);GO:0009909(regulation of flower development);GO:0010200(response to chitin);GO:0010966(regulation of phosphate transport);GO:0016021(integral component of membrane);GO:0016567(protein ubiquitination);GO:0061630(ubiquitin protein ligase activity);GO:0070417(cellular response to cold)	00563(Glycosylphosphatidylinositol(GPI)-anchor biosynthesis)	K05283	EC:2.3.-.-	RING-H2 finger protein, putative, expressed	NA	3.01845	2.2046	2.88425	6.26497	7.74695	6.93981	0.386951	-1.36978	8.85896e-11	9.14676e-10	down	yes
LOC_Os04g16844	LOC_Os04g16844	LOC_Os04g16844.1	GO:0009536(plastid)	00195(Photosynthesis)	K02637	NA	cytochrome b6-f complex subunit 4, putative, expressed	NA	0.960712	0.392361	0.724089	3.86558	6.02278	4.88849	0.140569	-2.83065	9.00439e-11	9.2873e-10	down	yes
LOC_Os10g35010	LOC_Os10g35010	LOC_Os10g35010.1	GO:0005515(protein binding);GO:0009507(chloroplast);GO:0009536(plastid);GO:0009658(chloroplast organization);GO:0009941(chloroplast envelope);GO:0016020(membrane);GO:0016021(integral component of membrane);GO:0031897(Tic complex);GO:0045037(protein import into chloroplast stroma)	NA	NA	NA	ATTIC110/TIC110, putative, expressed	NA	13.1495	21.872	14.211	35.3195	29.6568	36.5046	0.485141	-1.04352	9.4112e-11	9.67683e-10	down	yes
LOC_Os03g49710	LOC_Os03g49710	LOC_Os03g49710.1	GO:0005829(cytosol);GO:0006412(translation);GO:0015935(small ribosomal subunit);GO:0042254(ribosome biogenesis)	03010(Ribosome)	K02952	NA	ribosomal protein S13p/S18e, putative, expressed	NA	71.7208	140.251	70.8507	238.831	214.365	244.163	0.405563	-1.302	9.91045e-11	1.01849e-09	down	yes
LOC_Os05g09728	LOC_Os05g09728	LOC_Os05g09728.1	NA	NA	NA	NA	expressed protein	NA	6.74571	13.5873	7.73967	21.3958	20.7302	25.8051	0.413253	-1.2749	9.99703e-11	1.02527e-09	down	yes
LOC_Os04g16745	LOC_Os04g16745	LOC_Os04g16745.1	GO:0003735(structural constituent of ribosome);GO:0006412(translation);GO:0015935(small ribosomal subunit)	03010(Ribosome)	K02954	NA	chloroplast 30S ribosomal protein S14, putative, expressed	NA	0.676965	0.141136	0.645693	4.25305	6.96028	5.6469	0.0868194	-3.52584	1.06661e-10	1.08885e-09	down	yes
LOC_Os01g58335	LOC_Os01g58335	LOC_Os01g58335.1	NA	NA	NA	NA	expressed protein	NA	2.25875	3.72606	3.49345	10.4936	10.5548	11.4214	0.29191	-1.7764	1.10494e-10	1.12567e-09	down	yes
LOC_Os10g32760	LOC_Os10g32760	LOC_Os10g32760.1	GO:0004842(ubiquitin-protein transferase activity);GO:0005576(extracellular region);GO:0005886(plasma membrane);GO:0008270(zinc ion binding)	NA	NA	NA	zinc finger family protein, putative, expressed	NA	0.391926	0.308696	0.354425	1.79707	1.58839	1.16631	0.231788	-2.10912	1.12816e-10	1.14815e-09	down	yes
LOC_Os02g38240	LOC_Os02g38240	LOC_Os02g38240.1	GO:0003674(molecular_function);GO:0008150(biological_process);GO:0009507(chloroplast)	NA	NA	NA	rhodanese family protein, putative, expressed	NA	16.0979	28.6199	12.9623	53.5008	40.995	46.7198	0.408454	-1.29175	1.13103e-10	1.1499e-09	down	yes
LOC_Os10g26390	LOC_Os10g26390	LOC_Os10g26390.1	GO:0016491(oxidoreductase activity);GO:0055114(oxidation-reduction process)	NA	NA	NA	uncharacterized oxidoreductase, putative, expressed	NA	1.36236	1.36255	0.955182	6.31771	4.34348	5.79026	0.223694	-2.1604	1.14349e-10	1.16079e-09	down	yes
LOC_Os11g34210	LOC_Os11g34210	LOC_Os11g34210.2;LOC_Os11g34210.1	GO:0032543(mitochondrial translation);GO:0050567(glutaminyl-tRNA synthase (glutamine-hydrolyzing) activity);GO:0070681(glutaminyl-tRNAGln biosynthesis via transamidation);GO:0070681(glutaminyl-tRNAGln biosynthesis via transamidation)	00970(Aminoacyl-tRNA biosynthesis);00970(Aminoacyl-tRNA biosynthesis)	K02434	EC:6.3.5.6 6.3.5.7	aspartyl/glutamyl-tRNA amidotransferase subunit B, putative, expressed	NA	8.08974	15.3879	8.04415	24.7688	21.3115	24.2777	0.44802	-1.15837	1.2796e-10	1.29238e-09	down	yes
LOC_Os05g04120	LOC_Os05g04120	LOC_Os05g04120.1	GO:0005215(transporter activity);GO:0005381(iron ion transmembrane transporter activity);GO:0005886(plasma membrane);GO:0006879(cellular iron ion homeostasis);GO:0009941(chloroplast envelope);GO:0016020(membrane);GO:0016021(integral component of membrane);GO:0034755(iron ion transmembrane transport)	NA	NA	NA	ferroportin1 domain containing protein, expressed	NA	2.10757	6.12927	2.89355	12.3842	10.3569	14.6442	0.297721	-1.74797	1.28915e-10	1.30136e-09	down	yes
LOC_Os07g44860	LOC_Os07g44860	LOC_Os07g44860.1	GO:0005634(nucleus);GO:0008152(metabolic process);GO:0009860(pollen tube growth);GO:0052689(carboxylic ester hydrolase activity)	04075(Plant hormone signal transduction)	K14493	EC:3.-.-.-	gibberellin receptor GID1L2, putative, expressed	NA	5.59263	3.91936	5.36484	8.71884	9.43527	11.7641	0.49725	-1.00796	1.29495e-10	1.30589e-09	down	yes
LOC_Os08g25250	LOC_Os08g25250	LOC_Os08g25250.1	GO:0004175(endopeptidase activity);GO:0005634(nucleus);GO:0016926(protein desumoylation);GO:0016929(SUMO-specific protease activity)	NA	NA	NA	retrotransposon protein, putative, unclassified, expressed	NA	0.742252	1.09865	0.996712	2.96807	2.51922	4.32886	0.289075	-1.79048	1.31895e-10	1.32943e-09	down	yes
LOC_Os12g17600	LOC_Os12g17600	LOC_Os12g17600.2;LOC_Os12g17600.1	GO:0009536(plastid);GO:0009536(plastid)	01200(Carbon metabolism);00630(Glyoxylate and dicarboxylate metabolism);00710(Carbon fixation in photosynthetic organisms);00710(Carbon fixation in photosynthetic organisms)	K01602	EC:4.1.1.39	ribulose bisphosphate carboxylase small chain, chloroplast precursor, putative, expressed	NA	4481.9	8678.33	5227.55	15540.4	13722.6	13806.9	0.426928	-1.22793	1.33147e-10	1.34069e-09	down	yes
LOC_Os01g11670	LOC_Os01g11670	LOC_Os01g11670.1	GO:0004185(serine-type carboxypeptidase activity);GO:0051603(proteolysis involved in cellular protein catabolic process)	00460(Cyanoamino acid metabolism)	K08249	EC:4.1.2.11	OsSCP2 - Putative Serine Carboxypeptidase homologue, expressed	NA	1.80132	2.09271	0.831116	5.2054	5.0253	5.91993	0.292568	-1.77316	1.33531e-10	1.34319e-09	down	yes
LOC_Os07g08030	LOC_Os07g08030	LOC_Os07g08030.1	GO:0004751(ribose-5-phosphate isomerase activity);GO:0009052(pentose-phosphate shunt, non-oxidative branch);GO:0009507(chloroplast);GO:0009535(chloroplast thylakoid membrane);GO:0009570(chloroplast stroma);GO:0009579(thylakoid);GO:0009735(response to cytokinin);GO:0009941(chloroplast envelope);GO:0019253(reductive pentose-phosphate cycle);GO:0042742(defense response to bacterium)	01200(Carbon metabolism);01230(Biosynthesis of amino acids);00030(Pentose phosphate pathway);00710(Carbon fixation in photosynthetic organisms)	K01807	EC:5.3.1.6	ribose-5-phosphate isomerase A, putative, expressed	NA	225.574	382.217	272.494	571.303	611.992	618.149	0.488655	-1.03311	1.3883e-10	1.39369e-09	down	yes
LOC_Os04g23780	LOC_Os04g23780	LOC_Os04g23780.1	GO:0003755(peptidyl-prolyl cis-trans isomerase activity);GO:0005528(FK506 binding);GO:0005789(endoplasmic reticulum membrane);GO:0061077(chaperone-mediated protein folding)	NA	NA	NA	retrotransposon protein, putative, unclassified, expressed	NA	0.793407	0.625977	0.628441	2.00716	1.92405	2.46965	0.319929	-1.64417	1.48631e-10	1.48907e-09	down	yes
LOC_Os09g24710	LOC_Os09g24710	LOC_Os09g24710.1;LOC_Os09g24710.2;LOC_Os09g24710.3	GO:0003700(transcription factor activity, sequence-specific DNA binding);GO:0005634(nucleus);GO:0043565(sequence-specific DNA binding);GO:0044212(transcription regulatory region DNA binding);GO:0044212(transcription regulatory region DNA binding)	NA	NA	NA	alpha/beta hydrolase fold, putative, expressed	NA	7.64517	8.57477	6.00122	33.3011	28.9577	10.6344	0.304846	-1.71385	1.53443e-10	1.53266e-09	down	yes
LOC_Os04g36800	LOC_Os04g36800	LOC_Os04g36800.1;LOC_Os04g36800.2	GO:0004312(fatty acid synthase activity);GO:0004315(3-oxoacyl-[acyl-carrier-protein] synthase activity);GO:0006633(fatty acid biosynthetic process);GO:0006636(unsaturated fatty acid biosynthetic process);GO:0009507(chloroplast);GO:0009536(plastid);GO:0009570(chloroplast stroma);GO:0009631(cold acclimation);GO:0009793(embryo development ending in seed dormancy);GO:0009793(embryo development ending…	01212(Fatty acid metabolism);00061(Fatty acid biosynthesis);00780(Biotin metabolism);00780(Biotin metabolism)	K09458	EC:2.3.1.179	3-oxoacyl-synthase, putative, expressed	NA	3.5639	9.83198	4.11743	19.629	15.1867	20.7484	0.315191	-1.6657	1.6066e-10	1.59833e-09	down	yes
LOC_Os08g13890	LOC_Os08g13890	LOC_Os08g13890.1	GO:0003677(DNA binding);GO:0004519(endonuclease activity);GO:0005634(nucleus);GO:0009507(chloroplast)	03410(Base excision repair)	K03648	EC:3.2.2.27	exonuclease, putative, expressed	NA	5.112	7.86984	6.75514	14.6485	13.2681	12.4272	0.48922	-1.03145	1.61522e-10	1.60612e-09	down	yes
LOC_Os01g47900	LOC_Os01g47900	LOC_Os01g47900.1	GO:0004674(protein serine/threonine kinase activity);GO:0005886(plasma membrane);GO:0006468(protein phosphorylation)	04626(Plant-pathogen interaction)	K13459	NA	S-locus-like receptor protein kinase, putative, expressed	NA	2.80295	3.76223	4.46536	5.90915	8.08928	8.57587	0.488633	-1.03318	1.63062e-10	1.62061e-09	down	yes
LOC_Os02g38170	LOC_Os02g38170	LOC_Os02g38170.1	NA	NA	NA	NA	expressed protein	NA	9.83238	11.2895	9.81619	20.4639	19.7098	26.399	0.464726	-1.10555	1.69014e-10	1.6731e-09	down	yes
LOC_Os03g51984	LOC_Os03g51984	LOC_Os03g51984.1	GO:0070042(rRNA (uridine-N3-)-methyltransferase activity);GO:0070475(rRNA base methylation)	NA	NA	NA	differentiation protein, putative, expressed	NA	3.65698	4.24581	2.98191	8.71819	7.20168	9.10889	0.434888	-1.20129	1.73943e-10	1.71847e-09	down	yes
LOC_Os02g52620	LOC_Os02g52620	LOC_Os02g52620.1	NA	NA	NA	NA	expressed protein	NA	2.30201	4.73453	1.61632	11.2965	11.8246	10.1836	0.25981	-1.94447	1.84152e-10	1.81036e-09	down	yes
LOC_Os11g17350	LOC_Os11g17350	LOC_Os11g17350.1	NA	NA	NA	NA	expressed protein	NA	3.29353	7.07123	6.25191	20.1572	16.5671	26.4502	0.263028	-1.92671	1.87723e-10	1.84274e-09	down	yes
LOC_Os01g07260	LOC_Os01g07260	LOC_Os01g07260.1	GO:0005515(protein binding);GO:0005634(nucleus);GO:0006260(DNA replication);GO:0006301(postreplication repair);GO:0007062(sister chromatid cohesion);GO:0007067(mitotic nuclear division);GO:0009941(chloroplast envelope);GO:0042555(MCM complex);GO:0043601(nuclear replisome);GO:0051301(cell division)	NA	NA	NA	expressed protein	NA	3.17423	3.05057	2.49515	5.47533	5.46436	7.32428	0.47744	-1.06661	1.98218e-10	1.93907e-09	down	yes
LOC_Os10g07978	LOC_Os10g07978	LOC_Os10g07978.1;LOC_Os10g07978.2	GO:0000166(nucleotide binding);GO:0005515(protein binding);GO:0005524(ATP binding);GO:0005886(plasma membrane);GO:0006952(defense response);GO:0009626(plant-type hypersensitive response);GO:0012505(endomembrane system);GO:0043531(ADP binding);GO:0043531(ADP binding)	04626(Plant-pathogen interaction);04626(Plant-pathogen interaction)	K13457	NA	disease resistance protein RPM1, putative, expressed	NA	2.0365	2.49786	1.60208	4.34219	3.69726	4.90346	0.474116	-1.07669	2.26378e-10	2.19836e-09	down	yes
LOC_Os12g19381	LOC_Os12g19381	LOC_Os12g19381.1	GO:0009536(plastid)	01200(Carbon metabolism);00630(Glyoxylate and dicarboxylate metabolism);00710(Carbon fixation in photosynthetic organisms)	K01602	EC:4.1.1.39	ribulose bisphosphate carboxylase small chain, chloroplast precursor, putative, expressed	NA	3504.81	7311.85	4085.64	12498.5	11616.3	12202	0.410342	-1.2851	2.33312e-10	2.2558e-09	down	yes
LOC_Os01g59020	LOC_Os01g59020	LOC_Os01g59020.1	GO:0004497(monooxygenase activity);GO:0005506(iron ion binding);GO:0009507(chloroplast);GO:0016705(oxidoreductase activity, acting on paired donors, with incorporation or reduction of molecular oxygen);GO:0019825(oxygen binding);GO:0020037(heme binding);GO:0055114(oxidation-reduction process)	00903(Limonene and pinene degradation);00945(Stilbenoid, diarylheptanoid and gingerol biosynthesis)	K00517	NA	cytochrome P450, putative, expressed	NA	3.11297	1.21117	3.3061	6.60692	8.11678	9.09469	0.32035	-1.64228	2.54816e-10	2.45301e-09	down	yes
LOC_Os01g15520	LOC_Os01g15520	LOC_Os01g15520.1	GO:0003674(molecular_function);GO:0005634(nucleus);GO:0005730(nucleolus);GO:0008150(biological_process);GO:0016592(mediator complex)	NA	NA	NA	expressed protein	NA	1.44249	2.51914	1.64476	4.85827	9.65681	9.37947	0.23463	-2.09154	2.57521e-10	2.47785e-09	down	yes
LOC_Os08g17655	LOC_Os08g17655	LOC_Os08g17655.1	GO:0004652(polynucleotide adenylyltransferase activity);GO:0005634(nucleus);GO:0006378(mRNA polyadenylation)	03015(mRNA surveillance pathway)	K14376	EC:2.7.7.19	expressed protein	NA	3.67687	3.62748	3.06243	7.39909	7.66592	9.39464	0.423832	-1.23843	2.59574e-10	2.4964e-09	down	yes
LOC_Os12g28250	LOC_Os12g28250	LOC_Os12g28250.1	GO:0006952(defense response)	04626(Plant-pathogen interaction)	K13457	NA	disease resistance protein RPM1, putative, expressed	NA	1.50175	3.48238	2.16529	7.09991	6.38961	6.20497	0.363016	-1.46189	2.64606e-10	2.53989e-09	down	yes
LOC_Os01g55670	LOC_Os01g55670	LOC_Os01g55670.1	GO:0005739(mitochondrion);GO:0016021(integral component of membrane)	NA	NA	NA	expressed protein	NA	44.9374	86.7383	48.198	119.613	146.043	137.667	0.445979	-1.16495	2.67063e-10	2.56224e-09	down	yes
LOC_Os11g07960	LOC_Os11g07960	LOC_Os11g07960.1	GO:0005737(cytoplasm);GO:0010345(suberin biosynthetic process);GO:0016740(transferase activity);GO:0016747(transferase activity, transferring acyl groups other than amino-acyl groups);GO:0050734(hydroxycinnamoyltransferase activity);GO:0052325(cell wall pectin biosynthetic process)	00940(Phenylpropanoid biosynthesis);00945(Stilbenoid, diarylheptanoid and gingerol biosynthesis);00941(Flavonoid biosynthesis)	K13065	EC:2.3.1.133	transferase family protein, putative, expressed	NA	5.03142	9.05663	5.98637	11.9424	16.5972	15.5675	0.455129	-1.13565	2.73215e-10	2.61748e-09	down	yes
LOC_Os06g08900	LOC_Os06g08900	LOC_Os06g08900.1	GO:0004970(ionotropic glutamate receptor activity);GO:0005217(intracellular ligand-gated ion channel activity);GO:0006874(cellular calcium ion homeostasis);GO:0009416(response to light stimulus);GO:0016021(integral component of membrane)	NA	NA	NA	glutamate receptor 2.6 precursor, putative, expressed	NA	0.418129	0.425577	0.534853	1.69616	1.90873	1.58437	0.265656	-1.91237	2.99701e-10	2.86296e-09	down	yes
LOC_Os06g19444	LOC_Os06g19444	LOC_Os06g19444.1;LOC_Os06g19444.2	GO:0003700(transcription factor activity, sequence-specific DNA binding);GO:0005634(nucleus);GO:0006355(regulation of transcription, DNA-templated);GO:0007623(circadian rhythm);GO:0008270(zinc ion binding);GO:0048579(negative regulation of long-day photoperiodism, flowering);GO:0048579(negative regulation of long-day photoperiodism, flowering)	04712(Circadian rhythm - plant);04712(Circadian rhythm - plant)	K12135	NA	CCT/B-box zinc finger protein, putative, expressed	NA	5.05194	17.8398	18.3984	46.6986	52.7884	52.3006	0.272026	-1.87819	3.03878e-10	2.8987e-09	down	yes
LOC_Os09g12290	LOC_Os09g12290	LOC_Os09g12290.1	GO:0004072(aspartate kinase activity);GO:0004412(homoserine dehydrogenase activity);GO:0005524(ATP binding);GO:0009067(aspartate family amino acid biosynthetic process);GO:0009086(methionine biosynthetic process);GO:0009088(threonine biosynthetic process);GO:0009089(lysine biosynthetic process via diaminopimelate);GO:0009507(chloroplast);GO:0009570(chloroplast stroma);GO:0016310(phosphorylation);…	01230(Biosynthesis of amino acids);00260(Glycine, serine and threonine metabolism);00270(Cysteine and methionine metabolism);00300(Lysine biosynthesis);00261(Monobactam biosynthesis)	K12524	EC:2.7.2.4 1.1.1.3	bifunctional aspartokinase/homoserine dehydrogenase, chloroplast precursor, putative, expressed	NA	11.846	8.92966	8.5903	27.0436	16.0312	16.4247	0.49355	-1.01873	3.17052e-10	3.01426e-09	down	yes
LOC_Os07g07715	LOC_Os07g07715	LOC_Os07g07715.1	NA	NA	NA	NA	expressed protein	NA	4.58127	8.12074	1.09463	29.8705	24.4761	42.2174	0.142876	-2.80717	3.18091e-10	3.0227e-09	down	yes
LOC_Os09g30350	LOC_Os09g30350	LOC_Os09g30350.1	NA	NA	NA	NA	expressed protein	NA	135.488	219.999	138.335	359.245	336.676	319.928	0.486117	-1.04062	3.40004e-10	3.21712e-09	down	yes
LOC_Os03g12890	LOC_Os03g12890	LOC_Os03g12890.2;LOC_Os03g12890.4;LOC_Os03g12890.5;LOC_Os03g12890.1;LOC_Os03g12890.3	GO:0003824(catalytic activity);GO:0004084(branched-chain-amino-acid transaminase activity);GO:0005829(cytosol);GO:0009081(branched-chain amino acid metabolic process);GO:0009097(isoleucine biosynthetic process);GO:0009098(leucine biosynthetic process);GO:0009099(valine biosynthetic process);GO:0009507(chloroplast);GO:0009570(chloroplast stroma);GO:0052654(L-leucine transaminase activity);GO:00526…	01210(2-Oxocarboxylic acid metabolism);01230(Biosynthesis of amino acids);00270(Cysteine and methionine metabolism);00280(Valine, leucine and isoleucine degradation);00290(Valine, leucine and isoleucine biosynthesis);00770(Pantothenate and CoA biosynthesis);00770(Pantothenate and CoA biosynthesis)	K00826	EC:2.6.1.42	aminotransferase domain containing protein, putative, expressed	NA	2.51851	1.72633	4.02358	5.30141	7.91875	9.02094	0.371763	-1.42755	3.57205e-10	3.37028e-09	down	yes
LOC_Os03g59640	LOC_Os03g59640	LOC_Os03g59640.1	GO:0005524(ATP binding);GO:0009507(chloroplast);GO:0009534(chloroplast thylakoid);GO:0009570(chloroplast stroma);GO:0010007(magnesium chelatase complex);GO:0015979(photosynthesis);GO:0015995(chlorophyll biosynthetic process);GO:0016851(magnesium chelatase activity)	00860(Porphyrin and chlorophyll metabolism)	K03404	EC:6.6.1.1	magnesium-chelatase subunit chlD, chloroplast precursor, putative, expressed	NA	17.6159	28.7183	16.7969	44.1334	38.5972	45.8997	0.490796	-1.02681	3.73241e-10	3.50829e-09	down	yes
LOC_Os07g12630	LOC_Os07g12630	LOC_Os07g12630.1	GO:0003677(DNA binding);GO:0005515(protein binding);GO:0005654(nucleoplasm);GO:0005813(centrosome);GO:0006354(DNA-templated transcription, elongation);GO:0008023(transcription elongation factor complex);GO:0008270(zinc ion binding);GO:0032784(regulation of DNA-templated transcription, elongation);GO:0045944(positive regulation of transcription from RNA polymerase II promoter)	00230(Purine metabolism);00240(Pyrimidine metabolism);03020(RNA polymerase)	K03019	NA	transcription elongation factor protein, putative, expressed	NA	1.621	2.05157	1.95841	3.98722	4.72407	5.755	0.389248	-1.36124	3.76988e-10	3.54184e-09	down	yes
LOC_Os11g18730	LOC_Os11g18730	LOC_Os11g18730.1	GO:0009044(xylan 1,4-beta-xylosidase activity);GO:0009505(plant-type cell wall);GO:0031222(arabinan catabolic process);GO:0045493(xylan catabolic process);GO:0046556(alpha-L-arabinofuranosidase activity)	00500(Starch and sucrose metabolism);00520(Amino sugar and nucleotide sugar metabolism)	K15920	EC:3.2.1.37	glycosyl hydrolase family 3 protein, putative, expressed	NA	0.0001	0.038708	0.0001	0.314847	0.349076	0.631836	0.0300272	-5.05759	4.16565e-10	3.88073e-09	down	yes
LOC_Os02g24632	LOC_Os02g24632	LOC_Os02g24632.1	GO:0009536(plastid)	00195(Photosynthesis)	K02705	NA	photosystem II 44 kDa reaction center protein, putative, expressed	NA	1.53794	0.65098	0.798522	2.10496	7.96572	6.98058	0.175203	-2.5129	4.57516e-10	4.23256e-09	down	yes
LOC_Os03g39760	LOC_Os03g39760	LOC_Os03g39760.1	GO:0016020(membrane);GO:0016709(oxidoreductase activity, acting on paired donors, with incorporation or reduction of molecular oxygen, NAD(P)H as one donor, and incorporation of one atom of oxygen);GO:0044550(secondary metabolite biosynthetic process)	00904(Diterpenoid biosynthesis)	K16083	EC:1.14.13.143	cytochrome P450, putative, expressed	NA	0.829636	2.06128	0.57341	5.01349	6.09193	4.7397	0.218637	-2.19339	4.66873e-10	4.30912e-09	down	yes
LOC_Os09g38730	LOC_Os09g38730	LOC_Os09g38730.1	GO:0008540(proteasome regulatory particle, base subcomplex);GO:0017025(TBP-class protein binding);GO:0030433(ER-associated ubiquitin-dependent protein catabolic process);GO:0031595(nuclear proteasome complex);GO:0031597(cytosolic proteasome complex);GO:0036402(proteasome-activating ATPase activity);GO:0045899(positive regulation of RNA polymerase II transcriptional preinitiation complex assembly)	03050(Proteasome)	K03063	NA	26S protease regulatory subunit 6B, putative, expressed	NA	0.795914	1.08995	1.12068	2.28438	5.0317	4.46384	0.255226	-1.97015	4.74069e-10	4.36744e-09	down	yes
LOC_Os09g09800	LOC_Os09g09800	LOC_Os09g09800.1	GO:0003755(peptidyl-prolyl cis-trans isomerase activity);GO:0005528(FK506 binding);GO:0005789(endoplasmic reticulum membrane);GO:0061077(chaperone-mediated protein folding)	NA	NA	NA	retrotransposon protein, putative, unclassified, expressed	NA	1.56451	1.25705	0.961437	2.7467	3.67058	3.49175	0.381772	-1.38922	4.97477e-10	4.57463e-09	down	yes
LOC_Os10g02690	LOC_Os10g02690	LOC_Os10g02690.1	GO:0009813(flavonoid biosynthetic process);GO:0043231(intracellular membrane-bounded organelle);GO:0052696(flavonoid glucuronidation);GO:0080043(quercetin 3-O-glucosyltransferase activity);GO:0080044(quercetin 7-O-glucosyltransferase activity)	NA	NA	NA	expressed protein	NA	0.550891	1.13569	0.258471	4.29504	3.46434	5.86999	0.14271	-2.80884	5.12291e-10	4.69785e-09	down	yes
LOC_Os05g36020	LOC_Os05g36020	LOC_Os05g36020.1	NA	NA	NA	NA	expressed protein	NA	0.0001	0.344248	0.84923	5.19004	9.71016	6.48406	0.0558157	-4.16319	5.34822e-10	4.88871e-09	down	yes
LOC_Os04g52130	LOC_Os04g52130	LOC_Os04g52130.1	GO:0042803(protein homodimerization activity)	00860(Porphyrin and chlorophyll metabolism)	K00228	EC:1.3.3.3	coproporphyrinogen III oxidase, chloroplast precursor, putative, expressed	NA	52.721	95.5699	50.81	152.281	134.016	155.129	0.451041	-1.14867	5.47424e-10	4.99631e-09	down	yes
[truncated: 535 more rows]

## Sheet: OE-OsNF-YA2-RSVvsNIP-RSV
The differentially down-regulated genes in OE-OsNF-YA2-RSV versus NIP-RSV
gene_id	gene_name	transcript_id	GO	KEGG	KO_ENTRY	EC	Description	trans_type	FPKM.TA_R1	FPKM.TA_R2	FPKM.TA_R3	FPKM.NTA_R1	FPKM.NTA_R2	FPKM.NTA_R3	fc	log2(fc)	pval	qval	regulation	significant
[truncated: 754 more rows]

## Sheet: NIP-RSVvsNIP-CK
The differentially down-regulated genes in NIP-RSV versus NIP-CK
[truncated: 2,754 more rows]
