# Supplementary material for: NF-YA transcription factors suppress jasmonic acid-mediated antiviral defense and facilitate viral infection in rice
Source: PLoS Pathog. 2022 May 13;18(5):e1010548. doi: 10.1371/journal.ppat.1010548 (PMC9132283; doi:10.1371/journal.ppat.1010548)
Supplement: S5 Table — (XLS) [file ppat.1010548.s015.xls]

## Sheet: 634-down
Table S3 Expression (FPKM)of 634 candidate genes in 754 genes are spesifically down-regulated in OsNF-YA2 line.
gene_id	FPKM.NTA_CK1	FPKM.NTA_CK2	FPKM.NTA_CK3	FPKM.NTA_R1	FPKM.NTA_R2	FPKM.NTA_R3	FPKM.TA_CK1	FPKM.TA_CK2	FPKM.TA_CK3	FPKM.TA_R1	FPKM.TA_R2	FPKM.TA_R3
LOC_Os01g01400	0.0001	0.0001	0.0001	0.361832	0.066231	0.728567	0.006915	1.07109	0.0001	0.083621	0.12024	0.201559
LOC_Os01g02010	0.169778	0.074973	0.267993	3.70892	1.51744	4.06565	0.035218	0.350574	0.39486	0.168126	0.756945	0.0001
LOC_Os01g02900	5.30108	5.39714	9.78749	23.4739	12.7415	25.6533	9.95627	0.28723	0.294277	0.603144	1.19482	9.69377
LOC_Os01g02930	0.638237	1.05025	0.658856	2.48296	5.87041	3.99759	1.59185	1.29826	1.68259	1.67474	1.87428	1.76442
LOC_Os01g03320	118.695	139.134	68.4335	135.421	43.8828	183.035	293.171	150.094	312.223	19.2642	17.1484	39.6156
LOC_Os01g03330	0.121945	0.268042	0.283536	12.5603	4.65195	12.7302	2.12764	0.751338	2.33289	2.24978	3.00036	5.85335
LOC_Os01g03680	1.93311	2.73929	1.15369	23.438	4.81443	33.1434	40.4457	11.1311	60.6474	4.53737	4.67309	4.99051
LOC_Os01g04050	12.368	9.94267	6.09057	1234.39	386.259	1377.18	423.695	121.117	697.096	104.521	51.3485	172.037
LOC_Os01g04220	0.0001	0.0001	0.0001	2.34215	0.951349	1.70267	0.0001	0.0001	0.0001	0.336727	0.0001	0.665421
LOC_Os01g04370	0.139412	0.124045	0.133045	2.96533	12.9903	4.08566	0.0001	0.7147	0.413139	1.46571	2.5191	1.95218
LOC_Os01g04800	4.42653	5.35097	4.93758	23.2378	16.1346	29.0236	6.60253	12.4426	12.5113	7.57707	6.85752	11.8934
LOC_Os01g04920	7.94782	10.5842	7.99439	9.34695	7.72093	8.66153	7.94543	5.46349	6.85428	1.38535	4.66664	3.21459
LOC_Os01g05650	985.921	952.88	805.393	2772.63	2175.57	2262.92	1606.47	1661.05	1851.6	1354.38	1042.97	1049.34
LOC_Os01g06500	4.34805	4.1534	5.122	13.181	12.3748	13.04	21.7619	11.08	21.3294	5.1164	5.98283	3.768
LOC_Os01g06630	0.0001	0.0001	0.0001	1.45837	1.36155	2.95158	0.0001	0.0001	0.0001	0.232553	0.0001	1.20115
LOC_Os01g06740	0.998448	0.417024	0.72633	81.0734	38.1244	79.8468	3.83697	1.24146	6.47144	25.2451	17.9918	34.2893
LOC_Os01g06750	0.665512	0.556006	0.633212	0.736283	1.66816	0.718654	0.748667	0.751277	0.287125	0.332335	0.460384	0.347073
LOC_Os01g07360	0.209201	0.259995	0.206985	0.483887	0.643397	0.419753	0.604002	0.59971	0.822535	0.267002	0.179626	0.242829
LOC_Os01g08380	0.033695	0.120781	0.0001	2.11863	0.432348	0.744543	0.176745	0.122186	0.688798	0.234052	0.551259	0.468272
LOC_Os01g10320	0.54928	0.466928	0.434386	8.04622	8.48133	9.24338	3.49052	2.25856	3.75175	5.06713	3.12568	2.81124
LOC_Os01g10590	0.363223	0.175804	0.0001	2.99209	2.22927	4.09955	55.5973	23.4646	92.3435	0.815402	0.0001	0.670003
LOC_Os01g10640	5.08834	7.0336	7.73445	7.61226	4.65517	6.53672	11.2246	11.975	12.1672	2.59545	2.18077	3.32554
LOC_Os01g11150	0.0001	0.0001	0.0001	2.31335	1.85123	2.72796	0.670587	0.215819	1.20639	0.608117	0.274121	0.427734
LOC_Os01g11460	0.0001	0.324253	0.191932	3.79163	2.83719	3.59014	0.889402	0.293602	1.18976	1.06193	0.291771	0.157397
LOC_Os01g12820	0.151446	0.137882	0.275981	4.4514	1.76713	4.41922	0.281307	0.058171	0.466865	2.64374	0.90252	1.22492
LOC_Os01g13285	1.33652	1.18121	0.840682	5.43239	6.32452	3.16527	0.0001	0.423168	0.335374	1.92674	2.34197	3.10291
LOC_Os01g13950	0.0001	0.0001	0.0001	3.23189	0.670013	1.57376	0.716592	0.49168	0.0001	0.296037	0.666826	0.908604
LOC_Os01g14630	0.351957	0.038082	0.127039	36.0378	2.65584	22.822	11.1444	3.41357	24.1835	0.57955	0.45883	0.709626
LOC_Os01g16810	0.071599	0.37264	0.283239	1.57796	0.730596	3.04469	0.71047	0.062538	0.312062	0.102148	0.148309	0.227772
LOC_Os01g21250	8.12028	5.40395	4.42529	1950.19	697.112	1169.7	147.043	48.8992	168.468	475.573	534.613	744.914
LOC_Os01g22249	1.16004	0.547393	0.842668	1.68884	0.907213	2.39499	0.84234	1.481	2.04003	0.0001	0.237644	0.456862
LOC_Os01g31370	0.029107	0.0001	0.0001	9.44808	3.545	6.99665	0.818631	0.371648	0.282058	2.83609	1.867	2.81013
LOC_Os01g32090	0.28807	0.846224	0.427317	0.824749	0.141449	0.861664	1.24138	0.18495	0.312264	0.1474	0.137278	0.310168
LOC_Os01g32120	0.345715	0.155087	0.632332	8.52936	7.41298	6.62403	0.945678	1.45676	1.62693	3.87233	2.37962	2.02543
LOC_Os01g32770	0.156931	0.122055	0.261536	1.27622	1.43849	1.45002	0.493329	0.377077	0.425614	0.221009	0.559495	0.815979
LOC_Os01g36720	0.726874	0.337395	1.1488	7.14932	3.53936	4.33174	3.65047	1.24216	3.46859	3.62683	2.29718	1.43269
LOC_Os01g36790	0.212899	0.023647	0.131105	24.4116	11.2956	18.9937	0.159296	0.40011	0.333469	4.98447	1.54338	5.54646
LOC_Os01g37810	0.44736	0.508993	1.29868	21.3172	12.7289	21.305	1.05239	0.964936	2.40494	11.6625	5.08836	8.39457
LOC_Os01g40630	248.526	99.1498	90.4221	125.489	31.025	168.437	335.833	75.829	371.562	34.9542	31.8935	37.8308
LOC_Os01g41420	0.105488	0.54351	0.0001	23.3448	4.74414	14.5362	4.58897	2.00238	6.95003	1.63238	2.51243	2.87404
LOC_Os01g42090	8.17904	6.33729	7.35566	26.1502	19.1725	22.0317	21.3546	14.6713	16.0867	11.3119	8.59701	11.6162
LOC_Os01g42190	97.8059	64.885	75.1658	108.021	55.5528	96.2308	116.311	97.545	109.636	47.9881	23.9688	55.2235
LOC_Os01g42690	1.32826	1.1396	0.515989	26.3905	21.4541	23.7371	9.29541	4.56624	10.1754	9.60644	8.86397	6.75555
LOC_Os01g43140	0.254755	0.204734	0.050772	0.778712	0.767373	0.542038	0.337981	0.348132	0.341765	0.324211	0.147283	0.140839
LOC_Os01g44069	0.370369	0.22827	0.0001	1.55803	1.28337	1.01716	0.610412	0.347164	0.552262	0.493778	0.514615	0.268884
LOC_Os01g44950	0.594147	0.746065	0.543759	0.886653	0.508591	0.688271	0.290903	0.468634	0.601191	0.119282	0.226254	0.104712
LOC_Os01g45659	0.0001	0.0001	0.0001	26.2455	13.1397	24.5483	0.085201	0.0001	0.0001	6.64324	0.816419	7.14516
LOC_Os01g46340	0.035984	0.0001	0.071206	0.341639	0.316194	0.390188	0.35479	0.076117	0.0001	0.172159	0.176827	0.090827
LOC_Os01g49370	1.24133	3.12609	2.86582	3.09384	29.0799	4.67494	3.45411	2.36445	2.94773	3.94775	4.76386	2.47784
LOC_Os01g50350	0.0001	0.0001	0.0001	4.36317	0.909857	4.57027	1.17017	0.352963	5.53058	0.0001	0.514945	0.914531
LOC_Os01g50370	0.269036	0.314695	0.290434	34.4344	12.0811	28.4171	2.11551	0.927403	2.8007	3.31849	3.35038	13.8578
LOC_Os01g50410	0.363522	0.417853	0.259699	62.8787	19.1935	47.1613	3.12014	1.10625	4.09128	8.06231	6.54765	15.4741
LOC_Os01g50420	0.142494	0.125536	0.0001	59.6198	15.4721	43.4175	0.289933	0.0001	1.32573	4.31698	2.15069	9.74517
LOC_Os01g50440	0.641356	1.50535	0.743402	7.63171	4.2408	5.74828	0.987822	0.281016	1.35777	2.98465	2.38659	2.83808
LOC_Os01g50700	0.408397	0.071509	0.316893	6.05634	3.33225	7.43568	0.420252	0.041484	0.420615	1.56198	0.358935	2.84954
LOC_Os01g51540	2.0408	3.14804	2.78357	76.3015	55.7088	63.5353	5.51602	2.59879	4.38387	33.7307	32.5423	29.611
LOC_Os01g51570	5.26237	1.78307	1.7166	29.0631	18.9335	43.9425	34.8459	24.5936	36.6663	11.2933	13.5986	16.2269
LOC_Os01g51770	0.0001	0.10121	0.172705	1.03771	0.959375	1.31873	0.759124	0.458648	0.407487	0.423163	0.428562	0.215119
LOC_Os01g52530	1.10642	0.409228	0.933265	13.3481	3.40359	10.5881	1.58234	1.41279	1.77978	2.78039	4.49399	3.40247
LOC_Os01g53240	4.15855	2.4493	3.55887	24.3103	46.2459	19.0857	4.94713	10.9792	4.50847	16.2945	11.4852	12.9002
LOC_Os01g53430	0.264986	0.175326	0.162506	1.18542	0.563577	0.669552	2.4561	1.99988	1.97672	0.39195	0.062868	0.29394
LOC_Os01g53790	0.357194	0.504104	0.418025	0.915283	0.378455	0.576513	2.86808	2.85562	4.10799	0.504223	0.122895	0.07144
LOC_Os01g55310	7.11144	6.598	6.69058	5.69719	6.04287	4.89207	14.3435	10.196	12.6094	2.78276	2.50913	2.36697
LOC_Os01g55370	0.300454	0.198573	0.653976	1.10876	0.417972	0.744724	0.169002	0.691298	0.351368	0.039575	0.178285	0.491673
LOC_Os01g55940	0.237337	0.33003	0.247645	8.4773	6.48732	11.0779	1.77931	1.24752	4.26348	5.24793	3.33834	3.16451
LOC_Os01g56690	0.0001	0.0001	0.0001	18.9228	3.5608	4.559	0.523383	0.0001	2.2049	0.348277	0.752252	1.85173
LOC_Os01g57020	1.96335	2.12328	1.94295	2.07648	0.963126	2.34997	5.29278	3.26979	5.09317	0.206087	0.403412	0.731004
LOC_Os01g57040	0.106486	0.109504	0.243535	11.613	4.04442	8.44338	6.70636	8.55085	8.40225	4.68398	0.682964	1.92614
LOC_Os01g57050	0.0524492	0.0931697	0.0518935	3.18819	2.6272	3.06929	0.278143	0.246544	0.454525	1.44181	1.37363	1.22943
LOC_Os01g57370	0.0001	0.0001	0.0001	1.10059	0.734769	0.840373	0.0001	0.0001	0.0001	0.121201	0.0001	0.404852
LOC_Os01g57650	0.155288	0.0001	0.087174	0.217542	1.22924	1.88291	0.204011	0.375743	0.167178	0.175716	0.192996	0.235984
LOC_Os01g57840	4.09951	3.48927	3.20446	9.66273	5.16882	6.00204	16.9046	10.3891	19.8433	3.808	2.84299	1.49159
LOC_Os01g57968	305.731	1758.32	1813.36	145.261	5111.32	396.446	1868.79	345.98	929.242	297.809	102.589	198.831
LOC_Os01g58010	0.0001	0.148345	0.502468	1.9609	6.91808	0.801836	0.607608	0.26857	0.741985	1.06867	0.582126	0.777134
LOC_Os01g58100	0.87599	0.091634	0.0001	12.0347	3.69513	11.6546	5.63675	2.50679	7.6861	1.17457	2.27141	3.54537
LOC_Os01g58640	3.06069	2.16834	3.42037	14.6554	9.15952	12.704	3.93603	2.29269	3.26731	6.71521	3.13745	5.96811
LOC_Os01g59740	30.4459	30.0219	28.3297	65.7649	39.9391	50.8871	28.021	23.4052	25.5512	21.1345	18.5418	16.4811
LOC_Os01g61044	3.66471	4.04455	5.03538	14.3555	14.6017	12.1271	4.1857	8.09561	4.74606	6.79209	6.00867	4.60758
LOC_Os01g61070	5.50886	6.73262	5.54779	220.533	171.29	158.793	64.131	33.7469	53.1892	75.3854	59.8579	40.373
LOC_Os01g61380	0.738628	0.869021	0.733524	5.97497	5.47889	4.65492	3.58516	3.40681	3.18539	3.35225	2.65799	1.95635
LOC_Os01g61610	0.0001	0.0001	0.0001	2.7666	1.2049	2.3791	1.88353	0.924724	2.30783	0.0001	0.0001	0.355714
LOC_Os01g62060	43.0213	49.3672	49.8316	67.28	53.1818	77.17	32.2406	29.4068	32.2188	19.6992	19.02	16.5538
LOC_Os01g62260	0.0001	0.133623	0.0001	1.5452	1.09277	1.1402	0.0001	0.093456	0.0001	0.381165	0.466242	0.943678
LOC_Os01g62860	0.885623	0.782983	0.492718	3.24347	2.97502	2.56141	2.26821	2.59372	1.94762	1.08336	0.887075	1.02336
LOC_Os01g62980	11.3714	12.7854	12.8816	27.1176	79.0318	28.4479	25.7876	22.5058	24.4817	10.9568	12.3197	10.3685
LOC_Os01g64000	0.0001	0.0001	0.0001	7.9691	2.36404	5.41538	0.0001	0.0001	0.0001	1.02411	0.714825	0.674236
LOC_Os01g64120	0.125016	0.111235	0.185538	36.9603	19.3218	40.4644	1.25478	0.30362	0.048522	4.03949	5.23143	4.2235
LOC_Os01g64170	7.76711	8.17986	8.25833	76.0742	39.0566	72.3896	18.7025	12.6467	18.7368	31.8957	21.73	34.2695
LOC_Os01g64300	2.06476	3.33979	1.35861	12.9995	10.2767	13.4132	4.18773	4.05938	4.39574	5.44696	4.56255	6.22456
LOC_Os01g64790	2.05898	1.59675	1.68446	20.9014	9.29349	17.053	6.71605	4.65573	7.09005	7.24073	5.78703	8.6648
LOC_Os01g65010	1.62079	1.42429	1.66821	1.21927	0.626232	1.49913	4.06741	2.81258	3.845	0.470213	0.518466	0.328332
LOC_Os01g65110	0.0001	0.194099	0.124105	4.70001	2.28774	4.04809	1.68155	2.95724	1.85802	0.357276	0.2257	0.0001
LOC_Os01g65660	0.190171	0.0840463	0.160239	2.28421	2.69452	4.02078	0.31793	0.426324	0.234303	1.61872	1.71333	0.244518
LOC_Os01g65670	0.114186	0.278877	0.170577	5.75962	3.60837	5.01072	0.742479	0.495609	0.800214	2.42861	2.04824	1.16188
LOC_Os01g66100	1.48442	1.73715	1.8808	1.30601	0.604335	1.68747	1.83216	1.82976	0.447773	0.0001	0.373035	0.0001
LOC_Os01g67540	1.83962	2.25037	2.49686	17.0857	13.5823	15.5813	13.1817	7.59286	14.0745	7.98655	6.44553	8.51131
LOC_Os01g68290	0.0001	0.0001	0.0001	47.3343	52.3436	33.7386	0.0001	0.0001	0.148797	2.18549	9.23991	3.26116
LOC_Os01g70770	6.27677	5.0102	5.05997	102.063	52.4704	111.237	29.0468	15.6178	37.097	35.5875	27.6617	35.5404
LOC_Os01g70820	1.78085	2.34904	1.97159	105.522	45.4762	112.69	6.38844	5.06191	11.555	27.408	22.0325	50.4387
LOC_Os01g72370	1.73588	2.05328	0.292771	6.04555	2.07938	3.67709	30.3586	76.9752	30.2352	0.625372	0.523168	2.12358
LOC_Os01g72490	1.69748	1.2814	1.15119	24.2067	13.4597	19.061	1.78618	1.38913	1.58831	8.56463	7.2852	10.1764
LOC_Os01g72810	0.0001	0.01502	0.0001	3.83169	2.2858	3.83517	0.18845	0.091508	0.324913	1.08665	0.173471	0.134091
LOC_Os01g73200	6.08716	4.29562	3.95698	75.3503	31.1177	103.089	48.2975	35.415	30.7784	14.7276	9.07505	13.9525
LOC_Os01g73250	210.631	316.384	279.623	331.414	287.048	328.707	413.279	253.533	300.819	106.704	82.7046	56.7197
LOC_Os01g74450	86.3705	54.6269	51.6576	58.6877	28.0128	56.6038	191.639	89.9807	142.102	16.0941	10.2741	25.7448
LOC_Os02g01280	3.31801	3.93516	3.22512	18.9745	16.6111	11.8016	10.699	9.27603	9.54823	7.32972	8.07039	7.37213
LOC_Os02g02320	2.47564	1.76806	2.37587	28.6883	23.8653	20.7098	5.03661	4.76981	5.64207	11.8963	8.46142	12.1571
LOC_Os02g02340	0.709648	0.778333	1.32921	25.5954	10.7398	25.3962	1.37136	0.890079	1.94618	9.99757	6.54172	9.24835
LOC_Os02g02830	92.0065	112.365	92.142	100.899	78.5112	71.7064	465.588	305.122	441.681	35.3359	41.7093	39.3749
LOC_Os02g02930	1.15498	0.217405	0.134306	152.108	17.6461	138.204	52.8922	14.9013	129.413	2.80498	1.42263	1.7254
LOC_Os02g03710	44.499	37.1019	41.6586	18.3638	36.1913	21.3314	32.6904	88.709	38.9315	14.2883	8.96836	8.97393
LOC_Os02g06030	0.303009	0.183388	0.357415	1.02389	0.865582	0.756006	0.23502	0.453591	0.255805	0.342099	0.654868	0.237509
LOC_Os02g06720	7.8757	9.53033	9.4916	51.8602	29.6821	35.3046	18.3251	13.2257	14.1671	18.6285	14.765	18.5962
LOC_Os02g06725	0.211285	0.285399	0.317949	0.452219	0.80617	0.483981	0.307744	0.44135	0.239824	0.175158	0.337319	0.167184
LOC_Os02g07190	0.221513	0.131755	0.17492	0.838547	0.686895	0.768806	0.501122	0.232428	0.28481	0.593815	0.300466	0.173808
LOC_Os02g07870	1.60391	1.1793	1.34279	2.17748	1.36618	1.89956	2.11606	2.4224	2.89916	0.803546	0.797635	0.815656
LOC_Os02g08150	64.2391	45.5264	51.5177	80.5498	61.7695	109.229	105.396	90.9118	110.274	42.2541	40.761	34.4977
LOC_Os02g08270	0.125436	0.542163	0.489061	1.49857	0.455665	1.03066	1.39296	0.671799	2.6777	0.100645	0.181364	0.238305
LOC_Os02g08330	0.0001	0.0001	0.1343	3.67206	1.69956	1.77249	0.143686	0.061721	0.118922	0.929407	1.27642	0.365082
LOC_Os02g09810	2.23679	1.92392	2.47468	20.4828	14.6422	25.049	0.872454	2.35908	1.01377	8.57027	6.33846	14.1396
LOC_Os02g09830	0.0001	0.0001	0.066924	4.90811	4.54585	5.44314	0.0001	0.508718	0.546141	1.97547	1.37449	2.10007
LOC_Os02g10950	2.67751	2.37819	2.14046	10.4684	9.02984	5.96891	3.30211	2.70194	3.70982	3.18118	3.6102	2.15024
LOC_Os02g11070	1.15961	0.64743	0.847201	98.148	29.4752	86.6823	4.14987	2.14214	6.58124	16.397	10.424	19.9862
LOC_Os02g11760	1.48256	1.08959	1.28469	20.7579	13.4326	19.6147	3.23294	2.49286	2.25672	7.52784	5.02388	12.8498
LOC_Os02g11859	0.870692	0.924558	1.1123	279.187	93.576	125.923	8.16281	2.73317	19.9992	55.645	49.2239	89.8161
LOC_Os02g13290	0.09537	0.212143	0.227909	6.12063	1.81953	3.72383	0.488507	0.902548	0.983942	2.09222	1.36356	0.988579
LOC_Os02g15290	0.819528	0.200943	0.812436	2.45523	0.375154	1.34532	0.062927	0.269786	0.270144	0.0001	0.300804	0.182624
LOC_Os02g15350	0.0001	0.0001	0.0001	0.941674	0.793908	1.29414	0.0001	0.0001	0.0001	0.0001	0.0001	0.0001
LOC_Os02g15740	0.0001	0.0001	0.141768	5.74263	5.3143	6.93192	0.0001	0.0001	0.0001	2.55602	0.197865	4.72988
LOC_Os02g16030	0.417091	0.288873	0.380617	0.532789	1.06191	0.796784	0.70116	0.749162	1.11519	0.0001	0.250486	0.266837
LOC_Os02g22020	0.581026	0.354316	0.066103	0.762271	1.22077	0.959298	0.863578	0.953662	0.450673	0.0001	0.0001	0.034424
LOC_Os02g26810	0.0001	0.0001	0.0001	1.53559	0.592823	1.42294	0.261598	0.153802	0.691058	0.0001	0.184521	0.461744
LOC_Os02g28170	0.463021	0.025132	0.262388	4.25244	1.21209	3.08703	0.592564	0.087411	0.852878	0.388849	0.72666	0.689339
LOC_Os02g29150	0.0579669	0.0001	0.0001	0.321252	0.501405	0.371782	0.227446	0.363053	0.121345	0.0820698	0.100061	0.0575563
LOC_Os02g30910	0.445425	0.673611	1.88311	158.616	72.3934	84.203	6.27982	1.50542	8.57437	12.6606	2.43014	15.7518
LOC_Os02g31030	3.54975	2.24612	2.207	12.6999	7.95968	7.78053	4.81082	2.19097	2.80993	2.87955	1.4447	1.75625
LOC_Os02g32520	4.85828	6.7031	6.57736	217.651	98.9049	145.559	8.80318	5.4282	12.6807	46.4653	45.4223	81.7053
LOC_Os02g33590	0.0001	0.0001	0.0001	3.81098	0.471343	3.80627	0.174169	0.0001	0.063205	0.040491	0.0001	0.175004
LOC_Os02g36619	0.0001	0.039491	0.06135	1.37962	0.958536	1.12746	0.228686	0.292535	0.155065	0.104079	0.294724	0.0001
LOC_Os02g37070	1.14449	1.20058	1.81838	0.777485	1.95875	2.39521	7.39592	5.48991	8.43666	0.654129	0.282933	0.068431
LOC_Os02g39000	0.0001	0.0001	0.0001	1.30386	1.08265	1.00656	0.116711	0.037197	0.072014	0.0001	0.2282	0.0001
LOC_Os02g39330	5.80617	6.44063	5.88287	27.5558	10.915	28.9529	32.2546	30.7802	34.4821	6.83888	5.91413	13.7346
LOC_Os02g40180	0.332394	0.481233	0.457963	1.32709	0.810516	1.06882	0.48447	0.405956	0.64488	0.417131	0.135326	0.060953
LOC_Os02g41670	0.0001	0.0001	0.0001	4.7936	1.60886	3.02266	0.543758	0.0001	1.62226	0.825087	1.52032	1.51322
LOC_Os02g41954	0.23011	0.109676	0.0651544	22.4781	19.8022	22.2115	2.25033	1.88404	1.9557	4.47637	4.53706	8.55611
LOC_Os02g42530	2.26476	4.38498	1.68757	6.88971	7.2786	7.01365	3.02636	1.48664	6.84777	2.12749	2.14834	5.56363
LOC_Os02g42850	0.716209	0.40572	0.252503	4.67889	2.73397	4.87629	1.66135	0.371472	0.894705	1.87075	1.39201	0.837196
LOC_Os02g42880	0.092522	0.0001	0.169472	1.38207	1.65785	0.332255	0.643543	0.416881	0.792689	0.123325	0.46788	0.283998
LOC_Os02g43370	0.110917	0.081824	0.182233	0.840701	0.825284	0.747733	1.12201	2.21595	0.857145	0.08256	0.314938	0.552444
LOC_Os02g43820	0.532489	0.465435	0.302559	21.7732	14.1323	18.5066	0.306155	0.268416	0.552595	5.4465	2.88677	9.95221
LOC_Os02g43940	0.237539	0.140602	0.321037	2.89781	1.38502	2.11366	1.46323	0.632503	2.15937	0.513342	0.27643	0.365476
LOC_Os02g44730	0.404972	0.55712	0.725197	14.5808	13.0926	18.3389	1.28085	1.67894	1.20234	5.78547	5.86954	6.84654
LOC_Os02g45520	38.3019	38.0061	37.0537	17.6003	17.6628	25.7049	129.973	66.5453	90.3723	8.38685	6.65573	2.19438
LOC_Os02g45780	0.433092	0.268998	0.179538	92.0513	34.2005	58.699	0.925161	1.44951	3.08051	18.0742	8.44188	31.519
LOC_Os02g46620	2.58233	1.64579	3.28841	21.5342	11.1585	20.0012	2.30736	1.97605	3.1202	4.85414	4.10451	8.55344
LOC_Os02g48190	0.322138	0.32621	0.049156	20.1696	10.1037	24.7767	2.75394	1.05478	3.70544	6.37557	8.0096	12.0368
LOC_Os02g48710	1.56219	1.16119	2.02121	418.324	173.556	287.566	11.9177	7.067	17.5393	126.788	70.8178	159.474
LOC_Os02g48770	0.980563	1.25941	1.10276	71.0503	14.6664	49.5352	37.6375	10.7437	87.8362	3.14295	4.22954	10.2531
LOC_Os02g49460	0.979606	0.386512	0.699477	1.50673	1.14703	1.30436	1.63612	1.05562	1.14417	0.17136	0.869352	0.77716
LOC_Os02g49600	0.678408	0.646924	0.931682	0.825449	0.770195	0.899353	0.515121	1.06562	0.795569	0.31691	0.402233	0.340177
LOC_Os02g50110	1.55039	0.551488	0.24153	100.617	32.5513	84.1899	4.45751	1.80995	9.35978	30.1313	3.47771	50.4153
LOC_Os02g50810	2.78007	4.1764	4.44568	3.46723	1.80008	3.40015	3.1082	3.17469	3.64946	1.04184	2.01629	1.14746
LOC_Os02g51350	5.02572	3.88817	3.50097	38.5826	22.874	40.7751	6.32059	5.06872	7.06467	13.3891	11.6246	20.0842
LOC_Os02g51370	0.733098	0.52477	0.19752	1.83315	1.02995	0.861515	0.670293	0.631858	0.498825	0.868889	0.314348	0.58132
LOC_Os02g51510	2.20349	1.46259	1.37048	3.82541	4.46419	5.72846	2.15353	1.41525	3.5964	1.19061	1.17053	2.14422
LOC_Os02g51740	0.0001	0.125669	0.0001	13.3815	6.77393	9.59165	0.078709	0.220832	1.27714	2.09279	4.16362	4.25494
LOC_Os02g52180	0.207953	0.509739	0.413331	3.44385	1.76298	2.33083	0.707528	0.538587	1.15716	0.647553	0.187626	0.765705
LOC_Os02g52370	0.727513	0.648927	1.07605	10.4974	4.45176	6.81566	4.69005	3.78716	5.04457	3.16054	1.90966	2.47064
LOC_Os02g52380	0.0001	0.0001	0.0001	2.78457	0.6325	1.81456	0.274973	0.103084	0.446853	0.332827	0.224439	0.59931
LOC_Os02g52490	0.553267	0.507234	0.572756	0.93134	1.12306	0.81359	0.720158	1.08105	0.796726	0.38931	0.543315	0.344217
LOC_Os02g52590	0.0001	0.0001	0.0001	5.0284	1.70943	4.18141	0.0001	0.0001	0.0001	2.15995	0.078968	1.18728
LOC_Os02g53130	0.077542	0.0001	0.0001	1.27317	0.861507	2.0966	0.0001	0.0001	0.0001	0.086447	0.47424	0.076993
LOC_Os02g53320	0.237569	0.345753	0.670068	9.63077	15.5364	12.9232	1.18613	0.378533	0.976009	8.04283	3.32498	4.35434
LOC_Os02g54254	0.580446	1.14069	0.832278	49.0795	23.8182	45.5524	4.11841	1.48989	4.57487	17.6423	11.7922	17.4214
LOC_Os02g54720	0.057003	0.237556	0.215625	3.79392	3.56493	2.63024	0.479202	0.273963	0.393218	1.78763	1.21201	0.910705
LOC_Os02g55134	4.02522	1.3996	4.08739	30.7109	18.662	17.7216	7.08945	6.85097	4.35465	9.851	6.99677	7.76273
LOC_Os02g55710	16.8529	20.0146	19.1412	73.806	61.8955	50.4516	23.0696	29.7178	21.3176	29.991	27.6813	23.9147
LOC_Os02g56510	0.14897	0.10656	0.344083	2.38037	2.32568	1.87436	0.943875	1.26576	0.604471	1.48439	0.853744	0.505192
LOC_Os02g57810	0.0001	0.0001	0.0001	1.57769	0.742144	1.28184	0.052223	0.0001	0.457605	0.069692	0.115483	0.424795
LOC_Os02g58100	0.197498	0.371526	0.0001	1.38766	1.31614	2.70925	0.041015	0.206756	0.621069	0.501998	0.91968	0.709133
LOC_Os03g02400	0.131855	0.459697	0.328393	2.22193	2.47717	3.46548	2.12958	2.72828	2.73694	0.828504	1.39	1.21834
LOC_Os03g02514	30.6012	27.6441	36.0268	174.972	122.352	166.077	43.0154	38.8513	45.0797	82.2749	77.7632	63.8809
LOC_Os03g02530	0.0001	0.0001	0.0001	9.34388	5.41234	5.64493	2.34997	2.15414	2.63916	0.486422	0.44223	1.18123
LOC_Os03g02762	0.532764	0.327284	0.888382	0.103602	0.520848	2.83185	0.119173	0.744556	0.048398	0.294214	0.079279	0.102891
LOC_Os03g03450	16.3155	14.4498	14.2787	39.0963	10.7129	43.2022	18.9258	17.7989	31.6355	8.07662	10.8759	11.9874
LOC_Os03g03550	0.345336	0.041203	0.251995	4.01145	1.48045	3.09518	1.61145	1.23075	3.36571	0.689432	0.804608	1.09224
LOC_Os03g03724	8.72178	8.83607	5.10435	12.985	10.7796	17.7372	20.9571	45.8659	21.8989	2.64256	4.1488	3.52298
LOC_Os03g04240	0.0001	0.204016	0.0001	1.44118	1.34034	1.05265	0.0001	0.0001	0.312437	0.533755	0.509907	0.564464
LOC_Os03g05334	0.556028	0.080459	0.536816	4.66917	2.85719	1.87663	0.0001	0.453099	0.0001	0.103944	0.143138	0.445428
LOC_Os03g05860	0.0001	0.0001	0.030633	2.66887	1.19191	2.22928	0.15516	0.145533	0.916601	1.06664	0.160326	0.0001
LOC_Os03g05880	0.0001	0.242885	0.071164	30.744	16.1842	21.4842	3.87274	1.97866	6.52376	7.9165	3.71419	1.26058
LOC_Os03g05900	0.0001	0.0001	0.0001	24.2312	14.1238	23.2149	1.62141	0.440331	1.32812	11.0202	2.82451	1.87032
LOC_Os03g06330	5.36245	3.72111	2.68905	64.9501	38.2057	96.0977	23.9688	14.546	21.5569	32.7917	25.2666	27.7375
LOC_Os03g07600	11.7471	14.3262	12.7	9.68759	4.53401	9.57268	7.74533	6.91261	11.8204	3.02421	3.85708	3.23551
LOC_Os03g08310	0.227716	0.142082	0.268248	48.7231	5.79594	18.8298	4.64659	1.20687	9.53369	8.10351	2.87882	5.05563
LOC_Os03g08330	8.01561	9.38095	4.91592	177.482	54.2206	116.749	26.5906	16.8119	40.2007	31.3847	28.7034	54.3653
LOC_Os03g08470	4.45336	4.74755	4.33915	43.5472	33.8894	40.6415	7.00313	4.93568	5.61101	11.1159	11.3482	21.8516
LOC_Os03g08480	1.54123	2.09844	2.37457	1.2624	10.8475	7.41572	6.27698	8.0707	2.05742	2.25299	1.87725	2.60533
LOC_Os03g08520	2.64731	6.37732	1.75392	10.3658	3.73225	11.3878	9.07051	4.79032	16.6138	1.20552	0.179059	0.841625
LOC_Os03g08940	0.966413	1.23061	0.58867	99.7359	36.975	70.9632	13.0157	11.9183	13.0618	24.2895	14.3336	48.752
LOC_Os03g09880	4.54296	3.45821	4.78947	57.6353	34.0318	48.0234	22.9926	14.7611	21.3868	14.6554	9.5725	20.4826
LOC_Os03g10300	0.0001	0.0001	0.0001	11.1097	6.8412	10.7475	0.519829	0.0001	0.55179	3.41125	1.31371	4.16586
LOC_Os03g10320	0.437138	0.094329	0.520318	33.3619	22.1417	28.3888	1.43922	1.44167	1.18971	15.0552	13.8897	12.63
LOC_Os03g11734	0.056821	0.0001	0.0199535	9.57179	5.57472	10.1871	0.0001	0.0620725	0.0372414	3.73972	2.55756	2.78612
LOC_Os03g12820	1.00336	1.02534	1.43152	61.7887	33.9379	59.6086	5.34551	3.59797	7.20836	25.2959	16.1166	31.0165
LOC_Os03g13210	0.318428	0.0001	0.0001	33.5432	14.0948	33.497	5.90121	4.64357	7.51601	10.1549	9.30689	3.30507
LOC_Os03g13300	0.110218	0.0001	0.0001	12.0956	7.94325	6.82608	0.54683	0.103251	0.123821	2.25597	2.28192	2.07756
LOC_Os03g13560	4.05176	3.76625	4.24552	15.9606	8.85938	18.7611	11.0746	7.92459	10.3756	7.70955	6.40232	6.69711
LOC_Os03g15340	0.540676	0.574906	0.45853	7.16689	9.40432	4.07561	0.51653	0.0001	1.73065	3.78063	2.22797	1.93009
LOC_Os03g15370	0.0001	0.0465033	0.206844	2.34655	2.55641	2.32132	0.5678	0.0491351	0.0001	1.34087	1.18413	0.62604
LOC_Os03g15530	6.11166	9.34018	9.48933	29.6037	31.0169	29.5232	12.4514	11.1548	12.8029	18.1024	12.0323	9.30856
LOC_Os03g16020	0.988892	2.05401	1.12075	22.4391	19.7603	21.8531	1.44189	0.574566	3.8401	15.2167	6.46276	9.72813
LOC_Os03g16090	6.26468	8.17393	6.11257	9.34013	8.41789	9.08545	16.7201	11.7162	12.896	4.8403	3.90571	3.36376
LOC_Os03g16334	6.00555	4.60227	5.43601	65.6377	38.0711	63.3346	28.5571	21.2505	24.0458	23.148	14.3167	32.3728
LOC_Os03g16610	0.0001	0.0001	0.0001	0.937882	0.859394	1.06336	0.0001	0.0001	0.0001	0.388218	0.317882	0.0001
LOC_Os03g17300	4.20866	4.4023	4.30059	7.66794	6.8281	5.84179	7.65819	5.84852	7.30163	0.644592	2.4702	2.93916
LOC_Os03g17790	0.34289	0.914198	0.174843	395.433	163.157	217.263	1.19192	1.17894	1.58101	91.9753	39.3616	196.543
LOC_Os03g18010	1.21711	1.23788	0.697111	3.51056	1.1709	2.91657	0.803655	0.457525	0.718806	0.956659	0.851686	1.67413
LOC_Os03g18030	1.46716	0.0001	0.121047	47.5428	17.9309	36.1849	15.3321	3.86034	35.3212	11.4277	8.44835	11.1156
LOC_Os03g19200	0.255323	0.117242	0.28666	0.544946	0.397673	0.403814	3.09901	1.74716	1.31586	0.0001	0.165531	0.118571
LOC_Os03g19436	1.60173	2.00823	1.97289	4.86533	2.75375	3.37438	1.67695	2.08839	1.80735	1.68515	1.0094	0.499652
LOC_Os03g20740	1.71876	1.3294	0.428175	6.78766	5.37218	5.06252	0.541534	0.0001	0.0001	2.67498	0.804813	0.579732
LOC_Os03g21040	0.880567	0.915501	0.767131	39.1887	45.7875	47.0923	6.60284	5.33942	6.43004	19.4139	5.76813	23.1572
LOC_Os03g21800	1.24487	1.34299	1.36327	2.60617	1.81317	3.16251	1.95552	1.40475	1.4273	0.563388	1.05175	1.47117
LOC_Os03g22210	5.7326	5.07878	1.65492	99.1226	45.9185	69.7746	9.80586	16.1433	24.4292	8.68792	16.574	33.6243
LOC_Os03g22680	0.466438	0.644838	0.819103	16.5926	12.4012	15.9671	0.199625	0.373546	0.856447	6.22671	5.08966	7.4622
LOC_Os03g24560	0.494258	0.751349	1.44795	28.1297	22.2604	23.3801	6.58896	4.07673	5.06475	6.0164	2.17627	0.609146
LOC_Os03g27110	0.0001	0.0001	0.0001	3.49888	1.91134	2.09883	0.0001	0.0001	0.0001	1.41074	0.502985	1.8359
LOC_Os03g29250	0.22699	0.328738	0.217532	1.55777	0.558566	1.37328	0.096729	0.415528	0.1826	0.524214	0.331714	0.418549
LOC_Os03g30530	0.512285	0.632735	0.528273	0.321699	0.513567	0.525349	0.533753	0.472279	0.37927	0.133974	0.193114	0.208773
LOC_Os03g32230	0.215127	0.0001	0.0001	21.4127	3.97047	15.4716	0.0001	0.046299	0.474363	0.722764	3.10403	5.68728
LOC_Os03g37240	0.701369	0.73891	0.61724	0.798255	0.731364	0.743364	0.667432	0.524495	0.863443	0.503748	0.210532	0.205979
LOC_Os03g37470	21.9082	28.8514	22.8765	20.8645	19.0167	22.6563	104.194	57.8606	98.7785	8.32358	5.6985	1.55266
LOC_Os03g37490	10.579	10.0288	9.35979	71.8113	35.6566	59.0687	33.0076	18.7845	30.2554	25.4408	21.2613	24.1304
LOC_Os03g37830	5.69896	2.80985	2.2496	71.6179	36.7542	62.7848	24.5481	11.3841	21.63	25.4111	20.9436	35.3449
LOC_Os03g39230	0.256788	0.186668	0.078282	0.93668	0.656691	0.321433	0.398566	0.073525	0.105088	0.100245	0.407101	0.228664
LOC_Os03g40880	0.457506	0.161244	0.690311	0.449029	1.07818	1.3433	0.579413	0.510137	0.640164	0.220476	0.342183	0.307607
LOC_Os03g41120	1.61918	0.834001	2.28428	0.967567	1.11175	0.42955	1.13563	1.00199	0.553562	0.541599	0.189309	0.278541
LOC_Os03g41438	9.96149	11.063	10.0707	17.1053	16.8078	17.7231	28.1879	21.9054	28.7201	10.9718	7.29898	7.46729
LOC_Os03g43590	0.022284	0.0001	0.066144	0.589424	0.492887	0.440399	0.174387	0.167301	0.259824	0.248521	0.092317	0.299095
LOC_Os03g45210	0.0001	0.0001	0.0001	21.9557	18.2473	24.1516	0.0001	0.0001	0.0001	9.56439	4.26223	5.68921
LOC_Os03g45250	0.318367	0.207813	0.0001	2.45404	0.573805	1.0243	0.25308	0.251127	0.611505	0.53726	0.0001	0.038673
LOC_Os03g45850	0.0001	0.0001	0.0001	3.52841	0.668402	3.17442	0.0001	0.0001	0.0001	0.914523	0.591	0.81428
LOC_Os03g46330	0.68837	0.599621	0.81777	4.69116	0.901627	1.08995	1.02427	0.497624	0.711132	0.845032	0.945949	0.960151
LOC_Os03g47280	0.247961	0.0001	0.0001	18.2895	4.01462	7.83617	3.3678	1.45503	5.45362	5.73604	2.76222	5.74498
LOC_Os03g48270	1.28852	0.862392	1.24962	11.7114	5.62821	10.2074	6.53909	3.22609	5.69618	2.60144	3.07794	3.2701
LOC_Os03g48310	3.02763	2.88683	2.21361	12.5815	12.6108	12.9987	4.9821	4.61942	5.84841	6.71557	4.83643	5.24844
LOC_Os03g48760	0.0001	0.0001	0.0001	2.07912	1.48107	1.51483	0.0001	0.0001	0.0001	0.237243	0.49824	0.666246
LOC_Os03g50450	4.74211	4.76829	4.29525	19.8083	13.1674	22.7162	2.73563	3.39027	3.52642	7.91337	6.70698	10.3188
LOC_Os03g50490	0.0001	0.0001	0.0001	8.23482	4.51567	11.7488	0.0001	0.0001	0.0001	2.12336	1.08975	2.58192
LOC_Os03g51459	2.65055	1.76681	2.07626	15.9868	8.55687	11.7626	3.81775	4.0145	5.1737	4.17516	7.34065	6.33582
LOC_Os03g51920	0.993358	1.34206	1.20846	16.7725	11.5837	16.0011	5.25596	1.76686	4.55506	3.60438	3.15309	3.29755
LOC_Os03g52380	0.085127	0.0001	0.0001	32.4915	33.2799	26.6527	2.53998	1.01129	1.42738	17.7144	4.76782	21.1089
LOC_Os03g52410	0.228278	0.163094	0.282411	26.8077	5.20084	14.5277	1.10762	0.089659	3.46337	2.57543	6.01746	4.2844
LOC_Os03g52860	0.0001	0.0001	0.0001	1.75493	0.104102	0.691516	0.151685	0.0001	0.225807	0.389378	0.187194	0.080108
LOC_Os03g52910	0.453395	1.99448	0.821302	113.76	68.9402	96.0176	2.86917	0.586814	3.23462	26.5484	22.0108	15.8226
LOC_Os03g53350	0.201321	0.0001	0.0001	3.08414	0.184597	1.56936	0.76473	0.166485	1.17412	0.215097	0.239395	0.358073
LOC_Os03g53540	2.8605	2.59646	2.09341	18.8284	5.92711	19.8595	13.1309	8.15601	17.902	2.60286	2.45016	2.10266
LOC_Os03g55090	8.51718	6.45715	7.78484	25.1847	28.0347	23.5626	5.58847	3.96914	5.36306	18.7009	9.33554	5.19893
LOC_Os03g55350	3.81323	3.90993	4.23934	4.68263	4.4447	4.46702	8.50144	8.6921	9.6927	1.20875	1.69741	1.1735
LOC_Os03g55420	0.600233	0.991356	0.850899	14.0828	5.54711	11.5926	1.80131	1.03914	0.365657	5.21326	4.52208	5.33065
LOC_Os03g55590	18.1894	11.7275	14.6983	22.7321	14.119	17.0249	16.1685	15.6354	14.379	5.21843	3.01681	6.80963
LOC_Os03g55890	0.387667	0.856418	0.835311	0.521349	0.665878	1.07454	0.787298	0.79233	1.04769	0.528583	0.243994	0.16583
LOC_Os03g56060	0.564327	0.542958	0.668614	2.90782	1.56589	2.8826	0.490982	0.94477	0.61251	0.297157	0.653423	0.861807
LOC_Os03g56930	1.30543	0.813251	0.38072	1.85442	0.352289	1.40843	0.871253	3.12202	0.927614	0.462609	0.264434	0.084505
LOC_Os03g57960	0.0001	0.0001	0.0001	0.63621	0.597148	0.494649	0.0001	0.092947	0.0001	0.0001	0.0001	0.065328
LOC_Os03g58290	0.455072	0.267142	0.0001	7.20763	1.15612	6.1638	3.73096	0.919627	9.44707	0.0001	0.0001	0.022047
LOC_Os03g58300	5.64418	3.28816	1.91832	15.6036	6.63036	24.6524	22.8556	17.8368	37.2463	0.19071	0.666669	1.33208
LOC_Os03g58320	0.0001	0.0001	0.0001	264.076	48.9788	165.154	8.16984	1.44575	38.1935	9.93213	19.3271	21.6539
LOC_Os03g60260	0.407494	1.48306	1.12417	10.1736	6.61662	9.47879	2.45569	2.78527	2.49274	0.97975	1.69304	4.68284
LOC_Os03g60570	0.129661	0.0001	0.164682	68.9401	27.4621	63.4438	0.32516	0.077591	0.407135	18.0683	10.6555	40.3295
LOC_Os03g61500	0.0001	0.0001	0.0001	13.3144	2.96861	4.62912	0.0001	0.0001	0.0001	1.91736	0.835136	1.71945
LOC_Os03g63540	0.083536	0.328014	0.126673	0.838328	1.39899	1.97722	1.79344	1.38844	1.51721	0.098111	0.661578	0.814871
LOC_Os03g63580	0.0001	0.0001	0.0001	2.38166	1.36661	2.67959	0.120503	0.033881	0.309218	0.666343	0.936434	1.20787
LOC_Os03g63650	0.546453	0.19077	0.270093	1.08545	0.970864	0.514319	1.19293	0.779418	0.366919	0.184758	0.183745	0.441641
LOC_Os04g02640	0.0001	0.0001	0.0639	0.628463	1.48097	1.51843	0.0001	0.0001	0.0001	0.334069	0.45707	0.707318
LOC_Os04g03850	0.0001	0.028453	0.0001	1.99033	2.04546	1.79209	0.159904	0.0001	0.0001	0.071503	0.0001	0.349924
LOC_Os04g10350	15.3348	11.6867	9.52687	121.309	56.9302	108.205	69.1305	34.0436	87.5017	29.7766	26.535	32.4763
LOC_Os04g10690	0.0001	0.0001	0.0001	6.1135	4.68485	6.71748	0.019083	0.0001	0.0001	4.28039	1.25865	1.93371
LOC_Os04g14690	15.4132	14.6835	13.5129	10.2284	7.43048	12.8598	7.1219	9.33434	10.1159	3.54894	1.95007	5.07086
LOC_Os04g16722	188.822	1064.29	980.323	114.205	2983.74	239.717	886.762	207.732	411.448	223.73	87.0206	124.788
LOC_Os04g21130	0.0001	0.0001	0.0001	2.64306	4.8127	4.4137	0.0001	0.0001	0.0001	0.983766	0.110404	0.159332
LOC_Os04g23550	0.813621	3.71577	0.37342	31.6833	6.00326	17.1651	6.45634	2.61467	8.35299	5.16128	3.85381	9.52495
LOC_Os04g25060	0.594285	0.453248	0.206581	2.61632	1.21457	3.97714	13.2233	11.5484	15.3105	1.05299	1.29546	0.813758
LOC_Os04g25490	0.0001	0.0001	0.061834	4.18027	3.25639	2.76024	1.16549	0.476068	1.1323	2.7994	0.68041	0.851475
LOC_Os04g25650	1.37253	0.79107	0.159388	3.35543	1.37834	5.92972	11.1594	6.24961	18.7727	1.6991	1.32037	0.447273
LOC_Os04g27190	0.0001	0.0001	0.0001	0.712137	0.210742	0.464	0.0001	0.0001	0.0153377	0.0684153	0.0001	0.266203
LOC_Os04g27330	0.0001	0.0001	0.0001	3.5504	0.0001	5.36563	0.0001	0.0001	0.0001	0.0001	0.0001	0.0001
LOC_Os04g27340	0.0001	0.0001	0.09782	24.665	9.8961	24.0795	0.736082	0.257457	1.63708	1.21521	1.95251	3.03336
LOC_Os04g27430	0.0001	0.0001	0.0001	1.35672	2.00021	0.837807	0.0001	0.0001	0.0001	0.09631	0.49829	0.299437
LOC_Os04g31350	0.14481	0.0001	0.265474	0.589828	1.41505	2.68382	0.170255	0.04787	0.0001	0.965742	0.443951	0.603823
LOC_Os04g32480	0.521522	0.268131	0.361416	60.0609	21.4148	61.2444	7.24026	3.46798	21.6908	23.7881	19.0048	26.7887
LOC_Os04g32620	0.35359	0.123371	0.165131	15.4061	9.33991	14.679	1.59865	0.737175	1.22857	5.90085	4.84561	8.58565
LOC_Os04g33920	0.0001	0.0001	0.0001	17.3066	100.049	46.7448	0.276764	0.0001	0.0001	9.15259	13.3349	13.9424
LOC_Os04g34970	0.300506	0.766494	0.379443	1.66802	0.327801	1.81503	0.49905	0.360541	0.0001	0.092772	0.446394	0.067916
LOC_Os04g38680	2.07745	1.84318	2.72922	39.2163	19.2401	25.6592	1.21878	4.09173	1.62751	10.1635	7.98617	8.38907
LOC_Os04g39300	0.976373	0.27485	0.475241	8.78951	2.77963	8.40674	1.69158	1.25962	3.00159	1.00682	3.43808	4.39285
LOC_Os04g39380	5.40212	3.0835	7.30177	8.55826	6.87315	7.9169	7.11041	11.3488	5.76709	1.96829	2.54921	1.26895
LOC_Os04g40990	0.332791	0.0001	0.077257	7.17143	4.60267	6.56821	0.93921	0.115034	0.249506	2.30942	1.81081	4.76794
LOC_Os04g41229	0.849049	0.763077	1.05913	3.88099	2.53876	4.62843	1.37965	1.52183	1.50228	2.04461	1.68867	1.49265
LOC_Os04g41960	54.7511	59.7185	45.1221	317.647	135.581	239.584	145.481	78.2614	195.725	72.3119	72.2052	143.735
LOC_Os04g41970	0.915439	0.869896	1.01305	13.164	9.44247	12.2928	8.37362	4.03374	7.56664	3.98742	3.09405	1.75994
LOC_Os04g43200	0.145843	0.468304	0.0001	308.707	162.978	198.16	2.13487	1.82084	1.77609	67.5337	17.9855	116.137
LOC_Os04g43390	16.9901	15.3085	12.4157	40.6563	26.0616	44.936	112.778	87.6595	97.6912	13.4282	11.7321	20.714
LOC_Os04g43680	0.859613	0.568288	0.558975	129.363	45.1873	100.052	4.7124	3.262	11.3512	26.1721	27.8743	42.7573
LOC_Os04g44240	0.0001	0.028301	0.0001	0.496289	0.595178	0.665375	0.026588	0.059805	0.0001	0.215739	0.326734	0.192513
LOC_Os04g44354	0.138429	0.051814	0.195759	0.732474	0.368017	0.685669	1.35942	1.03281	2.78881	0.0749847	0.311026	0.434762
LOC_Os04g44930	0.666493	0.304161	0.426721	0.371954	1.04348	2.19039	0.452773	0.833477	1.24652	0.314882	0.259135	0.169354
LOC_Os04g45130	4.09883	4.94612	5.25092	13.0055	9.02058	12.9566	7.76852	5.31348	5.26528	5.67086	3.89485	5.03635
LOC_Os04g45270	1.20901	0.833776	0.847552	1.05016	0.691943	1.26865	2.97134	1.33863	1.88459	0.031193	0.474392	0.409798
LOC_Os04g45520	0.149215	0.043047	0.0001	2.85366	3.28334	2.72659	0.0001	0.0001	0.605423	0.952732	1.66948	1.08919
LOC_Os04g45860	23.9585	17.848	18.1301	14.8753	9.90409	17.9882	15.7948	8.08432	11.5941	2.90381	3.54461	3.24009
LOC_Os04g45900	35.482	36.5605	35.7715	40.726	25.0811	48.6705	61.5844	52.0895	64.2473	19.6197	19.0239	17.5132
LOC_Os04g47140	8.92404	10.2343	9.81072	20.6472	17.6004	19.89	13.3933	12.1886	16.9017	7.95794	7.9808	10.2425
LOC_Os04g47150	0.635421	0.581795	0.388226	1.31984	0.338014	0.832477	2.053	2.16648	2.2637	0.210238	0.1646	0.264109
LOC_Os04g47360	22.9192	10.118	14.9187	33.9172	21.0139	88.1082	38.3761	19.5128	17.6776	7.65241	5.65869	11.4869
LOC_Os04g48070	0.470889	0.441422	0.379613	12.3984	8.20349	11.6224	0.923617	0.33402	0.962916	6.34702	4.19969	5.51129
LOC_Os04g48290	0.218523	0.194198	0.229574	0.669638	0.409548	0.513883	0.438172	0.256736	0.646095	0.310779	0.124745	0.279475
LOC_Os04g49360	0.074382	0.066183	0.073073	9.27816	3.34741	7.45724	0.093267	0.067077	0.467358	2.60612	2.99884	3.8943
LOC_Os04g49570	21.6673	18.8069	22.4792	29.8453	22.3013	32.7871	29.3178	9.92192	11.5091	24.0188	9.05093	6.88155
LOC_Os04g49650	16.7212	16.2845	19.6227	13.1581	6.81986	21.8957	9.88123	2.95146	13.9313	3.8569	3.67688	0.851009
LOC_Os04g50200	0.0001	0.0001	0.0001	3.32052	0.493701	1.36705	0.0001	0.0001	0.0001	0.222398	0.313789	0.817063
LOC_Os04g50212	0.878607	0.884477	1.40706	3.39276	1.90709	4.34061	4.8798	2.82108	6.11578	0.640789	1.8436	0.965083
LOC_Os04g51796	0.0001	0.0273051	0.0001	4.56065	2.58624	3.89946	0.0001	0.0001	0.0001	1.50833	0.413069	2.84052
LOC_Os04g51820	1.99135	1.96813	1.55405	8.14028	3.65302	9.56237	6.6041	2.84645	3.4523	2.42699	1.34128	1.63988
LOC_Os04g52630	0.853568	0.500387	0.603343	2.70357	2.21681	3.17047	1.2166	1.23049	0.949716	0.92016	1.4602	0.978483
LOC_Os04g52810	0.298393	0.086322	0.170681	2.40525	2.38525	4.56402	0.024048	0.054091	0.051618	1.43555	0.500384	0.8859
LOC_Os04g53195	0.499105	0.65921	1.18472	0.201157	6.15859	0.83507	0.332138	0.768845	0.674469	0.098829	0.472756	0.483029
LOC_Os04g54830	2.08928	2.12553	2.50781	11.9898	7.44502	9.5852	8.4856	4.84662	6.83549	0.731503	0.284304	2.11648
LOC_Os04g55240	0.810036	0.628835	0.250335	8.76522	5.34756	6.72878	0.92415	0.21666	0.653841	1.70293	2.1974	3.06285
LOC_Os04g58810	0.494851	0.458986	0.281874	39.9429	13.4012	24.3902	3.96973	2.3387	1.5646	11.2137	11.6044	15.9783
LOC_Os04g59200	0.0001	0.245331	0.0001	6.48704	15.7296	23.2487	0.230483	0.0001	0.0001	0.0001	0.08159	0.645731
LOC_Os05g02060	19.6266	21.5846	24.387	63.417	70.9719	59.9901	10.6828	16.6757	11.7217	38.2074	27.9028	16.2718
LOC_Os05g02310	7.13669	7.97844	7.42597	18.7364	13.1311	16.4344	42.634	13.9093	32.0619	5.00874	9.38617	4.71788
LOC_Os05g02520	42.0347	38.1138	36.6201	40.4414	41.1331	36.1962	103.887	111.726	124.483	11.0084	29.0375	9.21716
LOC_Os05g03050	0.558562	0.146411	0.214766	0.716255	0.839984	0.399176	0.789451	0.579839	0.063855	0.0001	0.085135	0.245075
LOC_Os05g03960	0.925925	0.577278	0.768742	105.798	58.6369	83.9429	33.4986	14.1667	28.7429	23.1818	19.2831	16.8132
LOC_Os05g04690	0.0001	0.0001	0.0001	0.973338	1.77062	1.33924	0.092946	0.0001	0.0001	0.487903	0.230317	0.870104
LOC_Os05g05290	0.0001	0.0001	0.0001	5.19899	1.06301	2.87918	0.0001	0.0001	0.058922	0.119825	0.068263	0.0001
LOC_Os05g07810	0.0001	0.0001	0.223801	13.0109	8.67849	10.1602	0.094541	0.15949	0.241789	4.26979	1.73198	3.99868
LOC_Os05g08450	0.035352	0.094364	0.103071	0.602658	1.61947	0.584069	0.172067	0.687445	0.472019	0.074932	0.214356	0.105303
LOC_Os05g08770	0.768397	0.778028	0.782102	1.73043	0.666544	1.2832	4.9564	2.42037	3.97603	0.643392	0.329086	0.633494
LOC_Os05g09440	0.322881	0.533906	1.71142	18.178	6.23909	10.2961	7.36965	4.68748	9.71978	4.31474	5.07981	7.95061
LOC_Os05g09660	0.0001	0.090963	0.0001	5.27773	4.5573	4.67623	0.0001	0.0001	0.0001	1.15884	2.23496	0.476458
LOC_Os05g10370	0.719594	1.11994	1.12823	4.98449	1.90811	7.77913	3.7242	0.674761	6.01761	0.783762	0.892057	0.711172
LOC_Os05g10940	5.52807	5.96896	5.60273	9.00176	6.95886	14.9289	5.22137	4.27353	4.77738	4.67546	4.0567	5.63842
LOC_Os05g11610	0.0001	0.0001	0.0001	13.1212	6.55279	5.13244	0.0001	0.0001	0.0001	0.0001	0.0001	0.664535
LOC_Os05g11620	0.0001	0.0001	0.0001	24.4733	22.3098	10.7377	0.0001	0.0001	0.0001	0.18039	0.079249	0.0001
LOC_Os05g11950	3.23557	3.18118	2.71905	10.2968	6.94152	7.67265	8.20022	11.37	11.0208	3.84671	5.41926	2.26891
LOC_Os05g12030	0.0001	0.0001	0.0001	2.22252	0.497594	2.77173	0.0001	0.0001	0.0001	0.167321	0.0001	0.15371
LOC_Os05g12040	0.276067	0.0001	0.0001	65.8824	21.7489	51.6743	29.073	5.59105	28.653	3.16055	3.50207	6.87295
LOC_Os05g18750	0.43204	0.444912	0.359381	3.79939	2.54693	1.51403	2.39683	1.17029	1.60031	1.928	0.804136	0.685713
LOC_Os05g23924	0.157384	0.178512	0.0284219	1.04858	1.63602	1.41248	0.0001	0.0001	0.0001	0.519311	0.0972767	0.598676
LOC_Os05g25640	9.18187	10.493	16.921	116.713	68.6676	110.613	20.876	16.8705	16.9614	54.7118	39.582	36.5971
LOC_Os05g25920	0.770085	0.944749	0.802476	129.801	52.3905	96.5393	1.16364	1.44681	2.87652	35.7311	30.8184	68.2928
LOC_Os05g26660	0.6488	0.928073	0.926849	5.97336	3.76519	4.72848	0.789036	0.716992	1.0758	2.65731	2.63072	1.91376
LOC_Os05g29010	0.133188	0.177033	0.217424	0.78281	0.717753	0.380069	0.505979	0.170086	0.445706	0.0001	0.259329	0.226194
LOC_Os05g29750	4.37119	4.42873	6.14566	8.8769	7.56844	5.24336	3.99972	3.28856	4.30377	3.89859	4.42621	1.58993
LOC_Os05g30760	0.052442	0.0001	0.0001	5.27862	0.39631	4.03501	0.0001	0.0001	0.0001	0.0001	0.0001	0.218349
LOC_Os05g31470	0.0001	0.0001	0.0001	4.62383	3.29754	2.44499	0.0001	0.0001	0.0001	0.427506	0.662804	0.092319
LOC_Os05g33400	0.155991	0.0001	0.0001	15.3723	5.72533	11.6428	0.296152	0.112891	0.100089	4.39725	1.05256	8.62502
LOC_Os05g33900	24.5921	22.2652	16.7377	69.0354	44.7261	53.9812	79.8728	39.981	81.9112	16.1595	16.7542	9.62006
LOC_Os05g33960	0.415114	0.933382	0.547396	8.77892	4.22894	8.39775	1.13344	0.909501	1.50315	0.910898	0.479797	1.51705
LOC_Os05g34980	7.75264	15.6389	13.6962	27.7294	24.8325	25.3042	31.3429	21.2699	32.3189	14.066	11.1272	7.73718
LOC_Os05g36260	0.042011	0.0001	0.077384	4.79203	4.42276	4.32299	0.910831	0.391037	0.961899	1.98114	1.91447	1.1273
LOC_Os05g37520	79.0736	73.8642	82.0561	103.015	69.4256	90.1478	64.9018	47.7919	66.5455	53.9565	41.576	35.2133
LOC_Os05g38280	0.0001	0.0001	0.0001	0.643073	0.212007	0.528781	0.049169	0.108831	0.05277	0.198642	0.030352	0.17697
LOC_Os05g38680	22.0557	19.3511	15.2975	10.237	5.85376	19.5772	26.8025	18.922	38.3665	0.832736	2.15778	0.626839
LOC_Os05g39310	0.0001	0.0001	0.0001	1.90596	0.98473	2.16179	0.341509	0.0001	0.144032	0.0001	0.0001	0.372578
LOC_Os05g39320	0.386966	0.499184	0.61007	2.3139	0.437607	0.939013	0.465038	0.151814	1.38416	0.412574	0.286928	0.100238
LOC_Os05g39540	0.0001	0.0001	0.0001	1.65944	2.06491	3.12379	0.208738	0.127832	0.273809	0.209227	0.0001	0.0001
LOC_Os05g39560	0.682809	1.00702	0.821579	2.87586	1.3905	3.30134	1.24808	0.765024	1.17497	0.706015	0.892763	1.0452
LOC_Os05g43240	2.7148	1.38886	1.49624	29.5571	18.7366	21.2458	21.2173	10.7283	20.8977	6.35204	3.69289	2.65275
LOC_Os05g44060	0.590285	0.499113	0.261512	6.7947	7.15275	8.43501	2.87164	1.29479	2.09597	1.48681	2.76061	4.92139
LOC_Os05g44070	0.641834	0.370952	0.088087	0.999276	1.37687	0.724323	1.52871	1.10872	1.95899	0.205383	0.442504	0.464073
LOC_Os05g45110	0.0001	0.032164	0.0001	12.4874	6.73035	13.3648	0.69243	0.101832	0.096946	5.72154	1.39068	7.45254
LOC_Os05g45370	0.0001	0.0001	0.0001	7.35532	6.04998	8.3732	0.0001	0.0001	0.0001	4.002	0.815947	0.042961
LOC_Os05g45380	0.0001	0.0001	0.0001	3.45618	3.17745	2.98134	0.081024	0.0001	0.0001	0.376132	0.41294	0.0001
LOC_Os05g45860	0.320559	0.258563	0.112222	1.50176	0.725554	1.08906	0.398666	0.0001	0.166346	0.130262	0.256393	0.168928
LOC_Os05g45954	0.450607	0.33413	0.526038	2.85678	2.98213	2.59591	0.052624	0.1648	0.246382	1.84851	1.07401	0.923793
LOC_Os05g46480	0.0001	0.12189	0.100408	418.971	201.139	338.725	0.343675	0.0001	0.275656	149.655	21.065	192.76
LOC_Os05g46550	0.362805	0.365884	0.345241	1.03655	1.16756	2.30708	1.84647	2.08726	1.92542	0.343158	0.880389	0.490493
LOC_Os05g46750	0.096612	0.0001	0.15909	3.56644	1.91764	3.26632	0.18825	0.0001	0.625781	1.09243	0.605565	1.65093
LOC_Os05g46760	0.641737	0.357187	0.30537	27.3841	8.38864	22.1465	2.16832	1.12538	3.08119	4.98951	3.57529	10.69
LOC_Os05g46790	0.185665	0.164028	0.0001	59.3055	6.22627	31.0874	2.61944	0.069943	9.60836	3.45368	7.7455	4.15538
LOC_Os05g46840	0.127296	0.0001	0.112773	32.2614	7.00387	20.1409	5.46745	2.02449	10.4998	8.25463	5.76982	8.88345
LOC_Os05g48810	0.812015	1.02827	1.15226	21.3062	14.7029	23.5441	3.91595	1.80748	2.98317	11.5559	6.29357	11.1171
LOC_Os05g48840	0.063376	0.0001	0.062705	2.02474	3.79705	2.22975	0.154423	0.0001	0.0001	1.75278	0.918929	1.06686
LOC_Os05g48890	0.467825	0.142462	0.174505	0.634027	1.08313	0.932258	1.21554	0.435895	0.869336	0.202737	0.060889	0.355214
LOC_Os05g48900	14.2457	8.87005	15.8031	21.2668	13.9988	18.5756	58.6681	32.92	44.1836	7.4095	7.34383	2.54588
LOC_Os05g49100	0.211901	0.21202	0.427619	8.11274	4.14105	9.40733	0.486514	0.62636	1.53926	3.17287	1.33811	4.26802
LOC_Os05g49700	7.81791	5.28813	6.75925	63.7086	35.3794	49.15	11.053	7.27332	9.989	16.6959	11.3214	40.7938
LOC_Os05g50380	0.626171	0.466228	1.00848	163.844	168.362	133.692	3.57241	2.71735	4.27293	94.7433	38.8004	28.9766
LOC_Os05g50570	0.141662	0.169449	0.0001	65.8882	22.12	60.7238	0.173159	0.033798	0.64049	16.6614	5.84212	19.046
LOC_Os06g01360	14.673	17.3828	9.6169	42.2561	38.8234	52.4513	15.2608	13.1182	3.37972	22.1412	16.2522	18.6874
LOC_Os06g01620	2.91316	1.21383	3.39391	3.03936	3.13351	4.43369	4.99839	5.10648	3.49256	1.54116	1.5122	1.02965
LOC_Os06g02650	0.0001	0.0001	0.0001	0.887073	0.61084	1.10597	0.0001	0.073719	0.0001	0.433135	0.072501	0.0001
LOC_Os06g03710	0.012681	0.0001	0.0001	0.641843	0.202	0.762475	0.0992	0.021485	0.069963	0.146077	0.207748	0.283603
LOC_Os06g03980	0.0001	0.333915	0.153244	2.0189	1.18955	3.01895	0.258846	0.464408	0.28364	0.110994	0.732199	1.01111
LOC_Os06g04080	0.0001	0.0001	0.0001	0.939719	0.436315	0.47734	0.101848	0.026696	0.225215	0.451072	0.0492248	0.197366
LOC_Os06g04480	24.6204	27.1787	24.5405	31.7294	24.1801	29.89	16.8079	20.7087	22.6194	17.0552	12.4771	11.1614
LOC_Os06g05310	0.0001	0.061709	0.0001	1.35387	0.852578	0.452956	0.0001	0.0001	0.0001	0.314479	0.408914	0.324645
LOC_Os06g05420	0.0001	0.0001	0.0001	34.0449	9.64846	23.0046	4.16872	0.227087	7.99855	5.73211	6.73059	20.8802
LOC_Os06g09600	0.910153	1.25982	2.04404	12.0453	4.66604	7.42396	1.91913	0.207787	1.33219	4.02169	1.3848	2.98999
LOC_Os06g10210	1.72684	1.23575	1.6509	28.8008	13.9426	27.5152	5.46988	4.45755	9.63353	9.09272	7.5929	16.3706
LOC_Os06g10750	0.589799	0.59674	0.886066	18.7151	14.889	12.4107	0.33255	0.263197	0.509666	0.751158	1.24454	1.00252
LOC_Os06g11150	0.749381	0.897683	0.902621	23.4479	12.0852	23.5102	3.80809	1.84886	4.58297	8.90473	5.65779	10.9497
LOC_Os06g11280	0.495794	0.213973	0.927537	1.61661	0.28341	1.50741	1.36907	1.71861	1.12566	0.459229	0.149763	0.675385
LOC_Os06g11760	5.6822	2.82583	1.11825	19.7113	6.4022	19.0304	11.4761	8.16747	17.5386	1.70468	1.14014	1.40374
LOC_Os06g12450	0.148457	0.334013	0.302484	0.844029	0.365868	0.648374	0.694306	0.087583	0.352895	0.0001	0.0001	0.0001
LOC_Os06g12455	0.632327	0.090611	0.050379	3.52244	2.34353	3.47242	3.51921	1.67629	2.5144	0.0001	0.097842	0.0001
LOC_Os06g12560	0.916957	0.445035	0.556468	3.68733	3.03315	4.147	2.59386	1.9545	3.21695	1.86924	1.4262	1.26005
LOC_Os06g13390	0.0001	0.0001	0.0001	6.44469	3.33847	6.75996	0.0001	0.0001	0.0001	0.220766	0.0001	0.0001
LOC_Os06g13410	0.0001	0.0001	0.0001	2.00052	0.849342	2.42946	0.0001	0.0001	0.0001	0.473523	0.065527	0.851415
LOC_Os06g13560	0.216632	0.660567	0.460297	127.335	36.0498	98.7407	2.96237	1.11059	0.772912	29.524	32.0965	45.2767
LOC_Os06g19540	0.0001	0.0001	0.0001	6.54735	3.5842	2.20935	0.572674	0.530404	0.0001	0.0001	0.624576	0.0001
LOC_Os06g19630	0.0001	0.0001	0.0001	1.04099	0.174491	0.892979	0.056949	0.0001	0.15343	0.0826575	0.0253034	0.408782
LOC_Os06g20310	0.277048	0.428231	0.213209	1.37677	0.676885	0.699892	0.521463	0.557945	0.928436	0.219641	0.279213	0.371066
LOC_Os06g21210	4.19583	3.1127	4.16997	113.983	71.3845	45.9826	4.12227	9.67486	3.7859	18.8378	27.9171	25.6629
LOC_Os06g24594	2.55311	2.057	8.45754	5.90083	6.026	5.82826	2.76756	9.58517	9.86941	1.57162	1.54845	1.49903
LOC_Os06g25950	2.08671	1.218	1.85979	1.32412	1.10258	1.30055	1.55188	2.67246	1.46593	0.879506	0.523684	0.339724
LOC_Os06g29950	0.046799	0.0001	0.0001	0.600461	0.753739	0.709034	0.333793	0.211501	0.084236	0.0001	0.102089	0.365544
LOC_Os06g30830	0.499261	1.0759	0.766384	2.94154	1.64804	2.12749	0.367568	0.552719	0.220751	0.0001	0.563988	0.159093
LOC_Os06g32990	0.081339	0.185405	0.207977	1.02395	0.817925	1.29528	1.23992	0.994526	1.52915	0.581298	0.0001	0.290383
LOC_Os06g35520	0.165237	0.328716	0.0001	15.838	2.43076	9.59042	1.37513	0.883583	1.12797	0.094968	0.427834	0.48158
LOC_Os06g36880	1.00712	1.77013	1.71283	2.0336	1.39639	2.21692	0.82217	1.8576	0.788957	0.044949	0.566986	1.30055
LOC_Os06g36940	0.215087	0.30452	0.258422	1.63445	1.32697	0.982873	0.632284	0.23823	0.49552	0.53308	0.991601	0.338608
LOC_Os06g37010	2.43181	1.26906	3.15248	9.29134	6.50072	20.3547	3.5274	4.07172	3.40896	3.08078	1.86527	2.41862
LOC_Os06g37080	4.43905	2.12988	2.67955	3.92307	1.68604	2.44926	34.4599	27.883	35.1984	1.28383	2.08309	0.380562
LOC_Os06g38160	0.938118	0.281603	2.36275	4.645	0.964309	4.74958	1.52921	0.35267	3.52203	0.844263	0.582896	0.074473
LOC_Os06g39270	0.967219	1.26411	1.23979	3.22071	2.26765	2.56602	0.603862	0.576449	1.30442	0.312156	1.26545	1.47802
LOC_Os06g41090	0.502764	0.491024	0.348365	2.93052	1.35005	1.95272	1.14524	1.23591	1.314	0.785551	1.36481	0.585699
LOC_Os06g43280	1.80397	1.64348	1.87158	12.7309	4.09823	3.66853	3.55075	5.07116	4.22588	3.27466	3.38153	3.38494
LOC_Os06g44250	0.123497	0.0001	0.04073	9.10915	3.81341	5.56694	0.655769	0.541403	0.621813	2.30204	2.83946	3.37618
LOC_Os06g44260	0.615885	0.153231	0.669049	8.63622	2.00348	6.85844	1.09928	0.489551	0.677184	2.55667	0.675149	3.20522
LOC_Os06g45580	1.93181	1.69161	1.84326	0.522935	1.0817	1.5506	1.98113	1.16871	1.12418	0.0001	0.169597	0.422869
LOC_Os06g46740	0.0001	0.134856	0.200656	534.27	227.985	454.207	3.58894	3.72261	3.67354	207.443	77.5488	309.177
LOC_Os06g46770	92.7353	92.9139	52.6169	792.63	598.969	826.893	836.649	720.582	710.686	692.596	19.9447	28.8253
LOC_Os06g46920	0.831582	0.465784	0.141132	29.9795	18.7773	32.1598	5.13554	3.54916	7.1532	15.0439	7.10325	12.83
LOC_Os06g46995	0.046571	0.243753	0.027299	1.06902	0.515874	1.7376	0.138382	0.138984	0.071801	0.158575	0.142877	0.34176
LOC_Os06g47620	0.601778	0.357497	0.460134	17.8269	6.01373	9.41766	2.2126	1.23532	2.09646	4.74609	3.6996	3.13386
LOC_Os06g47820	0.640052	0.3846	1.04493	1.60195	0.505741	0.937245	2.7278	3.44995	2.9096	0.436624	0.35729	0.585803
LOC_Os06g48810	0.0001	0.0001	0.150812	0.499265	0.529065	0.65052	0.131249	0.196919	0.367603	0.243856	0.032199	0.0001
LOC_Os06g48880	0.117815	0.096957	0.195901	0.468418	0.785124	0.679358	0.486436	0.630771	0.142105	0.0001	0.324174	0.153511
LOC_Os06g49660	0.071729	0.0001	0.138416	17.5872	11.657	12.9783	0.02998	0.033717	0.059787	5.60143	1.37329	10.217
LOC_Os06g51370	0.0001	0.0001	0.0001	1.59707	0.451261	1.23592	0.0001	0.03386	0.226186	0.0001	0.070022	0.0001
LOC_Os07g02150	3.50476	2.20384	2.80717	1.95175	1.19474	2.8075	4.73933	4.68993	5.42891	0.822363	0.909016	0.352085
LOC_Os07g02460	24.0791	15.2691	19.5326	87.1072	77.2967	99.8578	146.273	76.5574	116.162	29.4721	20.6089	16.7809
LOC_Os07g02800	21.3123	16.2481	16.9724	13.1672	9.91517	12.0808	17.773	21.0264	17.759	4.02364	3.14719	5.22768
LOC_Os07g02850	0.0001	0.0001	0.0001	33.1285	16.1047	18.2485	0.0001	0.0001	0.432876	5.98644	1.513	11.7425
LOC_Os07g04450	7.62354	7.85435	7.34788	17.0791	20.6928	20.0272	3.89237	6.93542	2.50935	9.68344	5.20453	6.9975
LOC_Os07g06800	3.49859	4.58717	3.72732	21.4349	11.1181	17.0426	3.68315	3.78375	3.98593	11.2608	9.42395	1.70848
LOC_Os07g07990	1.92728	1.57593	2.31661	16.4187	7.89372	12.7982	7.56177	5.61569	7.99114	3.24892	5.30357	5.67151
LOC_Os07g09420	2.13821	1.91825	1.97884	126.412	65.6781	116.769	4.7946	3.42233	4.50363	48.3192	30.6898	55.2028
LOC_Os07g10420	17.119	30.5506	27.2008	142.051	94.8279	138.807	18.5987	15.1009	21.6619	66.456	58.4648	59.47
LOC_Os07g13590	16.9554	18.2821	16.5136	15.001	11.1043	14.0521	9.14696	12.0784	14.0114	6.4959	5.93407	5.11553
LOC_Os07g15460	4.71398	10.9786	2.17964	4.17657	2.65055	4.71922	80.7314	163.891	93.753	1.90185	1.14196	1.93579
LOC_Os07g17330	5.71103	3.34825	3.76308	352.871	154.522	233.197	44.0284	19.8157	42.9991	116.952	98.2894	98.4606
LOC_Os07g22930	43.9634	44.2195	39.7056	41.1506	63.5918	56.7804	121.309	66.5956	94.8308	41.0333	25.5271	11.0376
LOC_Os07g24230	1.11438	1.52059	1.93895	1.99314	3.92115	5.0092	2.43023	2.26259	2.32504	2.14213	1.49233	0.959577
LOC_Os07g24830	1.57654	1.39115	0.362884	6.76066	8.37466	7.37535	4.63941	9.41607	2.18396	0.0001	0.0001	0.0001
LOC_Os07g27970	0.0001	0.0001	0.0001	1.14457	0.548845	2.10289	0.098416	0.0001	0.330117	0.466996	0.462038	0.181289
LOC_Os07g30610	2.76758	1.71742	2.2528	4.38358	3.03594	3.85906	3.51057	1.7685	3.09593	1.1283	1.28453	0.599839
LOC_Os07g32570	30.7593	27.9265	32.2393	96.1368	105.206	111.871	47.1504	65.6758	43.3167	53.5634	37.8611	30.4844
LOC_Os07g33120	0.113942	0.151533	0.125143	0.829494	0.151347	0.541418	0.284275	0.327165	0.928709	0.150272	0.244459	0.135092
LOC_Os07g34280	0.0001	0.0001	0.0001	14.0953	0.996665	6.71036	0.0001	0.0001	1.17352	2.60579	3.39923	1.57866
LOC_Os07g34720	0.199283	0.177316	0.131449	9.35581	7.70351	7.05392	3.34687	1.52959	2.51356	0.962322	1.77436	0.98655
LOC_Os07g35310	0.275838	0.23236	0.527724	1.94868	2.40509	2.65911	0.52869	0.763265	0.430657	0.776222	1.82656	0.79977
LOC_Os07g35870	7.92085	8.05068	7.60188	8.2214	32.5911	34.839	6.48297	7.01104	5.67993	10.0901	7.24801	9.67914
LOC_Os07g35880	10.8584	12.3254	15.1819	13.86	18.833	21.3283	9.92271	7.1041	9.60226	8.75002	6.64985	1.24805
LOC_Os07g36740	0.0001	0.0001	0.0001	0.677017	0.40075	0.233663	0.0001	0.0001	0.183777	0.15083	0.0001	0.0001
LOC_Os07g37110	0.326271	0.142327	0.184561	1.58465	0.69175	0.751751	0.254992	0.317657	0.042287	0.216149	0.4613	0.419305
LOC_Os07g37210	0.448819	1.24933	0.485474	42.1393	16.8612	36.8029	1.05681	1.4005	1.76477	13.8303	4.55432	16.5135
LOC_Os07g37730	0.236256	0.303983	0.0001	83.3937	16.9658	55.2735	3.0594	1.25133	11.6103	17.7356	19.5049	17.8417
LOC_Os07g38130	0.855576	0.161714	0.120931	1.51376	0.760708	0.985305	5.64487	13.8933	6.64258	0.551521	0.356269	0.68469
LOC_Os07g38630	37.2601	33.6857	49.7502	322.822	142.606	211.098	86.0635	68.0385	65.1691	83.3233	78.1978	123.108
LOC_Os07g39530	0.212315	0.234345	0.429552	2.23553	1.37874	2.08153	0.185865	0.175849	0.245354	0.48065	0.448612	0.501937
LOC_Os07g39860	0.0001	0.003064	0.0001	6.52312	1.30438	6.31769	0.24335	0.682153	0.158388	0.581469	0.91424	3.17834
LOC_Os07g40240	0.056634	0.179877	0.085723	6.87531	2.1949	9.73015	0.263846	0.0001	0.0001	1.55003	2.06926	2.54959
LOC_Os07g41060	0.0001	0.0001	0.0001	1.79129	1.50841	1.66151	1.95559	0.555759	2.73757	0.943764	0.161393	0.383527
LOC_Os07g43604	0.052693	0.0001	0.0001	0.843834	1.12033	0.915206	0.0001	0.0001	0.0001	0.220492	0.349333	0.291583
LOC_Os07g44060	0.257203	1.11114	0.373017	23.3057	32.7043	28.1821	2.5301	3.00191	4.50624	12.0294	14.4347	14.0484
LOC_Os07g44850	0.0001	0.036176	0.016833	20.1722	9.17138	12.9718	0.033987	0.076176	0.0001	5.95929	2.10022	3.73422
LOC_Os07g46360	0.197733	0.175937	0.456492	2.25336	1.27514	1.60138	2.09132	1.68491	3.11531	0.303054	0.179229	0.994193
LOC_Os07g46510	3.84834	2.30933	3.2152	4.35223	1.4188	3.14303	5.34764	4.89566	3.90245	1.18964	1.0535	2.15618
LOC_Os07g46520	3.68567	3.9374	3.40527	21.5689	15.5573	25.499	22.0926	13.7304	21.8562	11.3619	6.5716	8.02814
LOC_Os07g46920	0.238041	0.585686	0.0001	25.4272	4.57168	10.0764	12.5668	5.047	40.9162	3.33919	6.60631	3.41374
LOC_Os07g47970	2.18088	2.2533	1.78746	1.78301	3.12389	4.85891	5.97758	4.11665	6.17073	1.38095	1.87783	1.25222
LOC_Os07g48010	0.082837	0.453847	0.46692	2.84336	2.35302	4.42693	0.105589	0.145685	0.335999	0.813498	0.244379	1.68205
LOC_Os07g48500	200.631	292.764	270.396	745.784	695.608	647.248	291.853	165.145	246.233	264.945	219.478	195.919
LOC_Os08g01330	1.8319	1.03929	0.649791	2.87932	1.01222	1.63163	3.92342	2.25646	2.88282	0.167461	0.754899	1.18538
LOC_Os08g02110	1.10656	2.70506	0.836712	1.1023	1.23473	1.73139	11.008	20.9791	11.6256	0.124941	0.149742	0.0001
LOC_Os08g04350	0.0001	0.0001	0.0001	17.3253	5.64539	9.63037	0.584625	0.0001	0.0001	0.802627	0.557613	1.62726
LOC_Os08g04500	73.8707	73.9246	76.1191	75.4063	28.4525	112.701	169.775	75.6962	226.618	13.5535	14.0575	15.6057
LOC_Os08g05340	0.163146	0.254917	0.119756	0.597601	0.741041	0.977365	0.160489	0.150879	0.527993	0.610421	0.200721	0.160612
LOC_Os08g05780	0.287844	0.303072	0.0001	41.5115	12.0435	14.2962	2.74991	1.59308	1.42972	13.2353	9.56127	10.1255
LOC_Os08g07100	0.199063	0.0001	0.0001	104.161	22.7897	50.9865	3.10404	1.26841	19.9941	0.775017	1.38045	2.1018
LOC_Os08g09290	20.552	9.32306	16.7077	71.8768	37.074	73.5807	26.0613	20.6425	24.1757	8.78642	4.23779	8.45625
LOC_Os08g10630	13.9684	14.4242	15.1854	7.04118	9.27402	14.7364	25.2973	29.3683	24.7811	3.92155	6.30781	4.34832
LOC_Os08g17784	0.181645	0.155978	0.263712	1.48233	1.81358	1.4388	1.49991	0.630728	1.39403	0.634108	0.717883	0.975325
LOC_Os08g20420	0.0631737	0.0281049	0.0001	1.03967	0.460231	0.618481	0.13202	0.0001	0.0001	0.0001	0.0001	0.0001
LOC_Os08g28710	0.219626	0.049129	0.258681	86.8811	29.2001	72.8726	5.81598	1.35604	11.2915	7.8703	4.99182	15.4445
LOC_Os08g28890	0.0001	0.0001	0.073598	1.01796	0.4999	0.977653	0.0001	0.0001	0.0001	0.071873	0.118212	0.489981
LOC_Os08g31090	0.281249	0.062636	0.195119	32.8989	8.86632	13.8501	0.274611	0.259872	0.219773	6.54783	3.84188	12.6622
LOC_Os08g31140	0.0001	0.0001	0.089779	14.6754	9.14988	8.96298	0.136854	0.0001	0.557299	2.46937	2.90315	2.59783
LOC_Os08g31200	0.0001	0.0001	0.0001	2.227	1.70639	2.88493	0.482562	0.184738	0.142486	0.316939	0.534129	0.323921
LOC_Os08g32960	0.232171	0.372129	0.247479	1.59014	1.53456	1.20091	0.906037	0.301287	0.839611	0.241086	0.643982	0.750163
LOC_Os08g33720	77.2208	66.1017	69.3698	218.115	124.438	202.825	64.7978	52.5991	71.5248	97.474	86.5402	80.236
LOC_Os08g34240	0.409454	0.412489	0.525385	7.0407	4.00927	3.9907	0.79716	1.25195	1.56275	1.88044	0.951643	3.64132
LOC_Os08g34640	1.16916	0.677587	1.44175	4.31284	3.1326	3.5958	1.79768	1.76743	1.64549	0.646977	1.3007	2.20196
LOC_Os08g34910	0.180666	0.0001	0.0001	1.10517	0.360374	1.15748	0.0001	0.103338	0.811114	0.336935	0.351889	0.163485
LOC_Os08g36040	0.0001	0.043441	0.096612	1.611	1.61676	1.43765	0.200443	0.0001	0.19726	0.220306	0.495254	0.405179
LOC_Os08g36480	28.5683	23.3322	24.6486	42.9036	26.9842	40.1574	25.6069	19.8235	23.5432	23.8429	17.1706	8.48288
LOC_Os08g36500	21.6474	19.642	19.5605	33.7509	20.7495	31.0304	23.8931	22.1809	23.3029	19.4311	14.2867	7.37375
LOC_Os08g39840	1.55485	1.59941	1.37674	24.2874	8.72731	37.2284	6.8838	3.57835	8.42136	5.22471	5.00482	8.9014
LOC_Os08g40850	31.2426	37.8021	28.7571	52.4006	19.9165	69.1026	22.6543	17.6979	30.5452	8.01159	8.5595	10.4888
LOC_Os08g41720	0.0001	0.0001	0.0001	0.951059	0.420975	0.908125	0.0001	0.0001	0.0001	0.0001	0.0001	0.054841
LOC_Os08g41730	1.86169	1.56256	2.66637	7.31286	7.13058	6.73568	3.51823	4.26511	4.5294	2.81983	3.03167	3.51885
LOC_Os08g41880	43.1163	32.569	50.2569	97.3341	37.4578	130.121	195.974	56.2298	204.66	14.8068	15.6591	10.9577
LOC_Os08g43950	0.433413	0.834285	0.477566	1.61868	1.56675	1.47004	1.05563	1.08103	0.236829	0.462602	0.359376	1.10394
LOC_Os08g44590	10.2607	5.53959	7.73359	6.8424	5.86081	9.01862	6.90348	5.75253	5.96886	1.89619	2.42698	2.93057
LOC_Os09g00999	1289.72	2926.34	2638.32	1290.22	23132.1	2529.19	2147.81	1148.98	1780.16	3481.57	1992.75	1929.21
LOC_Os09g01000	1011.72	2381.24	2384.01	1531.19	26100.4	2310.79	3992.63	715.896	1280.3	5415.89	1677.14	2047.59
LOC_Os09g04050	0.826539	1.0204	0.70979	35.3193	15.6766	63.4496	3.72438	1.33741	3.63685	15.1148	14.1203	19.5289
LOC_Os09g08910	0.175432	0.380528	0.311359	0.869487	6.61555	0.619482	0.2761	0.147024	0.189332	1.09459	0.567598	0.668761
LOC_Os09g10340	0.177349	0.0001	0.0001	13.9183	2.01124	20.4929	5.91248	2.2489	4.12524	1.03296	0.0001	0.0001
LOC_Os09g10620	0.0001	0.0001	0.030212	7.714	3.58767	7.48694	0.0001	0.0001	0.0001	0.671664	0.79414	1.63161
LOC_Os09g12660	6.38668	7.43595	7.12864	32.4618	34.7335	22.9507	7.6259	5.33338	7.78421	17.32	12.9121	5.89802
LOC_Os09g17146	0.295678	0.118609	0.131892	4.66523	2.0982	2.98893	0.939953	0.500621	0.171224	1.10969	1.03399	1.38261
LOC_Os09g17630	1.95251	1.51423	1.96554	2.90805	1.82792	3.84245	4.90176	3.26042	4.83795	0.320478	0.390921	1.13992
LOC_Os09g18360	1.40433	1.50414	1.29061	1.74397	0.685194	2.40537	4.10875	3.72225	4.9341	0.590087	0.544297	0.520006
LOC_Os09g20260	0.0001	0.0001	0.0001	1.66864	0.417053	0.79492	0.0001	0.0001	0.0001	0.0001	0.0001	0.197684
LOC_Os09g20330	0.0001	0.0001	0.0001	16.7485	12.5102	15.4143	0.665215	0.224523	0.539925	4.70045	1.70258	0.670969
LOC_Os09g21290	0.096534	0.101427	0.0001	5.2916	1.37729	2.75451	0.568726	0.0001	1.07826	0.554819	0.945367	1.52357
LOC_Os09g23140	1.13351	1.84319	0.802735	6.51772	4.6361	7.86085	2.68675	2.34527	2.16823	1.18865	2.41614	2.92165
LOC_Os09g23820	0.435622	0.391826	0.797243	1.79984	1.77372	3.17313	7.39444	4.20517	8.46749	0.267472	0.286842	0.168613
LOC_Os09g25784	0.207644	0.028331	0.21874	0.631275	1.29973	1.23751	0.0798497	0.0001	0.0001	0.378405	0.322524	0.0001
LOC_Os09g26260	0.905713	0.568518	0.649467	5.97958	5.37471	7.41496	1.16669	0.477406	0.363831	3.87059	3.46656	2.02372
LOC_Os09g26670	2.60094	1.18426	2.62622	3.49214	2.46237	2.05963	1.49012	1.4116	2.00843	0.136849	0.463367	0.771094
LOC_Os09g26780	17.7839	13.543	17.4801	247.646	109.121	271.152	100.303	55.219	175.35	50.0006	43.9165	51.5738
LOC_Os09g27820	4.87045	3.46861	2.68558	4.3265	1.3313	2.39888	10.8777	7.08492	9.1146	0.438612	0.357192	0.997462
LOC_Os09g30280	0.089462	0.123225	0.182698	1.13728	0.258513	1.1131	0.0001	0.41491	0.221571	0.106128	0.0001	0.28925
LOC_Os09g30490	0.592638	0.281499	0.391279	114.372	46.9383	66.7294	5.93378	2.64101	6.43503	8.04062	4.40371	12.9635
LOC_Os09g31019	0.0001	0.0001	0.0001	1.51207	1.1673	2.0014	0.0001	0.0001	0.0001	0.341197	0.671687	0.0001
LOC_Os09g31230	1.78315	2.08983	2.27152	1.44461	1.92424	1.26001	2.8918	2.95169	3.03013	1.01146	0.33322	0.593576
LOC_Os09g31486	3.65177	3.40568	3.48077	22.2684	15.8278	23.5324	10.4351	7.70265	9.43515	7.60982	8.99964	7.85227
LOC_Os09g32100	0.064199	0.304653	0.234256	4.44774	3.71912	4.3565	1.48436	0.954982	0.407255	0.955681	1.71743	0.084992
LOC_Os09g32410	0.082181	0.09221	0.139042	0.622565	0.801394	0.840189	0.39987	0.09577	0.258086	0.452422	0.392334	0.183905
LOC_Os09g32570	0.0001	0.0001	0.089186	10.2136	4.22	7.72585	0.616239	0.042965	0.771146	3.67951	3.24325	1.86135
LOC_Os09g36680	329.268	336.862	221.188	171.197	150.165	262.137	1108.17	1305.13	1050.37	28.6213	6.41571	14.8811
LOC_Os09g37976	0.480832	0.039184	0.765914	2.47952	4.1079	7.44287	0.0001	0.0001	0.289143	1.25979	0.685124	2.42217
LOC_Os09g38670	26.1085	30.9512	23.3446	90.6098	72.7801	70.0612	111.273	52.7741	94.6655	46.5768	41.2264	27.1911
LOC_Os09g38850	0.0001	0.080154	0.0001	1.15644	1.12099	1.82228	0.145398	0.076806	0.13706	0.258323	0.438618	0.890567
LOC_Os09g39530	0.047127	0.0001	0.012007	1.022	0.0001	1.19397	0.0001	0.0001	0.0001	0.0001	0.059074	0.0001
LOC_Os10g02880	1.60899	0.489882	3.24942	48.5481	21.762	27.9379	9.18447	1.75311	15.1528	5.64365	11.3298	19.3267
LOC_Os10g06690	0.834308	0.541036	0.321501	14.5952	5.24884	4.49706	6.10476	3.25497	5.51634	1.64981	1.83731	1.30094
LOC_Os10g07010	0.0001	0.0001	0.0001	5.05595	4.4577	6.44612	0.0001	0.0001	0.0001	2.96803	0.826548	1.41975
LOC_Os10g18150	0.362501	0.263565	0.244958	0.453849	1.3384	3.028	0.625788	0.525351	0.210142	0.426882	0.153849	0.244343
LOC_Os10g21190	48.6525	275.849	301.414	16.4531	615.854	63.6701	334.625	46.9189	147.027	34.9878	14.0559	35.4196
LOC_Os10g23310	0.0001	0.0001	0.0001	10.4903	4.85758	16.3902	0.0001	0.0001	1.14221	3.1243	0.702924	6.37537
LOC_Os10g25020	2.94679	4.22106	3.49158	18.4521	11.6895	12.3001	3.25588	1.36055	2.00496	7.99074	5.83153	6.39431
LOC_Os10g25040	1.32907	0.849502	1.14983	31.2246	17.7008	31.0607	0.877152	0.41732	1.10414	15.9372	7.20717	5.75791
LOC_Os10g25130	8.38999	8.70073	7.6594	69.4799	52.436	66.5404	29.4511	31.2258	27.0511	30.7111	23.8709	26.8317
LOC_Os10g25230	1.18281	2.30173	0.251139	47.5463	12.5561	27.1852	5.05527	1.4188	7.48568	5.05622	6.14771	10.6864
LOC_Os10g26110	0.199574	0.0001	0.0001	0.797962	0.0001	0.715036	1.39968	0.128518	3.95698	0.0001	0.0001	0.0001
LOC_Os10g27360	0.138194	0.193452	0.128852	0.721235	0.767744	0.924905	0.367656	0.516456	0.355563	0.356854	0.325206	0.157712
LOC_Os10g28350	0.531128	0.412443	0.148536	6.73764	2.72615	5.73529	3.28875	3.10533	3.81178	1.32989	0.883922	2.10581
LOC_Os10g33250	0.0001	0.0001	0.0001	0.127449	4.60266	1.31434	0.0001	0.0001	0.0001	0.187198	0.603544	0.302697
LOC_Os10g33810	0.168593	0.386032	0.323515	6.64363	2.16012	2.93934	0.984057	2.04056	0.478014	0.200551	0.583661	0.830772
LOC_Os10g39870	2.30721	2.27977	1.57597	12.9883	7.71231	13.9744	2.49862	2.27865	2.11918	5.85199	5.6032	5.82433
LOC_Os10g41100	1.60959	1.99142	1.53319	10.2006	10.2738	8.30608	7.138	7.83075	8.44155	6.18324	3.28642	3.13991
LOC_Os10g42130	0.206156	0.06753	0.029717	32.878	20.2088	42.9863	8.26074	4.01278	4.15768	15.3608	8.44682	5.05977
LOC_Os10g42610	2.32575	3.57716	3.12008	16.7877	17.1677	22.3202	17.0773	9.85913	15.6492	14.0589	7.07675	6.42047
LOC_Os10g42770	4.89608	6.56955	9.44401	3.35211	3.06024	6.00226	5.46905	5.93877	4.00063	1.34888	2.37215	0.885963
LOC_Os10g42900	5.37311	4.6912	5.38715	3.30004	2.02865	2.57116	29.7493	19.4713	26.8646	1.38556	0.794234	0.518706
LOC_Os11g01842	0.160759	0.0001	0.0001	1.9072	1.0422	1.48048	0.0001	0.0001	0.0001	0.387599	0.078525	0.836306
LOC_Os11g02470	0.0001	0.103189	0.229489	1.25406	0.293269	1.23589	2.39379	1.39379	2.60534	0.0001	0.171588	0.558788
LOC_Os11g02520	1.30855	0.632962	0.478518	136.578	37.538	75.9438	15.3617	2.97705	40.2146	8.67883	10.8907	13.6647
LOC_Os11g02530	0.236221	0.0001	0.184357	19.4179	9.81462	18.1147	1.98917	0.964446	5.54682	4.8152	8.58086	9.8098
LOC_Os11g03780	2.18574	1.78835	1.91614	15.4736	13.5419	11.456	3.07594	2.83089	3.96694	6.50493	5.91811	6.90152
LOC_Os11g04010	0.107404	0.0001	0.105763	3.70327	1.91834	2.56994	0.208604	0.101213	0.127068	1.142	0.773257	0.988851
LOC_Os11g04104	1.32764	1.16647	1.68959	24.1433	13.2765	16.7779	6.82734	3.7873	9.70842	8.19234	9.88379	8.67018
LOC_Os11g05080	1.3803	1.28125	1.31566	6.09434	2.98571	5.50261	1.82804	1.30068	0.873009	2.54102	1.16497	1.95454
LOC_Os11g05380	0.0001	0.538215	0.061106	5.83405	1.05184	4.64455	0.748578	0.443286	2.35264	0.141983	0.127927	1.24383
LOC_Os11g05410	0.146923	0.0001	0.0001	17.0762	7.39968	13.2163	0.628995	0.36858	1.14913	6.68488	2.09835	9.40095
LOC_Os11g06770	0.0001	0.0001	0.0001	14.3852	3.87263	7.97304	2.64176	0.744422	3.25746	0.52817	1.05075	2.19427
LOC_Os11g09020	7.85921	11.0568	10.9538	74.3998	60.4164	57.6043	24.831	27.7141	21.5093	15.5653	15.2305	21.4894
LOC_Os11g10590	0.0001	0.0001	0.0001	14.875	0.491904	9.7661	0.146204	0.0001	3.88532	0.0001	0.0001	0.046936
LOC_Os11g13870	0.065464	0.311393	0.592764	1.61588	1.43423	1.34052	0.109705	0.239178	0.127482	0.552607	0.226537	0.340097
LOC_Os11g24070	3.68755	2.89415	1.3132	21.3935	12.4457	8.62796	17.2703	15.2171	16.7123	2.30701	1.63569	12.2545
LOC_Os11g30810	0.0001	0.0001	0.0001	0.879452	0.185329	0.783976	0.353781	0.219663	0.652467	0.093637	0.146861	0.398756
LOC_Os11g36790	0.406637	0.441243	0.311013	5.71964	4.04717	4.96864	0.599355	0.415813	0.353383	1.60651	1.26087	1.58065
LOC_Os11g39990	2.36197	1.68956	3.24544	10.4299	4.2808	8.39833	10.1285	5.11723	14.115	2.56931	3.35402	3.77956
LOC_Os11g40410	5.05373	6.70522	6.85836	9.80802	7.74916	13.7591	5.61003	5.14926	4.11295	2.61991	3.25865	3.47914
LOC_Os11g41365	0.389856	0.585689	0.560524	0.365255	0.311451	0.30838	0.337135	0.355957	0.47743	0.131635	0.172263	0.031131
LOC_Os11g41770	0.0001	0.0001	0.0001	1.81436	1.07423	2.05093	0.0001	0.0001	0.0001	1.01579	0.226619	0.39887
LOC_Os11g42410	0.0001	0.0001	0.0001	10.1534	6.95817	10.3084	0.0001	0.393497	0.0001	3.7134	5.17754	4.54417
LOC_Os11g42510	5.22175	4.46883	2.57148	38.9989	22.0739	38.0109	4.85315	4.146	4.67436	16.1451	11.6548	10.4449
LOC_Os11g43760	0.030848	0.0001	0.0001	3.30752	1.11873	1.48654	0.0001	0.0001	0.0001	0.33604	0.051901	0.273118
LOC_Os11g46900	0.627655	0.72974	0.503195	2.2172	2.31594	3.8103	1.03438	0.105783	1.01423	1.78227	0.752619	0.668171
LOC_Os11g47500	0.324153	0.330764	0.064144	3.37549	2.7114	2.39984	1.39038	1.38	1.12179	1.22855	1.15383	1.35659
LOC_Os11g47550	0.0001	0.0001	0.0001	6.33173	2.48025	3.24988	0.0001	0.0001	0.0001	0.057884	0.0001	1.06843
LOC_Os12g02400	0.455768	0.864402	0.161429	2.6975	0.79559	2.52394	5.31421	2.01218	4.57892	0.413013	0.55386	1.55144
LOC_Os12g02440	3.5099	3.49882	2.7349	22.9805	7.52476	12.1674	4.30195	3.47447	8.82276	4.99813	5.44259	6.01148
LOC_Os12g03230	0.752991	1.00013	2.36783	3.86354	4.21841	2.76292	1.32401	1.11459	0.968402	0.933214	1.22587	1.49908
LOC_Os12g05440	0.0001	0.103492	0.0001	25.9954	4.69318	15.3288	1.06998	0.0001	3.02491	2.09053	0.73304	2.53736
LOC_Os12g06630	11.521	12.3585	13.3302	32.7743	21.8107	35.6341	16.0061	13.0717	17.4311	7.81951	23.303	4.89416
LOC_Os12g07030	1.54228	1.08877	1.29731	34.6203	17.1988	28.1244	2.85087	1.26154	4.96691	7.13002	8.54539	23.0333
LOC_Os12g10750	0.609781	1.22845	0.391208	5.73241	2.01081	3.52757	0.837252	2.63111	1.40262	0.570707	0.769128	3.294
LOC_Os12g12950	0.879135	1.20465	0.919905	1.29352	1.37636	1.35152	1.26743	2.4645	2.0466	0.273155	0.824414	0.525235
LOC_Os12g14440	25.7231	19.8288	4.94096	48.7553	12.7298	46.888	134.043	62.7096	259.797	1.91424	5.58899	7.77261
LOC_Os12g14930	0.174168	0.992407	0.156597	0.165983	13.2367	2.2463	0.782799	0.0001	0.645342	1.20783	0.421713	2.2646
LOC_Os12g18530	0.0001	0.045446	0.045625	1.08957	0.660932	0.391598	0.027317	0.0001	0.122482	0.46092	0.378218	0.131952
LOC_Os12g23700	0.370685	0.321646	0.217434	5.10842	3.96561	4.45187	0.241959	0.184093	0.120825	1.02617	1.6964	2.7371
LOC_Os12g25280	3.71251	3.54003	5.13303	12.1381	4.58836	7.25531	2.13729	2.65622	2.27135	5.35891	2.48818	2.00534
LOC_Os12g25660	0.065619	0.11346	0.389318	9.33418	0.542028	3.32185	3.51476	0.059722	8.43573	1.2768	1.32741	2.38334
LOC_Os12g25690	2.12009	1.52064	2.212	28.591	17.6027	29.0846	12.3248	6.97432	16.21	12.5087	11.7908	9.94139
LOC_Os12g33130	53.1975	44.9073	44.4944	133.605	131.97	89.1387	201.296	85.788	120.312	35.3285	17.7427	10.4412
LOC_Os12g33610	28.8548	35.3909	35.9714	44.9619	44.0019	61.5552	154.721	110.453	135.671	11.7624	10.6029	8.75661
LOC_Os12g33946	0.205012	0.927874	0.611299	0.68868	10.2101	1.74497	0.791112	0.283267	0.391814	1.97277	0.629654	0.700855
LOC_Os12g33956	0.058908	0.365134	0.082362	0.289924	1.59673	0.561724	0.386778	0.220835	0.127249	0.160159	0.125481	0.190093
LOC_Os12g33958	0.0001	0.060997	0.55682	0.13886	6.99476	0.918658	0.40759	0.209751	0.172875	0.0001	0.113118	0.418799
LOC_Os12g34108	0.26764	0.775989	0.699047	2.33746	11.2647	2.90349	0.831057	0.682752	1.63651	1.41848	1.71046	1.97852
LOC_Os12g34148	0.0001	0.0001	0.0001	0.655154	0.663719	0.826278	0.259858	0.031611	0.0001	0.36155	0.276692	0.196388
LOC_Os12g35670	0.29976	0.282559	0.526158	3.95387	1.81038	4.60157	2.99235	1.47437	2.34882	1.83607	0.334108	0.987253
LOC_Os12g37260	50.4592	56.7364	55.5663	482.803	117.808	471.41	416.244	130.504	472.727	78.3869	76.4937	90.7606
LOC_Os12g37600	0.138982	0.031473	0.052497	2.42456	1.52549	0.74236	0.787019	0.135477	0.04334	0.260975	0.0001	0.0001
LOC_Os12g37740	0.2548	0.215272	0.287839	0.363046	0.405509	0.139252	0.18251	0.127045	0.10828	0.0001	0.053208	0.145467
LOC_Os12g38550	0.083993	0.0001	0.03039	0.756874	0.676334	0.23992	0.0001	0.056233	0.075487	0.234253	0.067335	0.333886
LOC_Os12g38760	5.15898	2.28353	5.66127	4.82356	2.4097	6.08413	34.1446	14.6021	29.5084	0.551875	0.857438	1.40429
LOC_Os12g40300	0.376014	0.387392	0.0001	2.06596	1.48679	0.749425	0.469712	0.553351	0.195301	1.08119	0.342683	0.373571
LOC_Os12g41060	0.705046	0.525572	1.31059	1.45345	2.39182	1.3885	1.10407	1.21159	0.296342	1.01248	0.743538	0.339295
LOC_Os12g42840	0.22084	0.253314	0.370768	0.63367	0.336417	1.26739	0.0001	0.293406	0.579186	0.327153	0.162235	0.368073
LOC_Os12g43110	4.5248	5.66778	5.281	2.54814	2.93046	2.90374	4.64254	8.38806	4.90302	0.492925	1.27452	0.611718
